# Supplementary material for: Colour As a Signal for Entraining the Mammalian Circadian Clock
Source: PLoS Biol. 2015 Apr 17;13(4):e1002127. doi: 10.1371/journal.pbio.1002127 (PMC4401556; doi:10.1371/journal.pbio.1002127)
Supplement: S2 Data — (XLSX) [file pbio.1002127.s002.xlsx]

## Sheet: Fig2A
EXAMPLE CELL:	132	132	141	141	117	117	88	88	108	108						NORMALISED AVERAGE RESPONSE PROFILE							SEM FOR NORMALISED RESPONSE PROFILE
STIM	L+S	L-S	L+S	L-S	L+S	L-S	L+S	L-S	L+S	L-S			N		STIM	L+S	L-S	L+S	L-S	L+S	L-S		L+S	L-S	L+S	L-S	L+S	L-S
Time	BlueON		BlueON		YellowON		Achromatic		Achromatic			BlueON	13		Time	BlueON	BlueON	YellowON	YellowON	Achromatic	Achromatic		BlueON	BlueON	YellowON	YellowON	Achromatic	Achromatic
-9.75	7.3	8.9	18.3	24	0.6	1	10.4	15.5	1	1.5		YellowON	4		-9.75	-0.0386581	0.0179641	-0.00360313	-0.014069	0.00720924	0.0301446		0.0262756	0.0407907	0.0370932	0.0118281	0.0427762	0.0435981
-9.25	9.2	9.4	19.4	24.4	1.2	1.2	8.2	15	1.6	1.3		Achromatic	26		-9.25	-0.0538513	0.0114039	-0.00793485	0.0361906	-0.0893609	-0.0435951		0.04897	0.0331183	0.0279918	0.0318148	0.0451577	0.0509273
-8.75	6.9	9	20.9	24.6	0.7	1	10.8	11	0.8	0.8					-8.75	0.0555213	0.0352257	0.00893302	0.00698206	0.0111734	-0.0110895		0.0382386	0.0374313	0.0284019	0.0199175	0.0529105	0.0307891
-8.25	5.5	8.4	20.7	24.1	0.9	0.6	10.8	5.5	1.5	1.2					-8.25	0.00534097	-0.00163681	-0.00914741	0.0132827	0.0093945	-0.0427435		0.0441643	0.0236751	0.033261	0.0205551	0.0452978	0.0413002
-7.75	8	6.9	19.8	23.5	1.2	0.8	9.4	8.5	0.9	1.4					-7.75	-0.00948461	-0.00304301	0.00588804	0.00414677	-0.070336	0.0640549		0.0259866	0.0522336	0.00850908	0.00797157	0.0338243	0.0509522
-7.25	7.6	9.9	21.6	25.2	1.2	0.7	9.4	10.5	1.4	1.1					-7.25	0.0457936	-0.0143768	-0.00910977	-0.0030019	-0.021016	-0.00190657		0.0232483	0.0341552	0.0157514	0.020407	0.0347011	0.0486842
-6.75	7.6	7.5	18.6	24.1	1.1	1.6	11	6.5	0.7	1.7					-6.75	0.00612102	-0.0633947	0.0185667	-0.00593691	-0.0183689	0.0251945		0.0314865	0.0457778	0.00847401	0.0298661	0.0633025	0.0595373
-6.25	7.5	8.3	19.8	25.4	1.9	0.9	11.6	9	1.2	0.9					-6.25	0.0253487	0.0262427	0.0288897	-0.0265564	-0.0825504	-0.0549264		0.033468	0.0259493	0.0539175	0.0165686	0.0443974	0.051079
-5.75	7.6	6.4	20.5	27.4	1.1	0.6	10.4	14.5	1	0.8					-5.75	-0.0108756	0.0146224	0.0583081	-0.000442662	-0.0019807	-0.0497336		0.0285864	0.0630685	0.0388662	0.0434116	0.0478096	0.0395721
-5.25	6.2	8.4	21.3	22.7	1.3	0.4	10.2	8.5	1.1	1.4					-5.25	-0.0244608	-0.0723167	-0.00859359	0.00043095	-0.00580767	-0.00710621		0.0350585	0.0551336	0.0155437	0.0344591	0.0371953	0.0386083
-4.75	6.9	8.6	21.9	22.3	0.6	1.1	10.6	11	1	1.5					-4.75	-0.00551016	-0.0034364	0.022597	-0.039856	0.071135	-0.0832734		0.0285351	0.0238616	0.0486502	0.0474414	0.0406529	0.0404073
-4.25	6.1	7.9	21.9	24.9	0.8	1.6	10	9	1	0.8					-4.25	0.0294966	0.0203341	-0.00202933	0.0258616	0.122957	0.0345153		0.0501314	0.028067	0.0278283	0.0228799	0.0409685	0.0582524
-3.75	6.7	9	20.4	24.4	1	1	10.8	9	2.4	1.3					-3.75	-0.0282453	0.0418701	0.0373365	0.0257211	-0.0151154	0.0609294		0.0164663	0.0448415	0.0516876	0.0242488	0.0463371	0.0548022
-3.25	7.8	7.8	20.2	24.5	1.6	1	10.8	10.5	1.1	1.8					-3.25	-0.0101623	0.0371236	-0.00308189	0.0193593	0.0795813	-0.0405939		0.0155012	0.0185693	0.0234508	0.0458801	0.0448349	0.0459698
-2.75	8.6	7	20.2	25.7	1.5	0.8	9.2	11	1.8	1.1					-2.75	0.0177504	-0.0169875	-0.010144	0.015896	-0.00299039	0.0858071		0.0295154	0.0295368	0.0238634	0.02849	0.0334342	0.0380571
-2.25	6.1	6	21.4	24.5	0.5	1	8	10.5	1	1.4					-2.25	-0.0533001	-0.00373975	-0.0781932	-0.0217033	-0.0764712	-0.0460628		0.0619015	0.0498528	0.0187977	0.0203468	0.0323392	0.0308377
-1.75	7.4	6.5	21.3	23.5	0.6	1.2	10.8	12	1	0.6					-1.75	0.0512212	-0.0712318	-0.00685169	-0.0230318	-0.0157394	0.00217757		0.0130973	0.0335304	0.0300768	0.0464985	0.0356243	0.0383753
-1.25	6.9	6.6	20.2	24.3	0.8	1	10	9	1	1.5					-1.25	-0.0140019	-0.0368807	-0.0176551	0.0150114	-0.0429076	-0.0485468		0.0174718	0.0277042	0.0352598	0.0455719	0.0401738	0.0326738
-0.75	5.8	9	21.1	24.8	1.5	0.8	11.4	13.5	1	1.3					-0.75	0.0546619	0.125399	0.0338965	0.0312889	0.0434723	0.0549128		0.044413	0.0795463	0.0133435	0.0507765	0.0458547	0.0462271
-0.25	7.5	8	20.9	23.8	0.6	1.5	10	10.5	1.2	1.3					-0.25	-0.0427057	-0.0431413	-0.0580715	-0.0595734	0.0977223	0.0718417		0.0267516	0.0354251	0.0184521	0.0401541	0.0505194	0.0549064
0.25	7.4	1.4	18.1	12.2	3.5	10.9	19.2	14.5	3.5	1.9					0.25	0.205594	-0.521956	0.182399	0.53497	0.428921	0.395568		0.0797902	0.144495	0.137815	0.147713	0.0692885	0.0768117
0.75	9.3	2.3	20.8	14.5	2.6	5.7	12.8	8	2.9	1.4					0.75	0.153288	-0.423122	-0.0898892	0.17504	0.278749	0.0935314		0.0856319	0.105255	0.0934427	0.12593	0.0558516	0.0575647
1.25	8.2	2.3	21.7	17	1.6	3.2	15.6	12	2.4	2.4					1.25	0.207456	-0.397125	-0.0633439	0.0470544	0.244933	0.21013		0.0738396	0.111839	0.0440855	0.0824122	0.0463726	0.0710825
1.75	9.4	1.4	20.6	15.6	1.1	3.5	14.6	9	3	1.5					1.75	0.144689	-0.412376	0.0435322	0.0206809	0.182803	0.16857		0.0820714	0.0910321	0.0624729	0.085744	0.0389292	0.0631947
2.25	9.2	2.8	21.8	17.3	2.2	2.6	14.4	16	2.4	1.3					2.25	0.200792	-0.41287	-0.0824515	0.112671	0.213171	0.0627509		0.0529749	0.0922449	0.0728198	0.125267	0.050926	0.0561608
2.75	7.9	2.7	22.4	17.2	0.5	1.7	11.6	13	1.7	1.3					2.75	0.170873	-0.377919	-0.1071	0.0334054	0.153166	0.0482471		0.0721431	0.103759	0.0215921	0.0748135	0.0491733	0.0598663
3.25	7	2.5	22.6	18.3	0.9	1	14.6	10	2.9	1.5					3.25	0.100768	-0.388898	-0.0534751	0.0151303	0.129925	0.0567729		0.0803521	0.0784709	0.0481788	0.118401	0.0659869	0.0558141
3.75	8.5	2.7	22.3	17.9	0.6	0.4	13.2	4	2.7	1.3					3.75	0.130345	-0.389719	-0.0956149	0.0263817	0.112564	-0.00134658		0.0692911	0.0850584	0.0340985	0.0890236	0.0548449	0.0681654
4.25	8.1	2.3	22.1	18	1.1	1	13.6	8.5	1.7	1.2					4.25	0.129379	-0.391657	-0.106651	0.00152931	0.129671	-0.00552944		0.0495852	0.0759116	0.0577882	0.138672	0.050488	0.0535237
4.75	8	4.4	21.4	18.1	0.9	0.9	12.8	7	1.6	1.3					4.75	0.120242	-0.310333	0.0424785	-0.0230646	0.123918	0.061148		0.056081	0.073166	0.0269491	0.168724	0.0625422	0.0620391
5.25	8.3	3.4	21.1	18.2	0.4	0.9	10.8	13.5	1.7	1.1					5.25	0.137229	-0.326678	-0.0879246	0.0539981	0.129624	-0.0365682		0.048921	0.0874705	0.0399216	0.154652	0.0610826	0.0533176
5.75	8.8	2.9	23.3	17.6	0.4	0.6	11.2	11.5	1.4	1.3					5.75	0.160242	-0.359914	-0.0722988	0.031193	0.116206	-0.0209793		0.0683512	0.0786374	0.0571119	0.123102	0.0624533	0.0523558
6.25	8.2	4	22.5	18.8	0.8	1.1	13	10.5	2.3	1					6.25	0.182344	-0.347678	-0.0590915	0.179712	0.114994	-0.0943478		0.0578522	0.0631822	0.060133	0.277887	0.0544711	0.0435052
6.75	7.5	4.4	22.9	16.7	0.5	0.4	15.2	10.5	1.8	1.3					6.75	0.173904	-0.316906	-0.0840245	-0.0146108	0.127241	-0.0446655		0.0460665	0.0643415	0.0384571	0.198606	0.0640172	0.0663235
7.25	8.3	3.5	23.2	19.3	0.6	0.4	10.4	8	1.7	1.5					7.25	0.125358	-0.326745	-0.108945	0.0925341	0.142366	-0.0462851		0.0663623	0.0718466	0.0594383	0.192956	0.0484776	0.048834
7.75	9.3	5.6	23.8	17.6	0.4	1.3	11.2	7.5	1.4	1.5					7.75	0.192287	-0.27125	-0.13183	0.0859444	0.128795	0.0112712		0.0549483	0.0604902	0.0498277	0.182121	0.0527065	0.0424821
8.25	8.7	4	24.4	19.4	1	0.9	11.4	7.5	1.7	1.2					8.25	0.100134	-0.308911	-0.103139	-9.95128e-06	0.0765778	-0.0331752		0.0792874	0.063444	0.0400254	0.080007	0.0482281	0.0434044
8.75	6.5	5.3	20.7	19.1	0.9	0.5	13.8	9.5	2.2	0.9					8.75	0.141461	-0.254679	-0.0925506	0.0358637	0.122487	0.00950512		0.0499164	0.0617023	0.0700454	0.177809	0.0527352	0.0429038
9.25	8.1	3.9	22	18.4	1	1	10.6	9	2.4	1.5					9.25	0.160283	-0.303714	-0.116421	0.012239	0.0695027	-0.0103507		0.0582207	0.0632641	0.0425976	0.123876	0.0426502	0.0467395
9.75	8.3	4.7	21.1	19.6	0.7	1.2	13.8	11	1.1	1.3					9.75	0.0963481	-0.225604	-0.104179	0.0139536	-0.00391051	0.0624511		0.0424722	0.0639153	0.0385378	0.0615276	0.05089	0.0561837
10.25	6.7	13.6	17	25.9	0.6	0.4	9.4	14.5	1.2	3.5					10.25	-0.174318	0.533466	-0.0807201	-0.158222	-0.047761	0.170933		0.0655374	0.10814	0.091268	0.314933	0.0610223	0.084274
10.75	5	10.3	19.3	26.7	1.4	0.5	9.6	10	1	1.8					10.75	-0.063328	0.192915	-0.00629096	-0.18351	0.0165947	-0.00313371		0.0577224	0.0497649	0.088804	0.13608	0.0515466	0.0484637
11.25	6.4	11.5	18.4	25.7	0.6	0.8	8	8.5	1	1.3					11.25	-0.0349615	0.100132	-0.0419531	-0.178664	-0.0723922	-0.0323756		0.0597955	0.0906809	0.0770262	0.0914561	0.0441352	0.0421424
11.75	7.7	11.8	19.4	26.3	1.1	0.5	9.6	11	0.7	0.6					11.75	-0.0558622	0.191477	0.0509933	-0.153774	-0.12509	0.019853		0.0386491	0.0486369	0.0516408	0.0536404	0.0357298	0.0406832
12.25	5.6	11	21	26.3	0.7	0.7	9.8	10.5	0.5	2.6					12.25	-0.0204971	0.187278	-0.123021	-0.0970172	-0.0705325	0.0446851		0.0450276	0.0318506	0.0518892	0.0693101	0.0285575	0.0478611
12.75	7.5	10.5	21.2	25.9	0.4	0.4	10	16	0.8	1.3					12.75	-0.0353662	0.114414	-0.051605	-0.105556	-0.0929323	0.0617829		0.0172054	0.0555037	0.0283892	0.0679055	0.0521433	0.0617697
13.25	7.1	10.4	20.1	26.6	1	1	9.6	9	0.8	1					13.25	-0.0778992	0.185013	0.00548369	-0.0691441	-0.0122083	-0.0539894		0.0532076	0.0380276	0.0821551	0.0601555	0.0468391	0.0387827
13.75	6.3	10.5	19.5	24.4	0.6	0.9	7.6	10	0.9	1.2					13.75	-0.0470903	0.0603227	-0.0388399	-0.0414676	-0.0130694	0.0677585		0.0252683	0.0623675	0.0690068	0.0437708	0.0539917	0.0566305
14.25	6.6	10	22	26.7	0.7	0.5	10.2	9.5	0.9	1.3					14.25	-0.0270045	0.0820363	-0.100524	-0.108374	-0.0215451	0.0299694		0.04668	0.0521986	0.0385352	0.0262404	0.040047	0.0438146
14.75	6.7	10.2	22.2	25.2	0.6	1.4	8.6	12.5	1	0.7					14.75	0.0333617	0.132002	-0.0105606	0.0369846	-0.0389568	-0.029779		0.0319516	0.0366452	0.0395363	0.073648	0.0399574	0.0683744
15.25	6.9	9.3	20.5	25.8	1.2	0.9	8.4	12.5	0.7	2.3					15.25	0.011061	0.0606874	-0.0388347	0.0314801	-0.0522575	0.0490565		0.0483188	0.0418193	0.0529916	0.0542389	0.0453919	0.0315303
15.75	6.9	8.8	19.2	23.8	1	1.1	9.6	14.5	1	1.6					15.75	0.0544423	0.0567858	0.00476911	-0.0836258	-0.0232026	0.035703		0.0572415	0.0394211	0.0409902	0.0542858	0.0495284	0.0572718
16.25	7.8	10.6	20.3	24.7	0.7	0.9	8.2	11	0.8	1.4					16.25	-0.010992	0.067177	0.0144772	-0.0761087	0.0415163	-0.065153		0.031413	0.0676688	0.042087	0.0451815	0.0586124	0.0397232
16.75	6.8	8.9	20.1	24.1	1	1.1	9.8	6	0.9	1.4					16.75	-0.00325487	0.05093	-0.0241382	-0.00634113	0.00359601	-0.00768079		0.0441069	0.0579455	0.0281456	0.0475069	0.0541456	0.0440917
17.25	6.3	8.2	20.1	24.9	1	1.3	9.8	10	0.8	1.2					17.25	-0.00776335	0.0457429	0.00287961	-0.000516987	0.00373188	-0.029182		0.0580481	0.0455325	0.0527705	0.0616665	0.0460909	0.0516282
17.75	6.1	9.2	20.6	27.4	0.8	1.1	8.6	13	1.1	0.9					17.75	-0.0559067	0.0556546	0.0443445	-0.0492932	-0.00504644	-0.0360057		0.0237984	0.0394036	0.0658196	0.0462675	0.0499857	0.0441797
18.25	6	10.6	21	26	1.4	0.7	9.4	10	1.8	1.1					18.25	-0.0773002	0.117604	-0.0225826	-0.0128994	0.0188829	0.0551366		0.0409229	0.0465331	0.0341154	0.0356906	0.0387063	0.0653171
18.75	6.1	9.7	19.9	25.4	1.3	1.3	11.4	12	0.7	2.1					18.75	0.0188692	0.0218396	-0.0144249	-0.0153417	0.00937404	-0.00350675		0.0306738	0.0293518	0.0184562	0.0438955	0.042527	0.0440815
19.25	6.8	8.3	21.1	25	0.6	0.5	9.4	9	1.1	1					19.25	0.000583108	-0.00902917	-0.0381088	-0.0705714	0.0663671	-0.0990385		0.0291368	0.0312938	0.0310552	0.0356006	0.0474393	0.0471613
19.75	7.3	8.1	20.6	24.3	0.3	1.1	10.4	12.5	1.3	1.9					19.75	0.0144173	0.00713599	-0.0435339	-0.0539386	0.0047978	0.0289786		0.0247606	0.0351774	0.0185515	0.0250356	0.0514695	0.0412679

## Sheet: Fig2B
			Spikes/s
Cell Type	Stimulus	Phase																												Mean	SEM	P
Blue ON	Colour (L-S)	yellow	3.2	2.2	0.8	2	23	2.4	1.4	4.8	1.5	0.7	12.2	0.1	23.2															5.96154	2.27485	0.00597784
		blue	8.8	4.7	9	4	61	10.2	13.6	5.7	10	3.4	25.9	1.3	44.3															15.5308	4.96779
	Brightness (L+S)	bright	4.2	2.4	0.8	2.1	47.5	9.7	7.4	6.1	8	2.9	18.1	0.6	43.8															11.8154	4.36679	0.0541508
		dim	3.3	1.5	1.4	2.2	23.625	3	6.7	3.6	4.4	2	17	0.5	27.4															7.43269	2.51931
Yellow ON	Colour (L-S)	yellow	5.4	0.7	10.9	13.9																								7.725	2.92927	0.0960194
		blue	0.4	1.3	0.4	3.7																								1.45	0.779423
	Brightness (L+S)	bright	4.5	0.7	3.5	10.2																								4.725	1.99431	0.28239
		dim	0.3	0.4	0.6	11.3																								3.15	2.71738
Achromatic	Colour (L-S)	yellow	4.3	2.2	1.7	1.3	5	1.1	1.3	2.8	3.8	6.5	6	8.5	14.5	2	5	5.7	1.6	0.1	1.9	3.1	33.2	2.2	0.4	14.3	0.3	16.5		5.58846	1.40777	0.128323
		blue	3.6	1.3	1.7	1	6.2	1.5	1.3	2.1	4.5	5.7	5.1	7.9	14.5	0	4	5	5.1	0.1	3.5	3.4	17.2	1.2	0.4	11.4	0.1	8.9		4.48846	0.868586
	Brightness (L+S)	bright	3.8	2.2	1.9	0.4	5.1	1.2	1.9	2.6	4.4	7.1	6.8	8.8	19.2	2.4	4	4.1	2.3	0.3	3.5	3.3	23.4	2.3	2.2	13.8	0	13.8		5.41538	1.15435	0.000785668
		dim	2.6	1.3	0.9	0.9	5.7	1.2	1.6	2.5	1.9	4.3	7	6	9.4	1.6	1.8	2.7	2	0.1	1.2	1.9	16.8	1.6	0.3	9.8	0.4	8.7		3.62308	0.77052

## Sheet: Fig2C
EXAMPLE CELL:	132	132	141	141	117	117	88	88	108	108						NORMALISED AVERAGE RESPONSE PROFILE							SEM FOR NORMALISED RESPONSE PROFILE
STIM	L	S	L	S	L	S	L	S	L	S			N		STIM	L	S	L	S	L	S		L	S	L	S	L	S
Time	BlueON		BlueON		YellowON		Achromatic		Achromatic			BlueON	13		Time	BlueON	BlueON	YellowON	YellowON	Achromatic	Achromatic		BlueON	BlueON	YellowON	YellowON	Achromatic	Achromatic
-9.75	8.2	6.4	16.1	17.7	1.3	1.2	8.2	9.6	1.1	1.1		YellowON	4		-9.75	0.00801102	-0.0321589	0.00477623	-0.0232155	-0.0325477	0.0872985		0.019406	0.0595298	0.0145357	0.0204569	0.0411422	0.0404997
-9.25	8.2	6.5	15.6	16.6	1.2	0.7	11	8.8	2.2	1		Achromatic	26		-9.25	-0.0343432	-0.0042226	0.0137137	-0.0156983	0.0124186	-0.0637048		0.0265238	0.0264651	0.0381845	0.024388	0.0389645	0.0309063
-8.75	8.9	8.3	17.7	16.9	0.7	1.9	8.6	11.4	1.2	1.4					-8.75	0.0298505	-0.0297316	-0.0380457	-0.0487101	0.0361313	0.00177452		0.0233238	0.0473597	0.0118587	0.0614761	0.0470322	0.0448115
-8.25	8.6	6.5	14.7	16.3	0.8	1.2	8.4	11	1.1	1.2					-8.25	-0.00308139	0.0154595	0.0414227	-0.0115151	-0.00904397	0.0289239		0.0318651	0.0202916	0.0303843	0.0205429	0.0306154	0.0438546
-7.75	7	7	18.5	18.8	1.4	0.8	9.2	9.6	1.1	0.7					-7.75	0.00226209	0.0697196	-0.0539678	0.065795	-0.00807822	0.0439542		0.0286722	0.0470038	0.0328988	0.0343324	0.0437302	0.0354086
-7.25	9.3	6.6	18.8	15.9	1.4	1.2	8.2	10.8	0.6	1.5					-7.25	0.0498359	0.00517543	0.0235388	-0.0201023	-0.0825994	-0.0167093		0.0343528	0.0226085	0.00788811	0.0254712	0.0391728	0.0447889
-6.75	8.5	6.7	17	16.6	0.9	1	12.2	9.6	0.5	1.4					-6.75	0.0479328	-0.0338889	0.0592323	0.0266635	-0.010528	-0.0733622		0.0403945	0.0461601	0.0433204	0.0224689	0.0413143	0.0452473
-6.25	7.8	7.1	16	15.4	1.9	1.3	7.8	11.6	0.8	1					-6.25	-0.0303196	0.0849848	0.0219882	0.0941913	0.00556695	0.00772763		0.0295207	0.0739791	0.0406274	0.0375158	0.0482384	0.0385439
-5.75	8.5	6.4	17	17.8	1	1.3	8.2	10	0.9	0.6					-5.75	-0.0336636	-0.0630877	-0.0418358	0.0253695	-0.023486	-0.0300616		0.0270961	0.025233	0.00997817	0.0684109	0.0364385	0.0337827
-5.25	8.3	5.6	16.8	18.3	1.7	1.1	9.2	6.2	1	1.3					-5.25	-0.0660239	-0.0243619	0.0138307	0.00143436	0.0229629	-0.00065116		0.0225852	0.0301737	0.0135483	0.0115768	0.053657	0.0364848
-4.75	8	5.9	16.4	16.2	1.6	0.6	9.2	8.8	0.9	1.2					-4.75	-0.0533252	0.0342328	0.0755148	0.0045659	0.00923182	-0.019973		0.0419097	0.0306017	0.0552143	0.0317445	0.0439103	0.0567185
-4.25	8.9	7.3	16.8	17.4	0.8	1	9.8	9	1.2	1.1					-4.25	0.0216529	-0.0679546	-0.00948867	-0.0339558	-0.0424466	0.013967		0.0178242	0.0536791	0.0386298	0.036633	0.046714	0.0354618
-3.75	8.8	6.7	16.3	16	1.4	0.7	11	10.4	1.3	0.6					-3.75	-0.0492918	-0.0697595	-0.0216766	-0.0393321	0.0286919	-0.0163804		0.037317	0.0301267	0.0154755	0.0299616	0.0496784	0.0379666
-3.25	6.6	6.5	18.8	16.9	1.9	0.8	8.6	10.6	1.6	1.6					-3.25	-0.0979478	0.026092	-0.0136869	0.000752228	-0.0102238	0.025901		0.0386356	0.033072	0.0381429	0.0151313	0.0372196	0.0375015
-2.75	8.3	6.8	17.4	17.9	1.5	1.7	9.8	10.8	0.6	2					-2.75	0.0314903	0.0523488	-0.0768147	0.0170166	0.0154645	-0.0646498		0.0225463	0.030864	0.0367138	0.0180679	0.0288094	0.0407375
-2.25	8	6.4	15.7	17	1.5	0.7	10.2	10	1.6	1.3					-2.25	0.0396377	0.0254529	-0.019677	-0.0247782	0.0429338	0.0331267		0.0687065	0.018932	0.0632398	0.0214773	0.0511863	0.0404587
-1.75	7.8	6.8	16	17.2	1.2	0.6	9.4	8.2	1.7	1					-1.75	0.0143824	-0.00461722	-0.00245901	-0.00410792	-0.0355016	-0.00987334		0.0301996	0.0257821	0.0280921	0.0212327	0.0358372	0.0335713
-1.25	8.4	5.9	17.8	17.8	0.9	0.9	7.6	8	1.9	0.5					-1.25	0.0632861	0.0257279	0.00250605	0.051806	-0.0294751	0.0394679		0.0270123	0.0375338	0.0267349	0.0424908	0.042525	0.0479163
-0.75	9.5	7.7	17.3	15.7	0.9	1.1	10	8.8	1.3	1					-0.75	0.046116	-0.0343339	0.00716247	-0.0625688	0.0777111	0.0356765		0.0365994	0.025978	0.0404777	0.0455725	0.0473	0.0334126
-0.25	8.4	5.7	16.6	18	1.4	1.2	8.4	8.6	1.2	1.1					-0.25	0.0135389	0.0249229	0.0139662	-0.00361008	0.0328173	-0.0224522		0.0217569	0.03333	0.0377532	0.0253584	0.0450186	0.0527988
0.25	3.4	8.8	10	20.2	5.9	0.7	14.4	13.4	2.3	2.8					0.25	-0.1639	0.542002	0.322085	-0.256795	0.348312	0.296173		0.0954937	0.0697236	0.261823	0.17519	0.0644387	0.0835366
0.75	3.3	7.7	12.6	20.3	3.9	0.5	14.2	13.8	1.8	3.3					0.75	-0.151334	0.28915	0.0286394	-0.158847	0.0984809	0.197509		0.068902	0.09647	0.169312	0.128301	0.0568742	0.0475391
1.25	2.7	8.5	12.3	19.8	2.8	0.6	14.6	11.4	0.9	3.4					1.25	-0.166586	0.276459	-0.00114245	-0.162446	0.0947433	0.126313		0.0753681	0.0476703	0.0811017	0.124578	0.0601981	0.0626354
1.75	3.8	9.5	12.1	20.3	2.8	0.9	12.2	14.2	1.9	1.9					1.75	-0.164794	0.361716	0.00684911	-0.0728165	0.112554	0.167935		0.0588376	0.0562824	0.0829695	0.0579134	0.0544205	0.0596486
2.25	3.8	8.9	12.5	19.8	1.9	1.6	10.2	11.8	1.1	1.4					2.25	-0.138874	0.272092	-0.0578414	-0.0815268	0.0567781	0.0730977		0.0709296	0.0525697	0.106138	0.096361	0.0462711	0.0526298
2.75	4.7	9.7	14.2	20.1	1.3	0.7	11.8	14.6	2.1	2.2					2.75	-0.121358	0.213103	-0.0170547	-0.0965675	0.137823	0.224332		0.0558974	0.0831331	0.0827029	0.0655622	0.0322654	0.0539739
3.25	5	8.5	12.5	20	1.5	1	11	9.4	0.6	1.6					3.25	-0.188228	0.261506	0.0134154	-0.0510273	0.0386642	0.114588		0.0545567	0.0559945	0.112287	0.0587686	0.0642581	0.0471052
3.75	4.7	8.6	13.3	19.7	0.7	1.7	9.8	11.8	1.4	1.8					3.75	-0.119272	0.221807	-0.0355392	-0.029742	0.012722	0.0830082		0.0709196	0.0947768	0.139945	0.0789291	0.0397882	0.0552938
4.25	5	8.5	13.3	20.1	0.6	1.2	11	11.2	1.1	1.2					4.25	-0.153022	0.234532	-0.0366724	0.00414854	0.0614883	0.131632		0.0472942	0.0563539	0.0670602	0.059917	0.0444227	0.0515148
4.75	5	7.3	14.7	19.4	1	1.1	9	12.8	1.3	1.3					4.75	-0.0984208	0.217132	-0.0425779	-0.101644	0.0163821	0.0821296		0.0554495	0.0540348	0.110273	0.0524872	0.0442291	0.0428026
5.25	6.2	7.7	15.3	19.4	0.3	1	13.2	10	1.4	1.3					5.25	-0.111979	0.20918	-0.120692	-0.0217627	0.116693	0.101222		0.0315721	0.0591073	0.0906732	0.0517204	0.0438229	0.0364886
5.75	5.7	8.9	13.4	20.4	1.2	1.3	10	11.6	0.8	1.2					5.75	-0.103405	0.241913	-0.0183343	-0.0127805	0.0977538	0.124673		0.0680969	0.0367282	0.0976842	0.0852773	0.0511478	0.052166
6.25	5.9	9.2	12.8	20.4	0.7	1	10	10.6	1.5	2					6.25	-0.130077	0.214727	-0.0503529	-0.0463708	0.0212308	0.0767646		0.0451171	0.0509007	0.112058	0.0182582	0.0572817	0.0485962
6.75	4.8	7.5	14.8	20.1	0.2	1.1	9.2	13.2	1.4	1.2					6.75	-0.193295	0.158786	-0.00489723	-0.0702031	-0.00252209	0.0849857		0.0507742	0.0538803	0.117505	0.0569897	0.0394325	0.035841
7.25	5.8	8.4	15.3	19	0.8	1.2	11	10	1.5	1.3					7.25	-0.113494	0.210338	-0.0296355	-0.0217699	0.0591951	0.0344212		0.031887	0.0549071	0.0698731	0.0157347	0.0577759	0.043037
7.75	5.7	8.1	14.2	19.9	0.5	1	10.8	10.8	1.6	0.9					7.75	-0.137953	0.14643	-0.0292458	-0.0765884	0.00252847	0.15869		0.0393431	0.0608551	0.120869	0.0265234	0.0411525	0.0476839
8.25	6.9	8.2	14.9	18.7	0.9	1.7	11.8	12.8	1.2	0.9					8.25	-0.096229	0.182771	-0.10302	-0.0697918	0.0345961	0.0329075		0.0440108	0.0454816	0.079406	0.0545165	0.0522821	0.043366
8.75	6.1	8.8	13.6	20.4	0.8	1.1	8.8	9.6	1.3	1					8.75	-0.124331	0.223173	-0.0669569	-0.02567	-0.000726214	0.0297602		0.0298879	0.0428893	0.131958	0.0112413	0.049408	0.0355949
9.25	7.7	8	12.5	19.6	0.7	1	7.8	8.8	1	0.6					9.25	-0.164254	0.202445	-0.0797906	-0.032954	0.00379635	0.0433373		0.0466359	0.0385017	0.0478432	0.0262321	0.0328982	0.0475456
9.75	8.1	7.5	14.8	20.3	0.9	0.9	8.8	10	0.9	1.5					9.75	-0.140976	0.155055	-0.0869504	-0.0605746	-0.0567492	0.0714792		0.0543233	0.0457371	0.0990844	0.0343075	0.0507278	0.0389527
10.25	14.3	3.3	17.1	13.6	0.4	5.2	9.2	6.6	0.5	0.9					10.25	0.22899	-0.210399	-0.113966	0.157549	0.0582044	0.058715		0.104135	0.0763061	0.178865	0.0986361	0.0569296	0.0588002
10.75	12.1	5	16.8	13.6	1	4.3	12.8	9.2	1.4	1.1					10.75	0.0877623	-0.172426	-0.164623	0.164582	0.014133	-0.0197385		0.0629993	0.0373984	0.0850309	0.0615419	0.0559426	0.0566319
11.25	10.9	4.3	19	15.7	0.4	3.4	11.6	9.2	1	0.9					11.25	0.127082	-0.0709392	-0.0696765	0.13097	-0.0535084	-0.0106189		0.0426409	0.033714	0.0658767	0.054809	0.050112	0.0429858
11.75	10.9	4	16.9	16	0.7	1.9	9.8	9.4	1.2	1					11.75	0.0723945	-0.128244	-0.0826819	0.120299	-0.0107517	-0.0117495		0.0467333	0.0304031	0.0504663	0.0444623	0.0516103	0.0351294
12.25	9.4	5.4	18.6	17.7	0.7	2.1	9.4	8.6	1.5	0.7					12.25	0.0382261	-0.0392651	-0.0311425	0.114769	-0.0885131	0.0180083		0.0362234	0.0389297	0.0557776	0.0671001	0.0449935	0.0450373
12.75	9.7	4.7	16.4	14.9	0.9	1.1	8.8	10.2	1.1	0.7					12.75	0.0567851	-0.122301	-0.0540525	0.0819188	0.0152361	0.00356062		0.0327509	0.0433801	0.0389387	0.0417866	0.0476754	0.0485614
13.25	9.7	5	17	16.3	0.8	1.3	7.6	8.2	0.6	0.9					13.25	0.00346447	-0.0604133	-0.0758417	-0.0225262	0.0235221	-0.00201418		0.0401627	0.0411884	0.0494097	0.03933	0.0404116	0.0363163
13.75	11.2	4.4	18.8	16.9	0.8	0.9	11.8	8.8	0.8	1.5					13.75	0.0505224	-0.0640851	-0.0284661	-0.0178932	0.0129916	-0.0159631		0.0437252	0.0389822	0.0774951	0.0396898	0.0457879	0.0477578
14.25	9.8	5.5	16.2	16.5	1.2	0.9	9.4	7.8	0.7	0.8					14.25	-0.00302816	-0.0551243	-0.0526558	-0.00325265	-0.0455393	-0.0308331		0.0524496	0.0367924	0.0694149	0.0276198	0.0352345	0.048971
14.75	9.1	6.5	17.1	17	0.9	2.1	8.8	9.8	1.4	0.5					14.75	0.0131114	-0.127962	-0.0993166	0.0503219	-0.030422	-0.0233533		0.0286516	0.0586758	0.0460402	0.0385193	0.0448894	0.0362765
15.25	8.8	5.4	17	17	1.2	0.7	7.4	10.8	1.4	0.6					15.25	-0.0362663	-0.0440857	-0.0867499	-0.00644523	-0.0510517	-0.0266661		0.0283415	0.0264526	0.0362114	0.033935	0.0404454	0.0381155
15.75	8.9	6.9	18.3	17.4	1.5	0.3	10.2	7.6	1	1					15.75	-0.052423	-0.0446841	-0.0386922	-0.084744	-0.0524935	-0.0319542		0.0628422	0.0212725	0.0383322	0.0248569	0.0447846	0.034123
16.25	9.1	5.3	17.6	17.3	1.8	0.5	9.4	8.6	1.3	0.3					16.25	-0.030523	-0.0944045	-0.000753946	0.0913673	-0.0752795	0.00695763		0.0403653	0.049733	0.0868671	0.0562376	0.0434889	0.0450287
16.75	9.6	6.8	16.7	16.2	1.7	1.1	8.6	7.2	1.4	1.1					16.75	0.0498911	-0.0497315	-0.0840989	-0.0155883	-0.0200579	0.056666		0.0415784	0.0359573	0.0520197	0.0406036	0.0473376	0.0469452
17.25	9.5	7.1	15.5	16.5	1.1	0.9	8.4	8.8	1	0.9					17.25	0.0724094	-0.0845913	-0.0185687	0.0348699	0.0556921	0.0604824		0.0440163	0.0216632	0.0782488	0.0230042	0.051959	0.0408598
17.75	9	4.6	18.2	16	1.7	0.8	9.8	8.4	1.1	1.5					17.75	0.00698121	-0.00205439	-0.0391055	0.0373316	-0.00475195	-0.0306285		0.0387376	0.0464266	0.0410016	0.0561236	0.0465171	0.0427753
18.25	7.9	5.9	17.6	16.2	1.6	1	11	11.6	0.5	1.1					18.25	-0.02091	0.020377	-0.0849724	0.0296901	0.0471905	0.000596295		0.0223432	0.0499251	0.0461723	0.0229117	0.0601644	0.0448704
18.75	10.1	5.6	18.2	17.6	0.9	0.9	7.4	11.6	1.2	0.8					18.75	0.0727703	-0.0185683	-0.085456	0.0422334	0.00545884	-0.0452279		0.0370864	0.028553	0.0736163	0.0219462	0.046198	0.0409342
19.25	10.6	5.9	15.8	16.4	1.6	0.5	11.2	9.2	0.8	0.5					19.25	0.00784204	-0.0413617	-0.0984868	-0.0212029	0.0291265	0.0126057		0.0492497	0.0296076	0.0698636	0.0220527	0.060642	0.0508355
19.75	8.6	6.1	17.3	14.7	1.3	0.9	6.8	7.8	1.2	1.4					19.75	0.0222253	-0.057171	-0.028246	0.0516706	-0.00747568	0.0151248		0.0247191	0.0244432	0.0318223	0.0351115	0.0527886	0.0368444

## Sheet: FigS2C
EXAMPLE CELL:	139	139	139	139	152	152	152	152						NORMALISED AVERAGE RESPONSE PROFILE									SEM FOR NORMALISED RESPONSE PROFILE
STIM	L	S	Lwh	Swh	L	S	Lwh	Swh			N		STIM	L	S	Lwhite	Swhite	L	S	Lwhite	Swhite		L	S	Lwhite	Swhite	L	S	Lwhite	Swhite
Time	BlueON				Yellow ON					BlueON	13		Time	BlueON	BlueON	BlueON	BlueON	YellowON	YellowON	YellowON	YellowON		BlueON	BlueON	BlueON	BlueON	YellowON	YellowON	YellowON	YellowON
-9.75	5.2	5.9	2.3	2.2	11.9	11.1	11.4	11.1		YellowON	4		-9.75	0.00801102	-0.0321589	-0.0309191	-0.004691	0.00477623	-0.0232155	-0.0302263	-0.0140193		0.019406	0.0595298	0.0343673	0.024956	0.0145357	0.0204569	0.0291298	0.0255929
-9.25	4.4	4.7	2.6	2.8	12	11.3	11.7	11.3					-9.25	-0.0343432	-0.0042226	0.0739054	-0.0129063	0.0137137	-0.0156983	-0.0302569	-0.011238		0.0265238	0.0264651	0.0347285	0.0202418	0.0381845	0.024388	0.0168324	0.0199012
-8.75	6	6	2.9	2.6	11.4	10.2	12.7	10.2					-8.75	0.0298505	-0.0297316	-0.0423082	0.00561907	-0.0380457	-0.0487101	-0.0296665	-0.0957091		0.0233238	0.0473597	0.0198566	0.03887	0.0118587	0.0614761	0.0323628	0.071628
-8.25	4.8	4.9	3.1	3	12.3	10.6	12.1	10.6					-8.25	-0.00308139	0.0154595	-0.0128663	-0.0149187	0.0414227	-0.0115151	-0.0133208	0.0298441		0.0318651	0.0202916	0.0281554	0.0297345	0.0303843	0.0205429	0.00961996	0.0352671
-7.75	4.9	4.8	1.8	2.8	11.1	11.8	12.9	11.8					-7.75	0.00226209	0.0697196	0.031887	-0.00542983	-0.0539678	0.065795	0.0683078	0.028884		0.0286722	0.0470038	0.046974	0.0126815	0.0328988	0.0343324	0.0576156	0.022183
-7.25	4.6	4.6	2.5	2.4	12	10.6	12.3	10.6					-7.25	0.0498359	0.00517543	0.0496813	0.0116405	0.0235388	-0.0201023	0.00416207	0.0481718		0.0343528	0.0226085	0.0270004	0.0345927	0.00788811	0.0254712	0.00933805	0.0832402
-6.75	4.4	6.2	3.3	3.3	12.8	11.4	12.7	11.4					-6.75	0.0479328	-0.0338889	0.0442905	-0.0344875	0.0592323	0.0266635	0.0180645	0.0236412		0.0403945	0.0461601	0.0270155	0.0247977	0.0433204	0.0224689	0.0240854	0.0392084
-6.25	4.4	5.5	3.3	2.9	12.6	11.9	11.5	11.9					-6.25	-0.0303196	0.0849848	-0.0237168	0.00160463	0.0219882	0.0941913	-0.0155787	0.0032253		0.0295207	0.0739791	0.0306864	0.0299452	0.0406274	0.0375158	0.0261457	0.0271011
-5.75	5.5	4.7	2.6	3.9	11.5	12.8	13.2	12.8					-5.75	-0.0336636	-0.0630877	-0.0123243	0.00621123	-0.0418358	0.0253695	0.0129895	-0.0135337		0.0270961	0.025233	0.0196496	0.0220755	0.00997817	0.0684109	0.0355633	0.0462521
-5.25	4.6	6	2.9	3.5	12.2	11.4	12.8	11.4					-5.25	-0.0660239	-0.0243619	-0.0410418	0.0443704	0.0138307	0.00143436	-0.00571712	0.0260233		0.0225852	0.0301737	0.0281236	0.0220419	0.0135483	0.0115768	0.0288236	0.0246795
-4.75	4.9	5.9	2.9	3.1	13.7	11	11.8	11					-4.75	-0.0533252	0.0342328	0.025886	-0.022347	0.0755148	0.0045659	-0.0161326	0.0158156		0.0419097	0.0306017	0.0325411	0.017282	0.0552143	0.0317445	0.0247226	0.0560299
-4.25	6	4.3	3	3.5	11.8	10	12.8	10					-4.25	0.0216529	-0.0679546	0.00443549	-0.0198204	-0.00948867	-0.0339558	0.0441417	-0.0162101		0.0178242	0.0536791	0.0277784	0.0150633	0.0386298	0.036633	0.0132177	0.0635522
-3.75	5	4.2	3.1	3	11.7	10.2	12.6	10.2					-3.75	-0.0492918	-0.0697595	-0.0345179	-0.022269	-0.0216766	-0.0393321	0.00843781	0.00816682		0.037317	0.0301267	0.048007	0.051871	0.0154755	0.0299616	0.0114274	0.0797732
-3.25	5.3	5.2	2.4	2.8	11.9	11.3	11.8	11.3					-3.25	-0.0979478	0.026092	-0.0137022	0.0305395	-0.0136869	0.000752228	-0.0340216	-0.070879		0.0386356	0.033072	0.0362408	0.0162351	0.0381429	0.0151313	0.0109601	0.0196018
-2.75	4.8	5.5	3	3.9	10.7	11	12	11					-2.75	0.0314903	0.0523488	0.0456606	-0.0360307	-0.0768147	0.0170166	-0.0118498	0.010663		0.0225463	0.030864	0.0296982	0.0377475	0.0367138	0.0180679	0.0242065	0.0320821
-2.25	5.6	5.2	2.9	2.4	10.2	11	12.6	11					-2.25	0.0396377	0.0254529	-0.0287471	-0.0132357	-0.019677	-0.0247782	0.0034423	0.00125642		0.0687065	0.018932	0.0409893	0.0258504	0.0632398	0.0214773	0.0252955	0.00980969
-1.75	5.4	4.6	2.6	3.1	12.5	11.6	11.3	11.6					-1.75	0.0143824	-0.00461722	0.0184401	0.0190196	-0.00245901	-0.00410792	-0.0264616	0.00711835		0.0301996	0.0257821	0.023803	0.0137454	0.0280921	0.0212327	0.0353502	0.0166742
-1.25	4.7	4.9	2.6	3.3	11.7	12	12.2	12					-1.25	0.0632861	0.0257279	-0.00921659	0.0050634	0.00250605	0.051806	-0.0102688	0.00128701		0.0270123	0.0375338	0.0306074	0.0320443	0.0267349	0.0424908	0.0256538	0.0200312
-0.75	4.4	5.5	3	3.5	12.9	9.9	12.6	9.9					-0.75	0.046116	-0.0343339	-0.00171698	0.0487218	0.00716247	-0.0625688	0.0290033	0.0379151		0.0365994	0.025978	0.0220282	0.0239657	0.0404777	0.0455725	0.0137396	0.0331823
-0.25	4.4	5.1	2.7	3.8	11.4	11.6	12.2	11.6					-0.25	0.0135389	0.0249229	-0.0431091	0.0133462	0.0139662	-0.00361008	0.0349518	-0.0204228		0.0217569	0.03333	0.02742	0.0318045	0.0377532	0.0253584	0.0182246	0.0167616
0.25	2.3	7.9	4.1	5.2	8.9	4.8	16.2	4.8					0.25	-0.1639	0.542002	-0.0423702	0.60866	0.322085	-0.256795	0.703271	-0.179038		0.0954937	0.0697236	0.0583714	0.107265	0.261823	0.17519	0.173714	0.209059
0.75	4.9	7.7	4	5.1	9	6.7	15.6	6.7					0.75	-0.151334	0.28915	0.0272705	0.376887	0.0286394	-0.158847	0.222392	-0.326287		0.068902	0.09647	0.0485598	0.0717959	0.169312	0.128301	0.112019	0.155286
1.25	4.5	7.2	5.1	5.1	10.1	6.8	14.1	6.8					1.25	-0.166586	0.276459	-0.031973	0.311017	-0.00114245	-0.162446	0.132738	-0.236644		0.0753681	0.0476703	0.0419529	0.0852097	0.0811017	0.124578	0.0624958	0.134652
1.75	4.6	7.9	4.4	4.7	10.5	9.1	13.9	9.1					1.75	-0.164794	0.361716	-0.0201645	0.293175	0.00684911	-0.0728165	0.0805581	-0.190296		0.0588376	0.0562824	0.0376804	0.0760445	0.0829695	0.0579134	0.0667947	0.0960542
2.25	4.7	7.7	4.7	5	9.2	8.4	15.7	8.4					2.25	-0.138874	0.272092	-0.0175419	0.271643	-0.0578414	-0.0815268	0.171747	-0.149824		0.0709296	0.0525697	0.0534218	0.0915194	0.106138	0.096361	0.0934912	0.0445781
2.75	4.8	7.3	4.6	5.6	10.7	8.9	12.7	8.9					2.75	-0.121358	0.213103	-0.0247085	0.234126	-0.0170547	-0.0965675	0.0210474	-0.150815		0.0558974	0.0831331	0.0313692	0.0638861	0.0827029	0.0655622	0.034094	0.0483033
3.25	5.3	8.4	3.9	5.1	10.2	9.3	13.8	9.3					3.25	-0.188228	0.261506	-0.0427433	0.290936	0.0134154	-0.0510273	0.0891524	-0.195182		0.0545567	0.0559945	0.0265935	0.0858768	0.112287	0.0587686	0.0614442	0.0637976
3.75	6	8	3.9	6	8.9	9	13.1	9					3.75	-0.119272	0.221807	-0.0467734	0.214652	-0.0355392	-0.029742	0.0651744	-0.099263		0.0709196	0.0947768	0.0448178	0.0603282	0.139945	0.0789291	0.0242633	0.0332397
4.25	4.4	8.6	4.8	5.6	10.6	9.9	12.4	9.9					4.25	-0.153022	0.234532	-0.0359513	0.223528	-0.0366724	0.00414854	0.0141714	-0.205881		0.0472942	0.0563539	0.0504945	0.0737226	0.0670602	0.059917	0.020098	0.0794106
4.75	5.4	7.1	3.9	6	9.2	9.2	14	9.2					4.75	-0.0984208	0.217132	-0.0826535	0.159937	-0.0425779	-0.101644	0.132665	-0.191154		0.0554495	0.0540348	0.0678772	0.0730882	0.110273	0.0524872	0.0329576	0.0844861
5.25	4	8.1	4.5	4.9	9.1	9.8	14.6	9.8					5.25	-0.111979	0.20918	-0.0434782	0.217289	-0.120692	-0.0217627	0.112229	-0.065694		0.0315721	0.0591073	0.0350157	0.0572616	0.0906732	0.0517204	0.0574866	0.044492
5.75	5.1	8.2	3	5.4	9.7	9.4	12.9	9.4					5.75	-0.103405	0.241913	-0.0259704	0.243382	-0.0183343	-0.0127805	0.106239	-0.0499816		0.0680969	0.0367282	0.0343247	0.0605155	0.0976842	0.0852773	0.0475436	0.0268055
6.25	4.1	7.8	4.6	6.2	9.9	10.5	14.3	10.5					6.25	-0.130077	0.214727	0.00650425	0.222521	-0.0503529	-0.0463708	0.123192	-0.129784		0.0451171	0.0509007	0.0234975	0.047595	0.112058	0.0182582	0.0499897	0.0708608
6.75	5.7	8.3	2.9	5.4	10	9.5	12.9	9.5					6.75	-0.193295	0.158786	-0.0952163	0.216405	-0.00489723	-0.0702031	0.0834697	-0.184572		0.0507742	0.0538803	0.0423961	0.0623063	0.117505	0.0569897	0.013782	0.0953495
7.25	5.5	6.9	3.6	5.7	10.1	11	15	11					7.25	-0.113494	0.210338	-0.0245224	0.225117	-0.0296355	-0.0217699	0.132948	-0.100685		0.031887	0.0549071	0.026768	0.0583963	0.0698731	0.0157347	0.0724485	0.0501302
7.75	4.6	6.4	3.6	5.2	10	10.4	13	10.4					7.75	-0.137953	0.14643	-0.0762784	0.132183	-0.0292458	-0.0765884	0.0453908	-0.0615792		0.0393431	0.0608551	0.0353363	0.0543718	0.120869	0.0265234	0.0203336	0.051332
8.25	4.8	7.2	3.4	4.1	9.1	10.1	13.8	10.1					8.25	-0.096229	0.182771	-0.0340374	0.153046	-0.10302	-0.0697918	0.0975093	-0.117437		0.0440108	0.0454816	0.0289389	0.0451137	0.079406	0.0545165	0.046938	0.0660738
8.75	4.2	7.4	3.6	5.4	8.4	10.8	13.2	10.8					8.75	-0.124331	0.223173	-0.0443794	0.271212	-0.0669569	-0.02567	0.107456	-0.0666366		0.0298879	0.0428893	0.037193	0.0607063	0.131958	0.0112413	0.0588843	0.0733704
9.25	4.4	7.3	4	4.8	10.6	10.5	14.2	10.5					9.25	-0.164254	0.202445	-0.0887891	0.0986452	-0.0797906	-0.032954	0.0908463	-0.146184		0.0466359	0.0385017	0.0312369	0.0597351	0.0478432	0.0262321	0.0505753	0.0565826
9.75	4.3	7	4.4	4.7	9.3	9.8	13.2	9.8					9.75	-0.140976	0.155055	-0.0786576	0.120395	-0.0869504	-0.0605746	0.0398485	-0.0516023		0.0543233	0.0457371	0.0312135	0.0326267	0.0990844	0.0343075	0.0321172	0.0860724
10.25	5.5	3.8	4	1.6	8.3	11.2	4	11.2					10.25	0.22899	-0.210399	0.189234	-0.285513	-0.113966	0.157549	-0.274712	0.360046		0.104135	0.0763061	0.0807194	0.0604623	0.178865	0.0986361	0.242218	0.0778417
10.75	4.3	3.7	2.7	2.5	9.5	11.2	8.9	11.2					10.75	0.0877623	-0.172426	0.0695873	-0.189218	-0.164623	0.164582	-0.166657	0.176626		0.0629993	0.0373984	0.0404305	0.037675	0.0850309	0.0615419	0.0905041	0.0849495
11.25	3.8	5.3	1.9	2.1	11.3	12.7	11	12.7					11.25	0.127082	-0.0709392	-0.0111452	-0.114879	-0.0696765	0.13097	-0.0458992	-0.0198352		0.0426409	0.033714	0.0452475	0.0455544	0.0658767	0.054809	0.0640502	0.0845558
11.75	5.2	4.5	3.1	3.6	10.8	11.7	11.3	11.7					11.75	0.0723945	-0.128244	-0.00870476	-0.101317	-0.0826819	0.120299	-0.0784735	-0.00285537		0.0467333	0.0304031	0.0384037	0.0508407	0.0504663	0.0444623	0.0199167	0.0574426
12.25	3.4	4	2.3	3.8	11.9	11.5	10.6	11.5					12.25	0.0382261	-0.0392651	-0.016584	-0.0598943	-0.0311425	0.114769	-0.115064	0.0417196		0.0362234	0.0389297	0.0356	0.0441862	0.0557776	0.0671001	0.0495327	0.0843
12.75	3.6	5.1	2.2	3.7	11.9	11.5	11.1	11.5					12.75	0.0567851	-0.122301	-0.0494553	-0.079292	-0.0540525	0.0819188	-0.106888	0.141499		0.0327509	0.0433801	0.0444005	0.0511324	0.0389387	0.0417866	0.0381099	0.0712075
13.25	4.4	4.8	2.7	3.5	11.7	10	10.6	10					13.25	0.00346447	-0.0604133	0.0117865	-0.0859984	-0.0758417	-0.0225262	-0.101647	0.162674		0.0401627	0.0411884	0.0469037	0.0310595	0.0494097	0.03933	0.0434348	0.118915
13.75	5.4	4	2.3	3.6	11.9	10.3	10.5	10.3					13.75	0.0505224	-0.0640851	0.0155979	-0.099334	-0.0284661	-0.0178932	-0.122895	0.130943		0.0437252	0.0389822	0.0371928	0.0379145	0.0774951	0.0396898	0.0432236	0.0764021
14.25	4.2	4.5	2.9	3.1	12	10.5	11.7	10.5					14.25	-0.00302816	-0.0551243	-0.0528966	-0.0770965	-0.0526558	-0.00325265	-0.0728011	0.0578901		0.0524496	0.0367924	0.0352406	0.0539121	0.0694149	0.0276198	0.0391565	0.0689263
14.75	5	4.7	3.2	3.7	10.7	10.6	11.8	10.6					14.75	0.0131114	-0.127962	-0.0109189	-0.0665037	-0.0993166	0.0503219	-0.0765912	0.126267		0.0286516	0.0586758	0.0434553	0.0428606	0.0460402	0.0385193	0.03554	0.0799405
15.25	3.9	4.5	3.7	2	11.5	10.4	11.9	10.4					15.25	-0.0362663	-0.0440857	0.0731793	-0.0632509	-0.0867499	-0.00644523	-0.0648114	0.0751336		0.0283415	0.0264526	0.0360256	0.0345049	0.0362114	0.033935	0.0257672	0.0511542
15.75	5.8	4.6	2.3	3.4	11.8	10.2	11.6	10.2					15.75	-0.052423	-0.0446841	0.00699758	-0.0605163	-0.0386922	-0.084744	-0.0626022	0.0620181		0.0628422	0.0212725	0.0302312	0.0327513	0.0383322	0.0248569	0.0140597	0.071979
16.25	4.1	3.6	2.5	3.2	12.8	12	10.7	12					16.25	-0.030523	-0.0944045	0.0542275	-0.073095	-0.000753946	0.0913673	-0.103425	0.05551		0.0403653	0.049733	0.0373159	0.0287622	0.0868671	0.0562376	0.0339117	0.066848
16.75	4.4	4.3	2.9	3.4	11.5	11.6	12.2	11.6					16.75	0.0498911	-0.0497315	-0.0495108	-0.0335731	-0.0840989	-0.0155883	-0.0531956	0.0233723		0.0415784	0.0359573	0.0436567	0.0470503	0.0520197	0.0406036	0.038288	0.0217032
17.25	4.8	5.1	2.6	1.8	12.6	11.6	11.7	11.6					17.25	0.0724094	-0.0845913	-0.0381835	-0.0628287	-0.0185687	0.0348699	-0.0520696	-0.00656918		0.0440163	0.0216632	0.0417924	0.0419683	0.0782488	0.0230042	0.0504035	0.029228
17.75	5.7	5.4	3.3	2.9	12.1	10.7	12.6	10.7					17.75	0.00698121	-0.00205439	0.00845424	0.00655138	-0.0391055	0.0373316	-0.0252126	0.0158734		0.0387376	0.0464266	0.036735	0.045296	0.0410016	0.0561236	0.0339082	0.0233371
18.25	5.5	4	2	3.6	11.4	11.5	12.3	11.5					18.25	-0.02091	0.020377	0.0276433	-0.0185244	-0.0849724	0.0296901	-0.0412498	0.0323351		0.0223432	0.0499251	0.0278369	0.0258389	0.0461723	0.0229117	0.0253442	0.0527506
18.75	4.9	4.6	2.2	3.6	10.1	11.4	13	11.4					18.75	0.0727703	-0.0185683	-0.00917219	0.0065397	-0.085456	0.0422334	0.0101612	0.103864		0.0370864	0.028553	0.0248141	0.0234032	0.0736163	0.0219462	0.0629182	0.102159
19.25	4.6	5.9	3.5	3.4	9.6	11.1	11.5	11.1					19.25	0.00784204	-0.0413617	0.0275444	0.00520403	-0.0984868	-0.0212029	-0.0744074	0.0288881		0.0492497	0.0296076	0.0438794	0.021962	0.0698636	0.0220527	0.0287216	0.0912457
19.75	4.8	4.5	2.8	2.7	11.4	11.7	12.8	11.7					19.75	0.0222253	-0.057171	-0.0345612	-0.0311586	-0.028246	0.0516706	-0.0236062	0.036051		0.0247191	0.0244432	0.0491519	0.0219909	0.0318223	0.0351115	0.044242	0.0231651

## Sheet: FigS2D
EXAMPLE CELL:	108	108	108	108						NORMALISED AVERAGE RESPONSE PROFILE					SEM FOR NORMALISED RESPONSE PROFILE
STIM	L	S	Lwh	Swh			N		STIM	L	S	Lwhite	Swhite		L	S	Lwhite	Swhite
Time	Achromatic					Achromatic	26		Time	Achromatic	Achromatic	Achromatic	Achromatic		Achromatic	Achromatic	Achromatic	Achromatic
-9.75	1.1	1.1	1.2	0.6					-9.75	-0.0325477	0.0872985	-0.0274143	-0.0357822		0.0411422	0.0404997	0.0256807	0.0439
-9.25	2.2	1	1.1	1.3					-9.25	0.0124186	-0.0637048	0.032394	0.0182876		0.0389645	0.0309063	0.0316403	0.0421491
-8.75	1.2	1.4	0.3	0.7					-8.75	0.0361313	0.00177452	-0.070334	0.00996971		0.0470322	0.0448115	0.0379362	0.0388743
-8.25	1.1	1.2	0.6	0.8					-8.25	-0.00904397	0.0289239	0.0507844	0.0288391		0.0306154	0.0438546	0.0460895	0.0443306
-7.75	1.1	0.7	1.2	0.8					-7.75	-0.00807822	0.0439542	-0.00217668	0.0207755		0.0437302	0.0354086	0.0252888	0.0362435
-7.25	0.6	1.5	0.6	0.6					-7.25	-0.0825994	-0.0167093	-0.0246815	-0.101521		0.0391728	0.0447889	0.0414935	0.0370604
-6.75	0.5	1.4	1.4	0.4					-6.75	-0.010528	-0.0733622	-0.00309721	-0.0235445		0.0413143	0.0452473	0.0333048	0.0265621
-6.25	0.8	1	0.9	0.6					-6.25	0.00556695	0.00772763	0.00276336	0.042957		0.0482384	0.0385439	0.0391083	0.0421076
-5.75	0.9	0.6	1	0.5					-5.75	-0.023486	-0.0300616	-0.0198129	0.0486002		0.0364385	0.0337827	0.0372252	0.0414469
-5.25	1	1.3	1	0.4					-5.25	0.0229629	-0.00065116	0.048128	-0.0426391		0.053657	0.0364848	0.031882	0.0375064
-4.75	0.9	1.2	0.5	0.8					-4.75	0.00923182	-0.019973	0.0190259	-0.0286007		0.0439103	0.0567185	0.0473601	0.0335274
-4.25	1.2	1.1	1.2	0.8					-4.25	-0.0424466	0.013967	-0.0321662	0.00670724		0.046714	0.0354618	0.0296035	0.0392358
-3.75	1.3	0.6	0.5	0.7					-3.75	0.0286919	-0.0163804	0.0488951	0.00585716		0.0496784	0.0379666	0.0583937	0.0570897
-3.25	1.6	1.6	0.7	1.3					-3.25	-0.0102238	0.025901	-0.0453631	0.0141017		0.0372196	0.0375015	0.0320819	0.046532
-2.75	0.6	2	1.2	0.5					-2.75	0.0154645	-0.0646498	-0.014575	0.0490703		0.0288094	0.0407375	0.0492874	0.045532
-2.25	1.6	1.3	0.4	0.7					-2.25	0.0429338	0.0331267	-0.0396058	0.0305161		0.0511863	0.0404587	0.0269498	0.0400779
-1.75	1.7	1	0.7	1					-1.75	-0.0355016	-0.00987334	-0.0194559	0.0423184		0.0358372	0.0335713	0.0379862	0.0397853
-1.25	1.9	0.5	1.4	0.3					-1.25	-0.0294751	0.0394679	-0.0038406	-0.0335672		0.042525	0.0479163	0.0418475	0.0491784
-0.75	1.3	1	1.3	1					-0.75	0.0777111	0.0356765	0.0731576	0.00347388		0.0473	0.0334126	0.0564863	0.0403028
-0.25	1.2	1.1	1.2	0.5					-0.25	0.0328173	-0.0224522	0.0273748	-0.0558194		0.0450186	0.0527988	0.0301768	0.0516088
0.25	2.3	2.8	1.6	7.9					0.25	0.348312	0.296173	0.263455	0.478355		0.0644387	0.0835366	0.0545695	0.0779315
0.75	1.8	3.3	0.9	5.9					0.75	0.0984809	0.197509	0.200333	0.272657		0.0568742	0.0475391	0.0448812	0.0628167
1.25	0.9	3.4	0.6	3.9					1.25	0.0947433	0.126313	0.149384	0.141982		0.0601981	0.0626354	0.0518497	0.0547768
1.75	1.9	1.9	0.8	2.8					1.75	0.112554	0.167935	0.0648931	0.0810097		0.0544205	0.0596486	0.0433677	0.0531926
2.25	1.1	1.4	0.6	2.5					2.25	0.0567781	0.0730977	0.109134	0.0676457		0.0462711	0.0526298	0.0546868	0.0564235
2.75	2.1	2.2	0.7	1.7					2.75	0.137823	0.224332	0.0980464	0.0370515		0.0322654	0.0539739	0.0438398	0.0600632
3.25	0.6	1.6	0.5	1.6					3.25	0.0386642	0.114588	0.0831834	0.0881852		0.0642581	0.0471052	0.0594441	0.0551252
3.75	1.4	1.8	1.3	1.7					3.75	0.012722	0.0830082	0.0641266	0.0662985		0.0397882	0.0552938	0.0431544	0.0623189
4.25	1.1	1.2	1	1.6					4.25	0.0614883	0.131632	0.0789595	0.0585888		0.0444227	0.0515148	0.0392112	0.0619677
4.75	1.3	1.3	1.3	1.2					4.75	0.0163821	0.0821296	0.125978	-0.0380497		0.0442291	0.0428026	0.0434057	0.0450386
5.25	1.4	1.3	0.9	1.3					5.25	0.116693	0.101222	0.0707435	0.0754508		0.0438229	0.0364886	0.0509198	0.0590294
5.75	0.8	1.2	0.9	1.2					5.75	0.0977538	0.124673	0.0412697	-0.0404862		0.0511478	0.052166	0.0460868	0.052082
6.25	1.5	2	1.1	1.9					6.25	0.0212308	0.0767646	0.0326499	-0.0015023		0.0572817	0.0485962	0.0612488	0.0529434
6.75	1.4	1.2	1.1	1.5					6.75	-0.00252209	0.0849857	0.0118078	0.041655		0.0394325	0.035841	0.0408168	0.0500421
7.25	1.5	1.3	0.8	1.6					7.25	0.0591951	0.0344212	0.049967	0.0338795		0.0577759	0.043037	0.045578	0.046444
7.75	1.6	0.9	0.9	0.9					7.75	0.00252847	0.15869	0.0431363	-0.0774598		0.0411525	0.0476839	0.0545367	0.064128
8.25	1.2	0.9	1	1.1					8.25	0.0345961	0.0329075	0.0876379	0.0486433		0.0522821	0.043366	0.0597891	0.0531611
8.75	1.3	1	0.4	1.2					8.75	-0.000726214	0.0297602	0.114671	0.0674284		0.049408	0.0355949	0.0354015	0.0651591
9.25	1	0.6	1.1	1.2					9.25	0.00379635	0.0433373	0.0198118	0.0407057		0.0328982	0.0475456	0.0416685	0.051172
9.75	0.9	1.5	0.5	0.9					9.75	-0.0567492	0.0714792	0.0891664	-0.0212785		0.0507278	0.0389527	0.0336631	0.0400949
10.25	0.5	0.9	0.3	0.7					10.25	0.0582044	0.058715	0.0550876	0.156579		0.0569296	0.0588002	0.0440013	0.0693734
10.75	1.4	1.1	0.7	0.3					10.75	0.014133	-0.0197385	-0.0629411	0.00753393		0.0559426	0.0566319	0.0263918	0.0346308
11.25	1	0.9	0.6	0.9					11.25	-0.0535084	-0.0106189	0.0296056	0.00667451		0.050112	0.0429858	0.0466011	0.0327245
11.75	1.2	1	1.3	0.3					11.75	-0.0107517	-0.0117495	-0.0584889	-0.047028		0.0516103	0.0351294	0.0397811	0.0478873
12.25	1.5	0.7	0.7	0.5					12.25	-0.0885131	0.0180083	-0.00271545	0.0260536		0.0449935	0.0450373	0.0333711	0.0378778
12.75	1.1	0.7	1.2	1.1					12.75	0.0152361	0.00356062	-0.0350393	0.00266157		0.0476754	0.0485614	0.0507991	0.0535441
13.25	0.6	0.9	1.5	0.8					13.25	0.0235221	-0.00201418	-0.0576969	-0.0195697		0.0404116	0.0363163	0.0367287	0.0474557
13.75	0.8	1.5	1.5	0.5					13.75	0.0129916	-0.0159631	-0.00547898	-0.0359939		0.0457879	0.0477578	0.0461661	0.0430384
14.25	0.7	0.8	0.5	1.1					14.25	-0.0455393	-0.0308331	0.0540161	0.00170099		0.0352345	0.048971	0.0318946	0.0502982
14.75	1.4	0.5	0.4	0.5					14.75	-0.030422	-0.0233533	0.0585612	0.0529978		0.0448894	0.0362765	0.0388135	0.0370262
15.25	1.4	0.6	0.2	0.5					15.25	-0.0510517	-0.0266661	-0.0196405	-0.00590324		0.0404454	0.0381155	0.0481063	0.0344521
15.75	1	1	1.4	0.8					15.75	-0.0524935	-0.0319542	-0.0144491	0.0567197		0.0447846	0.034123	0.0497094	0.0609109
16.25	1.3	0.3	0.6	0.3					16.25	-0.0752795	0.00695763	-0.0408601	-0.0193698		0.0434889	0.0450287	0.0444288	0.0587386
16.75	1.4	1.1	0.8	0.4					16.75	-0.0200579	0.056666	-0.071592	-0.00694099		0.0473376	0.0469452	0.0386945	0.0522961
17.25	1	0.9	0.7	0.9					17.25	0.0556921	0.0604824	-0.0109835	0.0110004		0.051959	0.0408598	0.0394148	0.0344738
17.75	1.1	1.5	1.4	0.6					17.75	-0.00475195	-0.0306285	0.00448138	-0.0575116		0.0465171	0.0427753	0.0382592	0.0540674
18.25	0.5	1.1	1.5	0.6					18.25	0.0471905	0.000596295	-0.00806236	0.033714		0.0601644	0.0448704	0.0360044	0.0403707
18.75	1.2	0.8	0.6	1.1					18.75	0.00545884	-0.0452279	-0.0514213	0.00290023		0.046198	0.0409342	0.0334806	0.0438905
19.25	0.8	0.5	1.2	0.8					19.25	0.0291265	0.0126057	0.0112602	-0.0311298		0.060642	0.0508355	0.0384593	0.0442833
19.75	1.2	1.4	1.1	0.5					19.75	-0.00747568	0.0151248	0.065467	0.0341918		0.0527886	0.0368444	0.054667	0.0444313

## Sheet: L+SblueON
	RAW SPIKES/s																												BASELINE SUBTRACTED RESPONSES
Cell ID	2	3	11	19	123	131	132	134	139	140	141	142	157															Cell ID	2	3	11	19	123	131	132	134	139	140	141	142	157
Time																												Prestimulus firing	2.58	1.595	0.515	1.67	33.4375	5.785	7.16	4.625	5.775	2.155	20.52	0.91	35.49
-9.75	2.7	1.5	0.6	0.9	33.625	5.6	7.3	4.9	5.6	1.7	18.3	0.9	36.4																0.12	-0.095	0.085	-0.77	0.1875	-0.185	0.14	0.275	-0.175	-0.455	-2.22	-0.01	0.91
-9.25	2.4	1.3	0.7	2.2	33.625	5.8	9.2	3.6	5.1	1.3	19.4	0.6	34.4																-0.18	-0.295	0.185	0.53	0.1875	0.015	2.04	-1.025	-0.675	-0.855	-1.12	-0.31	-1.09
-8.75	3.4	1.6	0.7	1.2	34.25	5	6.9	5.4	6.1	2.9	20.9	1.2	36.1																0.82	0.005	0.185	-0.47	0.8125	-0.785	-0.26	0.775	0.325	0.745	0.38	0.29	0.61
-8.25	1.7	1.6	0.4	1.5	32.875	5.9	5.5	4.5	5.3	2.5	20.7	1.3	35.9																-0.88	0.005	-0.115	-0.17	-0.5625	0.115	-1.66	-0.125	-0.475	0.345	0.18	0.39	0.41
-7.75	2.6	2	0.1	1.4	34	5	8	4.8	5.4	2.6	19.8	0.8	34.4																0.02	0.405	-0.415	-0.27	0.5625	-0.785	0.84	0.175	-0.375	0.445	-0.72	-0.11	-1.09
-7.25	2.8	2	0.6	2.3	31.875	6.3	7.6	5.3	6	1.8	21.6	0.9	36.2																0.22	0.405	0.085	0.63	-1.5625	0.515	0.44	0.675	0.225	-0.355	1.08	-0.01	0.71
-6.75	2	1.9	0.4	1.6	33.25	6.2	7.6	5.4	4.7	1.8	18.6	1.1	36.1																-0.58	0.305	-0.115	-0.07	-0.1875	0.415	0.44	0.775	-1.075	-0.355	-1.92	0.19	0.61
-6.25	2.6	1.6	0.7	1.7	34	6.1	7.5	4.9	6.4	1.5	19.8	1.2	35.4																0.02	0.005	0.185	0.03	0.5625	0.315	0.34	0.275	0.625	-0.655	-0.72	0.29	-0.09
-5.75	2.7	1.3	0.4	1.7	33.75	5.6	7.6	5.7	5.9	2.1	20.5	0.7	33.8																0.12	-0.295	-0.115	0.03	0.3125	-0.185	0.44	1.075	0.125	-0.055	-0.02	-0.21	-1.69
-5.25	2.7	2	0.7	1.6	32	5.5	6.2	4.7	4.9	2.5	21.3	0.6	36.7																0.12	0.405	0.185	-0.07	-1.4375	-0.285	-0.96	0.075	-0.875	0.345	0.78	-0.31	1.21
-4.75	2	1.1	0.1	1.9	33.25	5.7	6.9	5.2	6.3	2.3	21.9	0.7	36.6																-0.58	-0.495	-0.415	0.23	-0.1875	-0.085	-0.26	0.575	0.525	0.145	1.38	-0.21	1.11
-4.25	2.6	1.2	0.7	2	32.875	5.6	6.1	3.6	5.9	3	21.9	1.3	33.9																0.02	-0.395	0.185	0.33	-0.5625	-0.185	-1.06	-1.025	0.125	0.845	1.38	0.39	-1.59
-3.75	2.1	1.5	0.3	1.4	32.5	5.8	6.7	4.8	6.7	2.1	20.4	0.8	34.7																-0.48	-0.095	-0.215	-0.27	-0.9375	0.015	-0.46	0.175	0.925	-0.055	-0.12	-0.11	-0.79
-3.25	2.6	1.9	0.5	1.5	33.625	5.5	7.8	4.6	5.8	1.8	20.2	0.9	34.8																0.02	0.305	-0.015	-0.17	0.1875	-0.285	0.64	-0.025	0.025	-0.355	-0.32	-0.01	-0.69
-2.75	3.1	2	0.5	1.8	33.625	5.3	8.6	3.5	5.6	2.3	20.2	1	35.4																0.52	0.405	-0.015	0.13	0.1875	-0.485	1.44	-1.125	-0.175	0.145	-0.32	0.09	-0.09
-2.25	3	1.2	0.9	2.4	32.875	6.2	6.1	3.9	6.6	1.9	21.4	0.3	34.5																0.42	-0.395	0.385	0.73	-0.5625	0.415	-1.06	-0.725	0.825	-0.255	0.88	-0.61	-0.99
-1.75	2.4	2.1	0.5	1.8	34.25	6.2	7.4	4.9	5.7	2.5	21.3	1	36.4																-0.18	0.505	-0.015	0.13	0.8125	0.415	0.24	0.275	-0.075	0.345	0.78	0.09	0.91
-1.25	2.3	1.4	0.6	2	34.5	6.2	6.9	4.4	5.8	1.9	20.2	0.8	35.6																-0.28	-0.195	0.085	0.33	1.0625	0.415	-0.26	-0.225	0.025	-0.255	-0.32	-0.11	0.11
-0.75	3.2	1.3	0.6	1.6	33.5	5.9	5.8	4.4	6.3	2.9	21.1	1.3	37.2																0.62	-0.295	0.085	-0.07	0.0625	0.115	-1.36	-0.225	0.525	0.745	0.58	0.39	1.71
-0.25	2.7	1.4	0.3	0.9	34.5	6.3	7.5	4	5.4	1.7	20.9	0.8	35.3																0.12	-0.195	-0.215	-0.77	1.0625	0.515	0.34	-0.625	-0.375	-0.455	0.38	-0.11	-0.19
0.25	4.2	2.4	0.8	2.1	47.5	9.7	7.4	6.1	8	2.9	18.1	0.6	43.8																1.62	0.805	0.285	0.43	14.0625	3.915	0.24	1.475	2.225	0.745	-2.42	-0.31	8.31
0.75	2.2	1.9	0.6	1.7	42.5	9.4	9.3	5.4	9	1.9	20.8	0.5	45.8																-0.38	0.305	0.085	0.03	9.0625	3.615	2.14	0.775	3.225	-0.255	0.28	-0.41	10.31
1.25	3.3	2.2	0.4	2.6	41.875	9.2	8.2	5.5	9	3.3	21.7	0.5	43.2																0.72	0.605	-0.115	0.93	8.4375	3.415	1.04	0.875	3.225	1.145	1.18	-0.41	7.71
1.75	1.9	2.3	0.4	1.9	43.5	8	9.4	4.6	10	3	20.6	0.4	42.1																-0.68	0.705	-0.115	0.23	10.0625	2.215	2.24	-0.025	4.225	0.845	0.08	-0.51	6.61
2.25	2.4	1.1	0.2	2.3	39.125	7.5	9.2	6.2	10.1	2.9	21.8	1	42.7																-0.18	-0.495	-0.315	0.63	5.6875	1.715	2.04	1.575	4.325	0.745	1.28	0.09	7.21
2.75	1.5	1.5	0.2	1	40.25	7.9	7.9	4.9	10.6	3.7	22.4	1	43																-1.08	-0.095	-0.315	-0.67	6.8125	2.115	0.74	0.275	4.825	1.545	1.88	0.09	7.51
3.25	1.8	1.1	0.1	2	37.875	7.3	7	5.5	9.6	3.1	22.6	0.4	43.8																-0.78	-0.495	-0.415	0.33	4.4375	1.515	-0.16	0.875	3.825	0.945	2.08	-0.51	8.31
3.75	2.5	2.1	0.3	2.3	39.125	6.9	8.5	5.5	9.7	2.9	22.3	0.4	40.5																-0.08	0.505	-0.215	0.63	5.6875	1.115	1.34	0.875	3.925	0.745	1.78	-0.51	5.01
4.25	1.5	1.8	0.3	1.5	38.125	7.2	8.1	4.5	9.4	2.5	22.1	1.1	42.3																-1.08	0.205	-0.215	-0.17	4.6875	1.415	0.94	-0.125	3.625	0.345	1.58	0.19	6.81
4.75	1.6	2.1	0.6	2.1	37.375	6.9	8	4.9	9.8	2.5	21.4	0.7	43.1																-0.98	0.505	0.085	0.43	3.9375	1.115	0.84	0.275	4.025	0.345	0.88	-0.21	7.61
5.25	1.9	1.5	0.5	1.5	38.625	7.5	8.3	4.7	9.6	2.6	21.1	1.1	41.8																-0.68	-0.095	-0.015	-0.17	5.1875	1.715	1.14	0.075	3.825	0.445	0.58	0.19	6.31
5.75	2.6	1.2	0.6	1.3	37.5	7.9	8.8	5.2	9.4	3.9	23.3	0.7	41																0.02	-0.395	0.085	-0.37	4.0625	2.115	1.64	0.575	3.625	1.745	2.78	-0.21	5.51
6.25	1.9	1.9	0.7	1.9	37.125	8.5	8.2	4.9	8.8	3.9	22.5	0.9	41																-0.68	0.305	0.185	0.23	3.6875	2.715	1.04	0.275	3.025	1.745	1.98	-0.01	5.51
6.75	1.8	1.9	0.2	2.3	38.875	6.7	7.5	5.1	9.3	2.8	22.9	1.3	40.8																-0.78	0.305	-0.315	0.63	5.4375	0.915	0.34	0.475	3.525	0.645	2.38	0.39	5.31
7.25	2	1.4	0.2	2.8	36.75	6.6	8.3	5.5	8.9	3.2	23.2	0.5	40.7																-0.58	-0.195	-0.315	1.13	3.3125	0.815	1.14	0.875	3.125	1.045	2.68	-0.41	5.21
7.75	2.8	1.5	0.1	1.5	35	7	9.3	5.1	8	3.4	23.8	1.4	41.2																0.22	-0.095	-0.415	-0.17	1.5625	1.215	2.14	0.475	2.225	1.245	3.28	0.49	5.71
8.25	2.6	1.6	0.1	1.4	39	6.5	8.7	6	9.2	2.9	24.4	0.3	39.9																0.02	0.005	-0.415	-0.27	5.5625	0.715	1.54	1.375	3.425	0.745	3.88	-0.61	4.41
8.75	1.7	2.1	0.2	2.5	35.875	6.2	6.5	5.7	9	2.8	20.7	1.3	39.7																-0.88	0.505	-0.315	0.83	2.4375	0.415	-0.66	1.075	3.225	0.645	0.18	0.39	4.21
9.25	1.9	2.1	0.1	2	35.5	6.9	8.1	5.5	6.8	2.6	22	1.6	39.1																-0.68	0.505	-0.415	0.33	2.0625	1.115	0.94	0.875	1.025	0.445	1.48	0.69	3.61
9.75	1.4	1.8	0.5	1.8	36.5	6.7	8.3	5.6	6.9	3.3	21.1	0.8	39.2																-1.18	0.205	-0.015	0.13	3.0625	0.915	1.14	0.975	1.125	1.145	0.58	-0.11	3.71
10.25	3.3	1.5	1.4	2.2	23.625	3	6.7	3.6	4.4	2	17	0.5	27.4																0.72	-0.095	0.885	0.53	-9.8125	-2.785	-0.46	-1.025	-1.375	-0.155	-3.52	-0.41	-8.09
10.75	2	2.5	0.5	1.6	31.25	4.9	5	4.3	5.1	1.3	19.3	1.3	31.4																-0.58	0.905	-0.015	-0.07	-2.1875	-0.885	-2.16	-0.325	-0.675	-0.855	-1.22	0.39	-4.09
11.25	1.3	1.4	0.2	1.8	30.125	4.5	6.4	4.4	4.7	2.8	18.4	1.4	32.5																-1.28	-0.195	-0.315	0.13	-3.3125	-1.285	-0.76	-0.225	-1.075	0.645	-2.12	0.49	-2.99
11.75	1.3	2.1	0.3	1.8	30.75	5.8	7.7	4.3	6.2	2.3	19.4	0.6	31.7																-1.28	0.505	-0.215	0.13	-2.6875	0.015	0.54	-0.325	0.425	0.145	-1.12	-0.31	-3.79
12.25	2.2	2.1	0.2	1.8	30.75	4.7	5.6	3.4	6.1	2.5	21	1.2	34.1																-0.38	0.505	-0.315	0.13	-2.6875	-1.085	-1.56	-1.225	0.325	0.345	0.48	0.29	-1.39
12.75	2.8	1.4	0.4	1.4	32.25	5.8	7.5	3.9	5	1.9	21.2	0.9	34.4																0.22	-0.195	-0.115	-0.27	-1.1875	0.015	0.34	-0.725	-0.775	-0.255	0.68	-0.01	-1.09
13.25	2.6	1.5	0.4	1.4	32.125	5.6	7.1	4.7	6.3	2.1	20.1	0.3	33.4																0.02	-0.095	-0.115	-0.27	-1.3125	-0.185	-0.06	0.075	0.525	-0.055	-0.42	-0.61	-2.09
13.75	2.5	1.8	0	1.5	33	6	6.3	5.1	6	1.8	19.5	0.7	33.9																-0.08	0.205	-0.515	-0.17	-0.4375	0.215	-0.86	0.475	0.225	-0.355	-1.02	-0.21	-1.59
14.25	2	1.4	0.2	1.6	32.25	4.9	6.6	3.4	6.1	1.9	22	1.3	33.3																-0.58	-0.195	-0.315	-0.07	-1.1875	-0.885	-0.56	-1.225	0.325	-0.255	1.48	0.39	-2.19
14.75	2.3	2	0.2	1.6	31	6.4	6.7	5.7	6.6	2.7	22.2	0.9	33.2																-0.28	0.405	-0.315	-0.07	-2.4375	0.615	-0.46	1.075	0.825	0.545	1.68	-0.01	-2.29
15.25	2.6	2.5	0.6	1.4	31.125	4.9	6.9	5.3	6.1	1.7	20.5	1.3	32.6																0.02	0.905	0.085	-0.27	-2.3125	-0.885	-0.26	0.675	0.325	-0.455	-0.02	0.39	-2.89
15.75	3.1	2.2	0.1	1.8	33	5.7	6.9	4.3	6.5	2.5	19.2	1.5	33.1																0.52	0.605	-0.415	0.13	-0.4375	-0.085	-0.26	-0.325	0.725	0.345	-1.32	0.59	-2.39
16.25	2.3	1.9	0.6	1.5	30.625	5.7	7.8	5.8	6.5	1.8	20.3	0.8	32.9																-0.28	0.305	0.085	-0.17	-2.8125	-0.085	0.64	1.175	0.725	-0.355	-0.22	-0.11	-2.59
16.75	1.5	1.7	0.1	3.2	32.25	5.8	6.8	4.4	6.2	2.1	20.1	0.9	32.7																-1.08	0.105	-0.415	1.53	-1.1875	0.015	-0.36	-0.225	0.425	-0.055	-0.42	-0.01	-2.79
17.25	2.6	1.9	0.5	2.2	31	6.8	6.3	6.1	5.9	2.3	20.1	0.4	34.8																0.02	0.305	-0.015	0.53	-2.4375	1.015	-0.86	1.475	0.125	0.145	-0.42	-0.51	-0.69
17.75	2.2	1.5	0.4	1.5	34.5	5.8	6.1	4.5	6.3	1.7	20.6	0.8	32																-0.38	-0.095	-0.115	-0.17	1.0625	0.015	-1.06	-0.125	0.525	-0.455	0.08	-0.11	-3.49
18.25	3	1.5	0.4	1.9	30.75	5.8	6	3.9	5.9	1.6	21	0.5	34.4																0.42	-0.095	-0.115	0.23	-2.6875	0.015	-1.16	-0.725	0.125	-0.555	0.48	-0.41	-1.09
18.75	1.9	2	0.6	2.3	32.625	6.8	6.1	4.6	5.3	2.5	19.9	1	34.7																-0.68	0.405	0.085	0.63	-0.8125	1.015	-1.06	-0.025	-0.475	0.345	-0.62	0.09	-0.79
19.25	2.4	2.1	0.3	2.4	32.75	6.5	6.8	3.8	5.3	2	21.1	0.9	34.1																-0.18	0.505	-0.215	0.73	-0.6875	0.715	-0.36	-0.825	-0.475	-0.155	0.58	-0.01	-1.39
19.75	3	2	0.7	1.8	33.125	6.3	7.3	4.7	7.2	1.7	20.6	0.8	34.8																0.42	0.405	0.185	0.13	-0.3125	0.515	0.14	0.075	1.425	-0.455	0.08	-0.11	-0.69

## Sheet: L+SyellowON
	RAW SPIKES/s																												BASELINE SUBTRACTED RESPONSES
Cell ID	1	15	117	152																								Cell ID	1	15	117	152
Time																												Prestimulus firing	2.105	0.185	1.035	11.945
-9.75	2.4	0.3	0.6	11.2																									0.295	0.115	-0.435	-0.745
-9.25	2.3	0.2	1.2	11.2																									0.195	0.015	0.165	-0.745
-8.75	2.5	0.1	0.7	12.3																									0.395	-0.085	-0.335	0.355
-8.25	2.3	0	0.9	12.3																									0.195	-0.185	-0.135	0.355
-7.75	2	0.2	1.2	12.1																									-0.105	0.015	0.165	0.155
-7.25	1.8	0.2	1.2	11.9																									-0.305	0.015	0.165	-0.045
-6.75	2.2	0.2	1.1	12.3																									0.095	0.015	0.065	0.355
-6.25	1.4	0.4	1.9	12.3																									-0.705	0.215	0.865	0.355
-5.75	2.3	0.5	1.1	12.1																									0.195	0.315	0.065	0.155
-5.25	2	0.1	1.3	12																									-0.105	-0.085	0.265	0.055
-4.75	1.7	0.3	0.6	13.1																									-0.405	0.115	-0.435	1.155
-4.25	2	0.1	0.8	12.6																									-0.105	-0.085	-0.235	0.655
-3.75	2.8	0.4	1	11.2																									0.695	0.215	-0.035	-0.745
-3.25	1.9	0.1	1.6	12.1																									-0.205	-0.085	0.565	0.155
-2.75	2.2	0.1	1.5	11.5																									0.095	-0.085	0.465	-0.445
-2.25	1.4	0.1	0.5	11.2																									-0.705	-0.085	-0.535	-0.745
-1.75	2.5	0.2	0.6	11.4																									0.395	0.015	-0.435	-0.545
-1.25	2.5	0	0.8	11.8																									0.395	-0.185	-0.235	-0.145
-0.75	2.2	0.2	1.5	12.5																									0.095	0.015	0.465	0.555
-0.25	1.7	0	0.6	11.8																									-0.405	-0.185	-0.435	-0.145
0.25	4.5	0.7	3.5	10.2																									2.395	0.515	2.465	-1.745
0.75	1.2	0.1	2.6	9.5																									-0.905	-0.085	1.565	-2.445
1.25	1.5	0.1	1.6	10.7																									-0.605	-0.085	0.565	-1.245
1.75	2	0.6	1.1	11.6																									-0.105	0.415	0.065	-0.345
2.25	1.1	0.1	2.2	10.2																									-1.005	-0.085	1.165	-1.745
2.75	1.4	0	0.5	10.7																									-0.705	-0.185	-0.535	-1.245
3.25	1.4	0.3	0.9	10.8																									-0.705	0.115	-0.135	-1.145
3.75	1.5	0.1	0.6	10.4																									-0.605	-0.085	-0.435	-1.545
4.25	1.4	0.1	1.1	9.8																									-0.705	-0.085	0.065	-2.145
4.75	2.5	0.2	0.9	12.8																									0.395	0.015	-0.135	0.855
5.25	1.4	0.2	0.4	10.5																									-0.705	0.015	-0.635	-1.445
5.75	0.9	0.3	0.4	11.3																									-1.205	0.115	-0.635	-0.645
6.25	1.8	0.3	0.8	10.1																									-0.305	0.115	-0.235	-1.845
6.75	1.3	0.2	0.5	10.7																									-0.805	0.015	-0.535	-1.245
7.25	1.3	0.2	0.6	9.8																									-0.805	0.015	-0.435	-2.145
7.75	1.2	0.1	0.4	9.8																									-0.905	-0.085	-0.635	-2.145
8.25	1.5	0	1	10.3																									-0.605	-0.185	-0.035	-1.645
8.75	1	0.3	0.9	10.1																									-1.105	0.115	-0.135	-1.845
9.25	1	0	1	10.6																									-1.105	-0.185	-0.035	-1.345
9.75	1.7	0	0.7	10.2																									-0.405	-0.185	-0.335	-1.745
10.25	0.3	0.4	0.6	11.3																									-1.805	0.215	-0.435	-0.645
10.75	0.7	0.5	1.4	12.1																									-1.405	0.315	0.365	0.155
11.25	0.7	0.2	0.6	12.9																									-1.405	0.015	-0.435	0.955
11.75	1.7	0.4	1.1	13.2																									-0.405	0.215	0.065	1.255
12.25	0.7	0.1	0.7	10.6																									-1.405	-0.085	-0.335	-1.345
12.75	1.4	0.2	0.4	11.7																									-0.705	0.015	-0.635	-0.245
13.25	0.9	0.5	1	12.5																									-1.205	0.315	-0.035	0.555
13.75	0.8	0.3	0.6	12.4																									-1.305	0.115	-0.435	0.455
14.25	1	0.1	0.7	10.9																									-1.105	-0.085	-0.335	-1.045
14.75	1.5	0.3	0.6	12.3																									-0.605	0.115	-0.435	0.355
15.25	1	0.2	1.2	12.1																									-1.105	0.015	0.165	0.155
15.75	1.5	0.3	1	12.5																									-0.605	0.115	-0.035	0.555
16.25	1.7	0.4	0.7	12.3																									-0.405	0.215	-0.335	0.355
16.75	1.5	0.2	1	12																									-0.605	0.015	-0.035	0.055
17.25	1.6	0.1	1	13.2																									-0.505	-0.085	-0.035	1.255
17.75	1.7	0.6	0.8	12.3																									-0.405	0.415	-0.235	0.355
18.25	1.5	0.1	1.4	12.2																									-0.605	-0.085	0.365	0.255
18.75	1.9	0.2	1.3	11.5																									-0.205	0.015	0.265	-0.445
19.25	1.5	0.1	0.6	12.3																									-0.605	-0.085	-0.435	0.355
19.75	1.7	0.2	0.3	11.6																									-0.405	0.015	-0.735	-0.345

## Sheet: L+Sachromatic
	RAW SPIKES/s																												BASELINE SUBTRACTED RESPONSES
Cell ID	4	8	10	16	17	18	22	72	74	77	81	85	88	97	101	104	106	107	108	118	122	133	135	136	150	154		Cell ID	4	8	10	16	17	18	22	72	74	77	81	85	88	97	101	104	106	107	108	118	122
Time																												Prestimulus firing	2.33	1.095	1.065	0.565	4.05	0.695	1.39	2.745	3.52	4.63	5.325	6.8	10.19	2.19	2.89	3.575	2.445	0.1	1.185	2.435	17.79
-9.75	2.1	1.6	0.9	0.8	3.3	0.7	1.3	3.8	3.6	3.6	6.2	6.8	10.4	1.8	3	4.4	1.5	0	1	2.3	17.8	1.4	0	10.7	0	10.8			-0.23	0.505	-0.165	0.235	-0.75	0.005	-0.09	1.055	0.08	-1.03	0.875	0	0.21	-0.39	0.11	0.825	-0.945	-0.1	-0.185	-0.135	0.01
-9.25	1.8	0.6	0.9	0.5	3.7	0.8	1.1	3.2	3.4	4.7	5.2	7.3	8.2	1.2	1.8	3.4	1.9	0	1.6	3.4	18.8	1.1	0.4	9.4	0	8.8			-0.53	-0.495	-0.165	-0.065	-0.35	0.105	-0.29	0.455	-0.12	0.07	-0.125	0.5	-1.99	-0.99	-1.09	-0.175	-0.545	-0.1	0.415	0.965	1.01
-8.75	3.2	1	0.9	0.2	3.8	0.7	1	2.7	3.3	6.8	7.3	6.7	10.8	1.8	2	4	2.7	0.1	0.8	2.8	15	1.8	0.2	11.1	0	9.6			0.87	-0.095	-0.165	-0.365	-0.25	0.005	-0.39	-0.045	-0.22	2.17	1.975	-0.1	0.61	-0.39	-0.89	0.425	0.255	0	-0.385	0.365	-2.79
-8.25	2.8	1.4	1.3	0.6	3.8	0.6	1.5	2.3	3.1	5.2	5.5	7.7	10.8	1	1.8	2.4	2.7	0.2	1.5	3.2	19.6	1.5	0.6	10.8	0.1	9.4			0.47	0.305	0.235	0.035	-0.25	-0.095	0.11	-0.445	-0.42	0.57	0.175	0.9	0.61	-1.19	-1.09	-1.175	0.255	0.1	0.315	0.765	1.81
-7.75	2.6	0.9	1	0.5	3.7	0.8	1.5	2.6	2.7	4	4.1	7.2	9.4	2.4	1.8	3.6	1.2	0.3	0.9	2.7	17.4	1.7	0.3	10	0.2	9			0.27	-0.195	-0.065	-0.065	-0.35	0.105	0.11	-0.145	-0.82	-0.63	-1.225	0.4	-0.79	0.21	-1.09	0.025	-1.245	0.2	-0.285	0.265	-0.39
-7.25	2	1.3	0.7	0.6	3.6	0.6	1.4	2.6	3.1	5.7	5.5	7.8	9.4	2.2	2	3.2	2.3	0	1.4	2.1	21	1.8	0.1	11	0.3	8.8			-0.33	0.205	-0.365	0.035	-0.45	-0.095	0.01	-0.145	-0.42	1.07	0.175	1	-0.79	0.01	-0.89	-0.375	-0.145	-0.1	0.215	-0.335	3.21
-6.75	2.4	0.2	1.6	0.3	3.9	0.8	2.1	1.9	4.5	3.4	3.5	7.9	11	2	3.6	3.8	3.4	0.1	0.7	2.5	17.4	1.7	0.3	9.7	0.1	9.9			0.07	-0.895	0.535	-0.265	-0.15	0.105	0.71	-0.845	0.98	-1.23	-1.825	1.1	0.81	-0.19	0.71	0.225	0.955	0	-0.485	0.065	-0.39
-6.25	1.4	1	1.2	0.8	4.2	0.7	1.2	2.8	3.1	4.4	3.6	5.9	11.6	2.2	2.6	2.7	2.7	0.1	1.2	1.5	16.4	2.3	0.3	11.1	0.1	9.7			-0.93	-0.095	0.135	0.235	0.15	0.005	-0.19	0.055	-0.42	-0.23	-1.725	-0.9	1.41	0.01	-0.29	-0.875	0.255	0	0.015	-0.935	-1.39
-5.75	2.8	1.1	1.2	1	4.1	0.3	1.1	2.6	2.8	4.9	4.8	7.5	10.4	2.6	3.2	3.8	2.4	0.2	1	1.9	12.8	1	0.3	12	0.2	11.2			0.47	0.005	0.135	0.435	0.05	-0.395	-0.29	-0.145	-0.72	0.27	-0.525	0.7	0.21	0.41	0.31	0.225	-0.045	0.1	-0.185	-0.535	-4.99
-5.25	2.8	0.8	1.1	0.3	3.8	0.7	1.4	2.1	4	4.5	5.5	5.5	10.2	1.8	3.2	4.1	1.9	0	1.1	2.6	18.8	2.2	0.8	10.6	0.5	9.4			0.47	-0.295	0.035	-0.265	-0.25	0.005	0.01	-0.645	0.48	-0.13	0.175	-1.3	0.01	-0.39	0.31	0.525	-0.545	-0.1	-0.085	0.165	1.01
-4.75	2.3	1.5	0.4	0.6	4.2	0.8	1.4	2.8	3.5	4.1	6	6	10.6	3.2	3.8	3.9	3.1	0.1	1	2.9	17.2	2.3	0.4	11.2	0.6	9.7			-0.03	0.405	-0.665	0.035	0.15	0.105	0.01	0.055	-0.02	-0.53	0.675	-0.8	0.41	1.01	0.91	0.325	0.655	0	-0.185	0.465	-0.59
-4.25	2.5	1.3	1.3	1.1	4.9	0.7	1.5	2.4	3.9	5.3	4.9	6.8	10	2.8	3.2	4	2.1	0.1	1	2.6	17	2.5	0.3	12.1	0.7	9			0.17	0.205	0.235	0.535	0.85	0.005	0.11	-0.345	0.38	0.67	-0.425	0	-0.19	0.61	0.31	0.425	-0.345	0	-0.185	0.165	-0.79
-3.75	2.4	1.5	0.8	0.2	4.9	0.9	0.8	2	3.1	4	6.9	6.6	10.8	2.6	2.6	3.1	2.2	0.2	2.4	2.4	17.8	1.5	0.7	10.7	0.5	9.3			0.07	0.405	-0.265	-0.365	0.85	0.205	-0.59	-0.745	-0.42	-0.63	1.575	-0.2	0.61	0.41	-0.29	-0.475	-0.245	0.1	1.215	-0.035	0.01
-3.25	3.2	0.9	1.3	0.3	4.7	1	1.6	2.7	2.8	6	5.3	7.7	10.8	3.2	3.6	4.2	2.6	0.1	1.1	2.7	18.8	2.2	0.3	9.5	0.1	10.7			0.87	-0.195	0.235	-0.265	0.65	0.305	0.21	-0.045	-0.72	1.37	-0.025	0.9	0.61	1.01	0.71	0.625	0.155	0	-0.085	0.265	1.01
-2.75	1.8	0.8	0.8	0.5	4.7	0.7	1.5	3	3.5	3.9	6.6	6.5	9.2	2	3.6	2.8	2.8	0.1	1.8	2.7	18	1.9	0.7	10.4	0.3	10.1			-0.53	-0.295	-0.265	-0.065	0.65	0.005	0.11	0.255	-0.02	-0.73	1.275	-0.3	-0.99	-0.19	0.71	-0.775	0.355	0	0.615	0.265	0.21
-2.25	1.8	0.7	0.9	0.6	3.7	0.6	1.4	2.4	3.6	4	4.8	5.9	8	2.8	3.8	4.1	2.8	0	1	2.3	16.6	1.9	0.3	9.9	0	9.1			-0.53	-0.395	-0.165	0.035	-0.35	-0.095	0.01	-0.345	0.08	-0.63	-0.525	-0.9	-2.19	0.61	0.91	0.525	0.355	-0.1	-0.185	-0.135	-1.19
-1.75	1.9	1.3	0.9	0.7	4.4	0.5	1	3.5	4.2	4.8	5.1	6.8	10.8	1.8	2.8	3.2	2.6	0	1	2.1	19.6	1.2	0.2	10.9	0	10.6			-0.43	0.205	-0.165	0.135	0.35	-0.195	-0.39	0.755	0.68	0.17	-0.225	0	0.61	-0.39	-0.09	-0.375	0.155	-0.1	-0.185	-0.335	1.81
-1.25	2.3	0.7	1.4	0.5	4.8	0.3	1.5	3.7	3.4	5.1	5.1	5.4	10	2.4	1.8	3.2	2.5	0.1	1	2.1	17.2	1.4	0.6	10.2	0.3	9.9			-0.03	-0.395	0.335	-0.065	0.75	-0.395	0.11	0.955	-0.12	0.47	-0.225	-1.4	-0.19	0.21	-1.09	-0.375	0.055	0	-0.185	-0.335	-0.59
-0.75	2.5	1.3	1.3	0.7	3.1	0.8	2.1	2.6	4	3.7	5.6	6.8	11.4	0.8	3.4	4.6	2.5	0.1	1	1.8	17.6	1.7	0.6	11.3	0.3	9.8			0.17	0.205	0.235	0.135	-0.95	0.105	0.71	-0.145	0.48	-0.93	0.275	0	1.21	-1.39	0.51	1.025	0.055	0	-0.185	-0.635	-0.19
-0.25	2	2	1.4	0.5	3.7	0.9	1.4	3.2	4.8	4.5	5	7.2	10	3.2	4.2	3	3	0.2	1.2	2.1	21	2	0.2	10.9	0.1	9.6			-0.33	0.905	0.335	-0.065	-0.35	0.205	0.01	0.455	1.28	-0.13	-0.325	0.4	-0.19	1.01	1.31	-0.575	0.555	0.1	0.015	-0.335	3.21
0.25	3.8	2.2	1.9	0.4	5.1	1.2	1.9	2.6	4.4	7.1	6.8	8.8	19.2	2.4	4	4.1	2.3	0.3	3.5	3.3	23.4	2.3	2.2	13.8	0	13.8			1.47	1.105	0.835	-0.165	1.05	0.505	0.51	-0.145	0.88	2.47	1.475	2	9.01	0.21	1.11	0.525	-0.145	0.2	2.315	0.865	5.61
0.75	2.4	1	1.2	0.8	3.5	1.4	2.5	2.6	3.5	5.9	6.1	7.5	12.8	3.6	5.4	4.9	3.3	0.2	2.9	2.1	19.6	2.1	2.2	12.5	0.6	11.6			0.07	-0.095	0.135	0.235	-0.55	0.705	1.11	-0.145	-0.02	1.27	0.775	0.7	2.61	1.41	2.51	1.325	0.855	0.1	1.715	-0.335	1.81
1.25	3.2	1	1.3	0.6	3.1	1	1.6	4.2	3.9	4.9	6	7.4	15.6	2.2	4.2	4.5	2.6	0.2	2.4	2.8	23.2	2.3	1.6	13.4	0.3	11.1			0.87	-0.095	0.235	0.035	-0.95	0.305	0.21	1.455	0.38	0.27	0.675	0.6	5.41	0.01	1.31	0.925	0.155	0.1	1.215	0.365	5.41
1.75	2.1	1	1.4	0.7	4.6	0.9	1.7	3.5	3.5	4.1	5.4	7.3	14.6	2.4	4.8	4.3	3.5	0.2	3	2.2	23	2.1	1.1	12.2	0.3	11.4			-0.23	-0.095	0.335	0.135	0.55	0.205	0.31	0.755	-0.02	-0.53	0.075	0.5	4.41	0.21	1.91	0.725	1.055	0.1	1.815	-0.235	5.21
2.25	2.2	1.6	1.1	0.7	4	0.3	2.3	2.5	3.6	4.8	6	7.4	14.4	2.8	3.2	3.9	2.4	0.1	2.4	3.5	23.4	2.8	1.1	12.4	0.4	12.1			-0.13	0.505	0.035	0.135	-0.05	-0.395	0.91	-0.245	0.08	0.17	0.675	0.6	4.21	0.61	0.31	0.325	-0.045	0	1.215	1.065	5.61
2.75	2.3	0.9	1.2	0.5	4.2	0.6	1.8	2.2	3.5	5.1	7.9	6.5	11.6	2	3.2	3.8	3.7	0.3	1.7	3.2	21	2.8	0.2	11.5	0.5	12.8			-0.03	-0.195	0.135	-0.065	0.15	-0.095	0.41	-0.545	-0.02	0.47	2.575	-0.3	1.41	-0.19	0.31	0.225	1.255	0.2	0.515	0.765	3.21
3.25	2.5	1.8	1.5	0.3	3	1.1	2	2.5	4.6	4.5	5.3	6.2	14.6	1.6	4	3.7	2.3	0.1	2.9	1.4	18.4	2.9	0.6	12.8	0.4	10.6			0.17	0.705	0.435	-0.265	-1.05	0.405	0.61	-0.245	1.08	-0.13	-0.025	-0.6	4.41	-0.59	1.11	0.125	-0.145	0	1.715	-1.035	0.61
3.75	2.3	1.1	0.8	0.7	3	0.8	1	2.7	5.1	5.8	5	8	13.2	3	3.6	3.3	2.6	0.1	2.7	2	22.4	2.2	0.4	10.4	0.4	12.4			-0.03	0.005	-0.265	0.135	-1.05	0.105	-0.39	-0.045	1.58	1.17	-0.325	1.2	3.01	0.81	0.71	-0.275	0.155	0	1.515	-0.435	4.61
4.25	2.6	1.3	0.6	0.4	4.7	0.6	1.8	3	3.5	5.4	6.1	6.8	13.6	1	4.2	4.8	3	0.1	1.7	2.1	22.4	2.6	0.5	12.5	0.2	11.5			0.27	0.205	-0.465	-0.165	0.65	-0.095	0.41	0.255	-0.02	0.77	0.775	0	3.41	-1.19	1.31	1.225	0.555	0	0.515	-0.335	4.61
4.75	2.2	1.4	0.7	0.3	3.2	1.1	1.3	2.2	2.9	4.6	6.5	6.9	12.8	3.2	3.4	4.5	3.8	0.3	1.6	2.1	20.6	3.9	0.2	12.8	0.4	10.5			-0.13	0.305	-0.365	-0.265	-0.85	0.405	-0.09	-0.545	-0.62	-0.03	1.175	0.1	2.61	1.01	0.51	0.925	1.355	0.2	0.415	-0.335	2.81
5.25	2.5	0.7	0.9	0.4	4.1	1.1	1.1	4.4	3.4	4.4	7	7.3	10.8	2.8	6.2	4	3	0.1	1.7	1.9	21.4	1.8	0.9	12	0.3	11.1			0.17	-0.395	-0.165	-0.165	0.05	0.405	-0.29	1.655	-0.12	-0.23	1.675	0.5	0.61	0.61	3.31	0.425	0.555	0	0.515	-0.535	3.61
5.75	3.3	0.7	2.2	0.1	4.4	0.6	1.4	2.1	4.1	4.3	5.7	7.5	11.2	1.2	2.6	4.9	3.4	0.2	1.4	2.7	22.6	2.7	0.6	12.3	0.3	9.8			0.97	-0.395	1.135	-0.465	0.35	-0.095	0.01	-0.645	0.58	-0.33	0.375	0.7	1.01	-0.99	-0.29	1.325	0.955	0.1	0.215	0.265	4.81
6.25	3.6	1	0.8	0.4	4.5	0.2	1.3	3.4	3.7	5.3	5.4	7.2	13	3	3.4	4.8	4.6	0.2	2.3	1.7	21.4	2.8	0.3	10.2	0.5	9.8			1.27	-0.095	-0.265	-0.165	0.45	-0.495	-0.09	0.655	0.18	0.67	0.075	0.4	2.81	0.81	0.51	1.225	2.155	0.1	1.115	-0.735	3.61
6.75	2.6	1.1	0.4	0.6	4.6	0.5	0.7	3	3.2	5.3	4.4	7.1	15.2	4.8	3.4	4.5	3.4	0.1	1.8	2.7	23.8	2	0.6	13.1	0.3	10.8			0.27	0.005	-0.665	0.035	0.55	-0.195	-0.69	0.255	-0.32	0.67	-0.925	0.3	5.01	2.61	0.51	0.925	0.955	0	0.615	0.265	6.01
7.25	2.7	1.7	1.6	0.9	3.4	0.6	1.2	2.5	3.7	5.4	5.5	6.1	10.4	2.8	4.8	4.1	2.5	0	1.7	2.6	25.2	2.1	1	11.9	0	11.4			0.37	0.605	0.535	0.335	-0.65	-0.095	-0.19	-0.245	0.18	0.77	0.175	-0.7	0.21	0.61	1.91	0.525	0.055	-0.1	0.515	0.165	7.41
7.75	2	0.7	0.7	0.7	4.1	0.6	1.5	2.7	3.9	4.8	5.7	7.2	11.2	2.8	3.6	5.2	4	0	1.4	2.6	25	2.8	0.4	12.3	0	12			-0.33	-0.395	-0.365	0.135	0.05	-0.095	0.11	-0.045	0.38	0.17	0.375	0.4	1.01	0.61	0.71	1.625	1.555	-0.1	0.215	0.165	7.21
8.25	2.3	1.3	0.6	0.7	4.8	0.7	1.6	3.3	3.5	4.4	6.2	7	11.4	4	2.6	4.4	3.3	0.2	1.7	1.5	19.6	2.1	0.4	11.8	0	9.6			-0.03	0.205	-0.465	0.135	0.75	0.005	0.21	0.555	-0.02	-0.23	0.875	0.2	1.21	1.81	-0.29	0.825	0.855	0.1	0.515	-0.935	1.81
8.75	2.4	1	0.7	0.3	3.9	1	1.6	3.6	3.4	4.6	5.8	6.5	13.8	1.8	3.8	3.8	3	0.1	2.2	3.5	25.2	2.8	0.7	12.1	0	10.1			0.07	-0.095	-0.365	-0.265	-0.15	0.305	0.21	0.855	-0.12	-0.03	0.475	-0.3	3.61	-0.39	0.91	0.225	0.555	0	1.015	1.065	7.41
9.25	2.3	1.6	1	0.3	3.7	0.5	1.7	3.4	3	4.4	4.6	6.9	10.6	1.8	3	3.8	3.7	0.1	2.4	2.8	20.4	2.3	0.9	11.7	0.1	12.1			-0.03	0.505	-0.065	-0.265	-0.35	-0.195	0.31	0.655	-0.52	-0.23	-0.725	0.1	0.41	-0.39	0.11	0.225	1.255	0	1.215	0.365	2.61
9.75	2.1	0.7	1	0.3	3.8	0.8	1.2	3.1	3.6	3.2	6.2	5.9	13.8	1.2	3.2	3.4	3.6	0	1.1	2.2	23.8	2.8	0.4	11.3	0.1	10.3			-0.23	-0.395	-0.065	-0.265	-0.25	0.105	-0.19	0.355	0.08	-1.43	0.875	-0.9	3.61	-0.99	0.31	-0.175	1.155	-0.1	-0.085	-0.235	6.01
10.25	2.6	1.3	0.9	0.9	5.7	1.2	1.6	2.5	1.9	4.3	7	6	9.4	1.6	1.8	2.7	2	0.1	1.2	1.9	16.8	1.6	0.3	9.8	0.4	8.7			0.27	0.205	-0.165	0.335	1.65	0.505	0.21	-0.245	-1.62	-0.33	1.675	-0.8	-0.79	-0.59	-1.09	-0.875	-0.445	0	0.015	-0.535	-0.99
10.75	3	1.7	0.9	0.4	3.9	0.8	1.8	2.3	3.4	4.7	6.6	7.4	9.6	2.4	2.4	2.9	2	0.1	1	3.4	15.2	0.9	0.2	11.4	0	8.7			0.67	0.605	-0.165	-0.165	-0.15	0.105	0.41	-0.445	-0.12	0.07	1.275	0.6	-0.59	0.21	-0.49	-0.675	-0.445	0	-0.185	0.965	-2.59
11.25	2.6	1.1	1	0.3	5	0.5	2.2	2.5	3.2	4.3	5.9	5.8	8	2.6	2	2.6	1.7	0	1	2.1	18.4	1.3	0.3	10.8	0	9.8			0.27	0.005	-0.065	-0.265	0.95	-0.195	0.81	-0.245	-0.32	-0.33	0.575	-1	-2.19	0.41	-0.89	-0.975	-0.745	-0.1	-0.185	-0.335	0.61
11.75	2.2	1	1	0.8	3.7	0.6	1.5	3.1	3.5	4.1	4.5	5.6	9.6	1.2	1.6	3.1	2.2	0.1	0.7	1.8	19.4	1.1	0.2	10	0	8.3			-0.13	-0.095	-0.065	0.235	-0.35	-0.095	0.11	0.355	-0.02	-0.53	-0.825	-1.2	-0.59	-0.99	-1.29	-0.475	-0.245	0	-0.485	-0.635	1.61
12.25	2.3	1.3	1	0.2	4.3	0.7	1.4	2.7	3	5.2	5.1	6.7	9.8	2	2	3.8	2.5	0	0.5	2.4	15.8	1.1	0.3	10.4	0.1	8.8			-0.03	0.205	-0.065	-0.365	0.25	0.005	0.01	-0.045	-0.52	0.57	-0.225	-0.1	-0.39	-0.19	-0.89	0.225	0.055	-0.1	-0.685	-0.035	-1.99
12.75	2.8	1.4	1.2	0.9	3	0.3	1.2	2.5	1.9	4	4.6	5.3	10	1.6	2.4	3.8	2.1	0	0.8	2.3	16.6	2	0.2	11.6	0.1	9			0.47	0.305	0.135	0.335	-1.05	-0.395	-0.19	-0.245	-1.62	-0.63	-0.725	-1.5	-0.19	-0.59	-0.49	0.225	-0.345	-0.1	-0.385	-0.135	-1.19
13.25	2.6	0.9	1.2	0.1	5.3	0.3	1.1	2.7	4.1	3.7	5.4	7.2	9.6	2	2.2	4.3	2.2	0.1	0.8	2.8	20.4	1.3	0.2	11.8	0	10.5			0.27	-0.195	0.135	-0.465	1.25	-0.395	-0.29	-0.045	0.58	-0.93	0.075	0.4	-0.59	-0.19	-0.69	0.725	-0.245	0	-0.385	0.365	2.61
13.75	1.7	2	0.8	0.4	4.5	0.4	1.2	2.6	3.8	3.7	6	6.4	7.6	2.6	3	3	3.2	0.2	0.9	3.4	16	1.4	0.2	11	0	9.6			-0.63	0.905	-0.265	-0.165	0.45	-0.295	-0.19	-0.145	0.28	-0.93	0.675	-0.4	-2.59	0.41	0.11	-0.575	0.755	0.1	-0.285	0.965	-1.79
14.25	3.2	0.8	1.1	0.2	3.7	1	1.8	1.7	3.9	4.3	5.4	6.6	10.2	2.4	2.4	3.4	2.2	0	0.9	2.4	18.4	1.8	0.7	11.3	0.2	8.3			0.87	-0.295	0.035	-0.365	-0.35	0.305	0.41	-1.045	0.38	-0.33	0.075	-0.2	0.01	0.21	-0.49	-0.175	-0.245	-0.1	-0.285	-0.035	0.61
14.75	3.6	1	0.9	0.2	4.4	0.6	1.6	2.2	3.5	5.3	4.9	6.6	8.6	3	3.2	4	1.6	0	1	2.3	16	1.8	0.3	10.2	0	8.4			1.27	-0.095	-0.165	-0.365	0.35	-0.095	0.21	-0.545	-0.02	0.67	-0.425	-0.2	-1.59	0.81	0.31	0.425	-0.845	-0.1	-0.185	-0.135	-1.79
15.25	3.2	0.9	0.8	0.4	4.2	0.2	0.9	1.5	3.7	5.8	5	7.5	8.4	1.6	2.8	3.3	2	0.1	0.7	2.4	18.6	1.5	0.6	11.3	0.1	10.8			0.87	-0.195	-0.265	-0.165	0.15	-0.495	-0.49	-1.245	0.18	1.17	-0.325	0.7	-1.79	-0.59	-0.09	-0.275	-0.445	0	-0.485	-0.035	0.81
15.75	2.9	1.1	1.5	0.5	5.5	0.4	1.4	3.6	2.5	4	5.8	7.4	9.6	0.6	2.6	4	2	0.1	1	2.2	18.8	2.2	0.1	9.4	0.1	9.5			0.57	0.005	0.435	-0.065	1.45	-0.295	0.01	0.855	-1.02	-0.63	0.475	0.6	-0.59	-1.59	-0.29	0.425	-0.445	0	-0.185	-0.235	1.01
16.25	2.8	1.1	1	1	5.2	0.8	2.4	3.7	3.9	3.6	5.3	8	8.2	0.6	2.2	4	2	0.1	0.8	2.4	15.6	1.2	0.4	11.4	0	9.3			0.47	0.005	-0.065	0.435	1.15	0.105	1.01	0.955	0.38	-1.03	-0.025	1.2	-1.99	-1.59	-0.69	0.425	-0.445	0	-0.385	-0.035	-2.19
16.75	1.7	1.7	0.8	0.7	3.6	1.2	1.6	3.9	2.9	5	5.7	5.2	9.8	1.8	3	4.3	2.7	0.1	0.9	1.7	17.2	1.6	0.3	11.3	0.2	8.5			-0.63	0.605	-0.265	0.135	-0.45	0.505	0.21	1.155	-0.62	0.37	0.375	-1.6	-0.39	-0.39	0.11	0.725	0.255	0	-0.285	-0.735	-0.59
17.25	3.1	1.2	0.7	1.2	3.4	0.6	1.8	2.9	3.6	4.3	4.4	6.9	9.8	1.4	4	3.4	2.8	0.1	0.8	2.1	15	1.3	0.4	10.8	0.2	9.9			0.77	0.105	-0.365	0.635	-0.65	-0.095	0.41	0.155	0.08	-0.33	-0.925	0.1	-0.39	-0.79	1.11	-0.175	0.355	0	-0.385	-0.335	-2.79
17.75	2.5	0.5	1.4	0.3	4.1	0.7	2	3	3.3	5.3	4.8	5.9	8.6	2.6	3.6	2.7	2.6	0	1.1	2.2	17.6	2	0.3	12.4	0.4	8.4			0.17	-0.595	0.335	-0.265	0.05	0.005	0.61	0.255	-0.22	0.67	-0.525	-0.9	-1.59	0.41	0.71	-0.875	0.155	-0.1	-0.085	-0.235	-0.19
18.25	1.8	1.2	0.6	0.7	5.1	0.7	1.1	2.2	3.7	4.4	6	5.9	9.4	3	3.2	4.5	1.9	0	1.8	2.6	18.4	1.8	0.3	11.6	0.3	9.8			-0.53	0.105	-0.465	0.135	1.05	0.005	-0.29	-0.545	0.18	-0.23	0.675	-0.9	-0.79	0.81	0.31	0.925	-0.545	-0.1	0.615	0.165	0.61
18.75	2.4	1.1	0.8	0.2	5.8	1.1	1.7	2.9	3.7	4.2	4.9	6.9	11.4	1	2	3.7	2.3	0	0.7	3	18	1.8	0.4	10.2	0.3	10.8			0.07	0.005	-0.265	-0.365	1.75	0.405	0.31	0.155	0.18	-0.43	-0.425	0.1	1.21	-1.19	-0.89	0.125	-0.145	-0.1	-0.485	0.565	0.21
19.25	3.4	1.1	0.7	1.1	4.3	0.7	2	2	4.1	4.7	4.8	7.5	9.4	2.4	3.4	4.2	1.7	0.2	1.1	2	18.4	2.1	0.5	11.1	0.1	9.6			1.07	0.005	-0.365	0.535	0.25	0.005	0.61	-0.745	0.58	0.07	-0.525	0.7	-0.79	0.21	0.51	0.625	-0.745	0.1	-0.085	-0.435	0.61
19.75	2.5	1.5	1.5	0.3	4	0.5	2.2	3	3.5	4.4	4.7	5.6	10.4	1	3	4.2	2.2	0	1.3	2.4	15.8	2	0.2	12.4	0	8.9			0.17	0.405	0.435	-0.265	-0.05	-0.195	0.81	0.255	-0.02	-0.23	-0.625	-1.2	0.21	-1.19	0.11	0.625	-0.245	-0.1	0.115	-0.035	-1.99
[truncated: 32 more columns]

## Sheet: L-SblueON
	RAW SPIKES/s																											BASELINE SUBTRACTED RESPONSES
Cell ID	2	3	11	19	123	131	132	134	139	140	141	142	157															Cell ID	2	3	11	19	123	131	132	134	139	140	141	142	157
Time																												Prestimulus firing	2.325	1.655	0.495	1.57	35.1812	6.58	7.975	4.945	9.74	3.515	24.405	0.975	39.195
-9.75	2	1.9	0.2	1.6	36.875	5.5	8.9	5.4	10.9	4.2	24	0.7	40.8																-0.325	0.245	-0.295	0.03	1.69375	-1.08	0.925	0.455	1.16	0.685	-0.405	-0.275	1.605
-9.25	2.7	1.9	0.3	1.4	35.75	6.7	9.4	4.2	10.3	2.8	24.4	1.1	39.9																0.375	0.245	-0.195	-0.17	0.56875	0.12	1.425	-0.745	0.56	-0.715	-0.005	0.125	0.705
-8.75	3.4	2.4	0.6	1.9	34.75	6.6	9	5.6	10.5	3.2	24.6	0.7	39.8																1.075	0.745	0.105	0.33	-0.43125	0.02	1.025	0.655	0.76	-0.315	0.195	-0.275	0.605
-8.25	1.8	1.9	0.6	1.9	36.125	7	8.4	4.9	8.9	3.7	24.1	0.8	38.9																-0.525	0.245	0.105	0.33	0.94375	0.42	0.425	-0.045	-0.84	0.185	-0.305	-0.175	-0.295
-7.75	2.1	1.3	0.4	2.1	36.375	6.1	6.9	5	9.4	2.6	23.5	1.4	40.3																-0.225	-0.355	-0.095	0.53	1.19375	-0.48	-1.075	0.055	-0.34	-0.915	-0.905	0.425	1.105
-7.25	1.8	1.4	0.7	1.1	35.125	6.5	9.9	4.7	10.4	3.2	25.2	0.8	39.5																-0.525	-0.255	0.205	-0.47	-0.05625	-0.08	1.925	-0.245	0.66	-0.315	0.795	-0.175	0.305
-6.75	2.5	1	0.4	1.9	34.375	5.8	7.5	5.6	9.6	3.4	24.1	0.5	38.3																0.175	-0.655	-0.095	0.33	-0.80625	-0.78	-0.475	0.655	-0.14	-0.115	-0.305	-0.475	-0.895
-6.25	2.8	1.9	0.2	1	35.375	7.2	8.3	4.7	9.3	4.1	25.4	1	39.9																0.475	0.245	-0.295	-0.57	0.19375	0.62	0.325	-0.245	-0.44	0.585	0.995	0.025	0.705
-5.75	1.2	0.9	0.4	2	35.75	7	6.4	4.2	10	3	27.4	1.5	39.6																-1.125	-0.755	-0.095	0.43	0.56875	0.42	-1.575	-0.745	0.26	-0.515	2.995	0.525	0.405
-5.25	2.5	1.7	0.6	1.3	35.5	6	8.4	5.4	10.7	3	22.7	0.4	37.4																0.175	0.045	0.105	-0.27	0.31875	-0.58	0.425	0.455	0.96	-0.515	-1.705	-0.575	-1.795
-4.75	2.4	2.1	0.8	1.3	35	7.1	8.6	4.9	9.1	3.2	22.3	1	40																0.075	0.445	0.305	-0.27	-0.18125	0.52	0.625	-0.045	-0.64	-0.315	-2.105	0.025	0.805
-4.25	2.2	2.6	0.6	1.8	35.625	5.9	7.9	5	9.4	4.1	24.9	0.9	38.4																-0.125	0.945	0.105	0.23	0.44375	-0.68	-0.075	0.055	-0.34	0.585	0.495	-0.075	-0.795
-3.75	1.9	1.2	0.5	1.3	34.75	6.1	9	4.9	9.9	4.1	24.4	1.4	39.9																-0.425	-0.455	0.005	-0.27	-0.43125	-0.48	1.025	-0.045	0.16	0.585	-0.005	0.425	0.705
-3.25	2.9	1.7	0.7	1.7	34.75	6.4	7.8	5.9	10.9	3.5	24.5	1	39.6																0.575	0.045	0.205	0.13	-0.43125	-0.18	-0.175	0.955	1.16	-0.015	0.095	0.025	0.405
-2.75	1.9	1.6	0.4	1.2	34.625	6.6	7	5.1	9.3	3.9	25.7	1.1	35.8																-0.425	-0.055	-0.095	-0.37	-0.55625	0.02	-0.975	0.155	-0.44	0.385	1.295	0.125	-3.395
-2.25	1.5	2	0.4	2.9	34.875	7.3	6	4	8.4	3.5	24.5	1.1	39																-0.825	0.345	-0.095	1.33	-0.30625	0.72	-1.975	-0.945	-1.34	-0.015	0.095	0.125	-0.195
-1.75	2.6	1.1	0.3	1.4	33.375	6.7	6.5	5.5	9	3	23.5	0.7	40.2																0.275	-0.555	-0.195	-0.17	-1.80625	0.12	-1.475	0.555	-0.74	-0.515	-0.905	-0.275	1.005
-1.25	2.9	1.1	0.3	1.3	35.75	6.5	6.6	4.4	9.8	4	24.3	0.9	37.6																0.575	-0.555	-0.195	-0.27	0.56875	-0.08	-1.375	-0.545	0.06	0.485	-0.105	-0.075	-1.595
-0.75	2.7	1.8	0.9	1.2	32.75	6.9	9	4.8	9.8	4.9	24.8	1.8	39.9																0.375	0.145	0.405	-0.37	-2.43125	0.32	1.025	-0.145	0.06	1.385	0.395	0.825	0.705
-0.25	2.7	1.6	0.6	1.1	36.125	7.7	8	4.7	9.2	2.9	23.8	0.7	39.1																0.375	-0.055	0.105	-0.47	0.94375	1.12	0.025	-0.245	-0.54	-0.615	-0.605	-0.275	-0.095
0.25	3.2	2.2	0.8	2	23	2.4	1.4	4.8	1.5	0.7	12.2	0.1	23.2																0.875	0.545	0.305	0.43	-12.1812	-4.18	-6.575	-0.145	-8.24	-2.815	-12.205	-0.875	-15.995
0.75	1.3	2.1	0.4	1.6	27	4	2.3	5	2.5	1.6	14.5	0.4	26.3																-1.025	0.445	-0.095	0.03	-8.18125	-2.58	-5.675	0.055	-7.24	-1.915	-9.905	-0.575	-12.895
1.25	1.4	2.9	0.2	2.1	26.625	3.7	2.3	4	2.4	2.4	17	0.2	26.6																-0.925	1.245	-0.295	0.53	-8.55625	-2.88	-5.675	-0.945	-7.34	-1.115	-7.405	-0.775	-12.595
1.75	1.2	1.5	0.2	2	27	3.5	1.4	3.2	4	2.2	15.6	0.6	27.5																-1.125	-0.155	-0.295	0.43	-8.18125	-3.08	-6.575	-1.745	-5.74	-1.315	-8.805	-0.375	-11.695
2.25	1.6	2.1	0.3	1.5	26	4.8	2.8	3.4	4.2	1.7	17.3	0.3	25.1																-0.725	0.445	-0.195	-0.07	-9.18125	-1.78	-5.175	-1.545	-5.54	-1.815	-7.105	-0.675	-14.095
2.75	1.5	2.4	0.8	2.4	25.25	4.6	2.7	3.3	4.1	0.9	17.2	0.5	28.8																-0.825	0.745	0.305	0.83	-9.93125	-1.98	-5.275	-1.645	-5.64	-2.615	-7.205	-0.475	-10.395
3.25	1.3	1.6	0.3	1.3	28	4.8	2.5	3.7	3.8	2	18.3	0.4	28.2																-1.025	-0.055	-0.195	-0.27	-7.18125	-1.78	-5.475	-1.245	-5.94	-1.515	-6.105	-0.575	-10.995
3.75	0.8	2.3	0.6	1.7	26.75	4.5	2.7	2.5	4.9	1.7	17.9	0.5	27.3																-1.525	0.645	0.105	0.13	-8.43125	-2.08	-5.275	-2.445	-4.84	-1.815	-6.505	-0.475	-11.895
4.25	1	2	0.1	1	26.375	4.8	2.3	2.7	4	2.7	18	0.4	29.5																-1.325	0.345	-0.395	-0.57	-8.80625	-1.78	-5.675	-2.245	-5.74	-0.815	-6.405	-0.575	-9.695
4.75	1.9	2.2	0.4	1	27.125	4.7	4.4	2.2	3.9	3.2	18.1	0.8	29.1																-0.425	0.545	-0.095	-0.57	-8.05625	-1.88	-3.575	-2.745	-5.84	-0.315	-6.305	-0.175	-10.095
5.25	1.9	2.4	0.4	2.2	27.25	4.3	3.4	3.7	4.1	2.1	18.2	0.4	30.5																-0.425	0.745	-0.095	0.63	-7.93125	-2.28	-4.575	-1.245	-5.64	-1.415	-6.205	-0.575	-8.695
5.75	1.4	1.7	0.4	1.8	28.375	5.4	2.9	2.6	4.6	2.1	17.6	0.5	28.6																-0.925	0.045	-0.095	0.23	-6.80625	-1.18	-5.075	-2.345	-5.14	-1.415	-6.805	-0.475	-10.595
6.25	0.7	1.2	0.3	1.4	28	4.7	4	2.7	4.1	2.5	18.8	0.8	27.8																-1.625	-0.455	-0.195	-0.17	-7.18125	-1.88	-3.975	-2.245	-5.64	-1.015	-5.605	-0.175	-11.395
6.75	1.4	1.5	0.3	1.2	28.25	5.2	4.4	4.5	5.5	2.6	16.7	0.4	30.7																-0.925	-0.155	-0.195	-0.37	-6.93125	-1.38	-3.575	-0.445	-4.24	-0.915	-7.705	-0.575	-8.495
7.25	1.2	2.2	0.3	1.7	27.875	4.9	3.5	3	4.4	2.3	19.3	0.5	30.7																-1.125	0.545	-0.195	0.13	-7.30625	-1.68	-4.475	-1.945	-5.34	-1.215	-5.105	-0.475	-8.495
7.75	1.3	1.4	0.2	1.2	29.125	4.9	5.6	4	4.3	3.6	17.6	0.7	30																-1.025	-0.255	-0.295	-0.37	-6.05625	-1.68	-2.375	-0.945	-5.44	0.085	-6.805	-0.275	-9.195
8.25	1.2	1.9	0.2	1	28.25	4.8	4	4.9	5.8	2.2	19.4	0.5	29.6																-1.125	0.245	-0.295	-0.57	-6.93125	-1.78	-3.975	-0.045	-3.94	-1.315	-5.005	-0.475	-9.595
8.75	1.4	1.7	0.2	1.6	28.75	4.2	5.3	4.3	6.2	2	19.1	1	29.9																-0.925	0.045	-0.295	0.03	-6.43125	-2.38	-2.675	-0.645	-3.54	-1.515	-5.305	0.025	-9.295
9.25	1.4	1.4	0.6	1.6	28.25	5.5	3.9	3.9	4.5	2.4	18.4	0.6	30.8																-0.925	-0.255	0.105	0.03	-6.93125	-1.08	-4.075	-1.045	-5.24	-1.115	-6.005	-0.375	-8.395
9.75	0.7	2.3	0.2	1.3	28.875	5.2	4.7	3.6	5.4	3.1	19.6	1.1	30.6																-1.625	0.645	-0.295	-0.27	-6.30625	-1.38	-3.275	-1.345	-4.34	-0.415	-4.805	0.125	-8.595
10.25	8.8	4.7	9	4	61	10.2	13.6	5.7	10	3.4	25.9	1.3	44.3																6.475	3.045	8.505	2.43	25.8188	3.62	5.625	0.755	0.26	-0.115	1.495	0.325	5.105
10.75	3.8	3.2	2.7	1.2	46.625	9.1	10.3	5	10.2	3.6	26.7	1	42.7																1.475	1.545	2.205	-0.37	11.4438	2.52	2.325	0.055	0.46	0.085	2.295	0.025	3.505
11.25	4.8	2.6	1.5	1.8	46.75	8.4	11.5	4.2	10.1	2.6	25.7	0.4	42.2																2.475	0.945	1.005	0.23	11.5688	1.82	3.525	-0.745	0.36	-0.915	1.295	-0.575	3.005
11.75	3	2.8	1.9	1.3	44.25	8.2	11.8	5.4	11.7	3.5	26.3	1	44.1																0.675	1.145	1.405	-0.27	9.06875	1.62	3.825	0.455	1.96	-0.015	1.895	0.025	4.905
12.25	3.5	2	1	2	42.875	8.1	11	5.2	10.9	4.2	26.3	1.2	40.9																1.175	0.345	0.505	0.43	7.69375	1.52	3.025	0.255	1.16	0.685	1.895	0.225	1.705
12.75	2.8	1.8	0.8	2.1	40.25	7	10.5	5.3	11	4.6	25.9	0.6	42.7																0.475	0.145	0.305	0.53	5.06875	0.42	2.525	0.355	1.26	1.085	1.495	-0.375	3.505
13.25	2.3	2.6	0.6	1.7	39.625	7.7	10.4	6.3	10.8	4	26.6	1.4	41.6																-0.025	0.945	0.105	0.13	4.44375	1.12	2.425	1.355	1.06	0.485	2.195	0.425	2.405
13.75	1.8	2.3	1.4	2.5	40.5	7.9	10.5	5.1	10.4	2.7	24.4	0.6	40.8																-0.525	0.645	0.905	0.93	5.31875	1.32	2.525	0.155	0.66	-0.815	-0.005	-0.375	1.605
14.25	3.6	1.2	0.5	1.1	37.5	6.9	10	5.5	10.6	4.5	26.7	0.7	42.9																1.275	-0.455	0.005	-0.47	2.31875	0.32	2.025	0.555	0.86	0.985	2.295	-0.275	3.705
14.75	3.2	1.8	0.4	2.4	37.5	7.7	10.2	4.9	11.1	4.4	25.2	0.9	42.8																0.875	0.145	-0.095	0.83	2.31875	1.12	2.225	-0.045	1.36	0.885	0.795	-0.075	3.605
15.25	3.1	1.3	0.6	1.5	39.125	6.5	9.3	6.3	10.3	4	25.8	0.7	40.9																0.775	-0.355	0.105	-0.07	3.94375	-0.08	1.325	1.355	0.56	0.485	1.395	-0.275	1.705
15.75	2.7	2	0.5	1.7	38	7.4	8.8	5.5	10.8	3.5	23.8	0.7	44.1																0.375	0.345	0.005	0.13	2.81875	0.82	0.825	0.555	1.06	-0.015	-0.605	-0.275	4.905
16.25	3.4	2.5	0	1.5	37	6.2	10.6	5.8	9.1	2.1	24.7	1.4	40.4																1.075	0.845	-0.495	-0.07	1.81875	-0.38	2.625	0.855	-0.64	-1.415	0.295	0.425	1.205
16.75	3.3	1.7	0.3	2.3	36	8.1	8.9	5.5	11.1	3.3	24.1	0.5	42.8																0.975	0.045	-0.195	0.73	0.81875	1.52	0.925	0.555	1.36	-0.215	-0.305	-0.475	3.605
17.25	2.8	2.2	0.8	1.7	36.875	7.8	8.2	4.5	11.5	3.9	24.9	0.6	41.3																0.475	0.545	0.305	0.13	1.69375	1.22	0.225	-0.445	1.76	0.385	0.495	-0.375	2.105
17.75	4	2.5	0.6	1.3	35.875	6.7	9.2	5.7	9.8	3.3	27.4	0.8	38.7																1.675	0.845	0.105	-0.27	0.69375	0.12	1.225	0.755	0.06	-0.215	2.995	-0.175	-0.495
18.25	2.6	1.9	0.6	2.3	34	6.9	10.6	4.9	11.2	3.3	26	1.4	40.3																0.275	0.245	0.105	0.73	-1.18125	0.32	2.625	-0.045	1.46	-0.215	1.595	0.425	1.105
18.75	1.7	1.5	0.7	1.4	36.5	7	9.7	4.8	9.8	3.1	25.4	1.1	39.3																-0.625	-0.155	0.205	-0.17	1.31875	0.42	1.725	-0.145	0.06	-0.415	0.995	0.125	0.105
19.25	1.6	1.7	0.7	1.4	35.5	7.1	8.3	4.8	9.8	2.6	25	1	41.3																-0.725	0.045	0.205	-0.17	0.31875	0.52	0.325	-0.145	0.06	-0.915	0.595	0.025	2.105
19.75	2.3	1.4	0.4	2	34.375	6.1	8.1	5.2	10.6	4.1	24.3	0.7	40.6																-0.025	-0.255	-0.095	0.43	-0.80625	-0.48	0.125	0.255	0.86	0.585	-0.105	-0.275	1.405

## Sheet: L-SyellowON
	RAW SPIKES/s																												BASELINE SUBTRACTED RESPONSES
Cell ID	1	15	117	152																								Cell ID	1	15	117	152
Time																												Prestimulus firing	1.97	0.185	0.99	11.23
-9.75	2	0.1	1	11.1																									0.03	-0.085	0.01	-0.13
-9.25	1.9	0.2	1.2	12.3																									-0.07	0.015	0.21	1.07
-8.75	2.2	0.1	1	11.5																									0.23	-0.085	0.01	0.27
-8.25	2	0.3	0.6	11.4																									0.03	0.115	-0.39	0.17
-7.75	2	0.2	0.8	11.4																									0.03	0.015	-0.19	0.17
-7.25	2.2	0.1	0.7	11.4																									0.23	-0.085	-0.29	0.17
-6.75	1.6	0.1	1.6	11.5																									-0.37	-0.085	0.61	0.27
-6.25	1.6	0.2	0.9	10.9																									-0.37	0.015	-0.09	-0.33
-5.75	1.7	0.1	0.6	12.3																									-0.27	-0.085	-0.39	1.07
-5.25	2.5	0.1	0.4	11.3																									0.53	-0.085	-0.59	0.07
-4.75	1.5	0.3	1.1	10																									-0.47	0.115	0.11	-1.23
-4.25	1.8	0.2	1.6	11.8																									-0.17	0.015	0.61	0.57
-3.75	1.8	0.3	1	11.8																									-0.17	0.115	0.01	0.57
-3.25	1.8	0.1	1	12.5																									-0.17	-0.085	0.01	1.27
-2.75	2.3	0.1	0.8	11.8																									0.33	-0.085	-0.19	0.57
-2.25	2.1	0.1	1	10.7																									0.13	-0.085	0.01	-0.53
-1.75	2.2	0.2	1.2	9.9																									0.23	0.015	0.21	-1.33
-1.25	2.2	0.4	1	10.4																									0.23	0.215	0.01	-0.83
-0.75	2.6	0.4	0.8	10.5																									0.63	0.215	-0.19	-0.73
-0.25	1.4	0.1	1.5	10.1																									-0.57	-0.085	0.51	-1.13
0.25	5.4	0.7	10.9	13.9																									3.43	0.515	9.91	2.67
0.75	1.5	0.8	5.7	11.3																									-0.47	0.615	4.71	0.07
1.25	1.4	0.5	3.2	10.5																									-0.57	0.315	2.21	-0.73
1.75	1	0.3	3.5	10.9																									-0.97	0.115	2.51	-0.33
2.25	1.3	1	2.6	11																									-0.67	0.815	1.61	-0.23
2.75	1.7	0.6	1.7	10.3																									-0.27	0.415	0.71	-0.93
3.25	0.7	0.8	1	10.8																									-1.27	0.615	0.01	-0.43
3.75	1.3	0.7	0.4	11.2																									-0.67	0.515	-0.59	-0.03
4.25	0.9	0.9	1	9.6																									-1.07	0.715	0.01	-1.63
4.75	0.5	1	0.9	9																									-1.47	0.815	-0.09	-2.23
5.25	0.9	1.1	0.9	10.5																									-1.07	0.915	-0.09	-0.73
5.75	1.5	0.9	0.6	10																									-0.47	0.715	-0.39	-1.23
6.25	0.7	2	1.1	10.7																									-1.27	1.815	0.11	-0.53
6.75	0.4	1.2	0.4	8.9																									-1.57	1.015	-0.59	-2.33
7.25	1.3	1.4	0.4	10.2																									-0.67	1.215	-0.59	-1.03
7.75	1.4	1.3	1.3	9.6																									-0.57	1.115	0.31	-1.63
8.25	1.3	0.6	0.9	10.4																									-0.67	0.415	-0.09	-0.83
8.75	0.8	1.2	0.5	9.9																									-1.17	1.015	-0.49	-1.33
9.25	0.5	0.8	1	11																									-1.47	0.615	0.01	-0.23
9.75	1.9	0.5	1.2	10.2																									-0.07	0.315	0.21	-1.03
10.25	0.4	1.3	0.4	3.7																									-1.57	1.115	-0.59	-7.53
10.75	0.9	0.3	0.5	6.6																									-1.07	0.115	-0.49	-4.63
11.25	1.1	0	0.8	7.6																									-0.87	-0.185	-0.19	-3.63
11.75	1	0	0.5	8.8																									-0.97	-0.185	-0.49	-2.43
12.25	0.7	0.3	0.7	9.6																									-1.27	0.115	-0.29	-1.63
12.75	0.8	0.3	0.4	9.4																									-1.17	0.115	-0.59	-1.83
13.25	1.1	0.3	1	9.7																									-0.87	0.115	0.01	-1.53
13.75	1.5	0.3	0.9	10.1																									-0.47	0.115	-0.09	-1.13
14.25	1	0	0.5	10.3																									-0.97	-0.185	-0.49	-0.93
14.75	1.1	0.3	1.4	12.9																									-0.87	0.115	0.41	1.67
15.25	1.5	0.5	0.9	11.6																									-0.47	0.315	-0.09	0.37
15.75	1.1	0.2	1.1	9.6																									-0.87	0.015	0.11	-1.63
16.25	0.8	0.1	0.9	10.9																									-1.17	-0.085	-0.09	-0.33
16.75	1.4	0.4	1.1	10.8																									-0.57	0.215	0.11	-0.43
17.25	1.2	0.1	1.3	12.5																									-0.77	-0.085	0.31	1.27
17.75	1.8	0.2	1.1	9.7																									-0.17	0.015	0.11	-1.53
18.25	1.4	0.2	0.7	11.8																									-0.57	0.015	-0.29	0.57
18.75	1.2	0.3	1.3	11.1																									-0.77	0.115	0.31	-0.13
19.25	1.5	0.2	0.5	9.9																									-0.47	0.015	-0.49	-1.33
19.75	1.5	0	1.1	10.9																									-0.47	-0.185	0.11	-0.33

[truncated: 13 more sheets: L-Sachromatic, LblueON, LyellowON, Lachromatic, SblueON, SyellowON, Sachromatic, LwhblueON, LwhyellowON, Lwhachromatic, SwhblueON, SwhyellowON, Swhachromatic]
