# Supplementary material for: Colour As a Signal for Entraining the Mammalian Circadian Clock
Source: PLoS Biol. 2015 Apr 17;13(4):e1002127. doi: 10.1371/journal.pbio.1002127 (PMC4401556; doi:10.1371/journal.pbio.1002127)
Supplement: S3 Data — (XLSX) [file pbio.1002127.s003.xlsx]

## Sheet: Fig3A
																	NORMALISED RESPONSE PROFILE									SEM FOR NORMALISED RESPONSE PROFILE
																STIM	Mel	L+S	Energy	Mel. Pred.	Mel	L+S	Energy	Mel. Pred.		Mel	L+S	Energy	Mel. Pred.	Mel	L+S	Energy	Mel. Pred.
														N		Time	Blue ON	Blue ON	Blue ON	Blue ON	Achromatic	Achromatic	Achromatic	Achromatic		Blue ON	Blue ON	Blue ON	Blue ON	Achromatic	Achromatic	Achromatic	Achromatic
													Blue ON	13		-9.75	0.0801112	-0.0790961	0.0616777	0.140774	0.00192783	0.0039363	-0.0309274	-0.0348637		0.0785246	0.058214	0.0594177	0.0991178	0.0510966	0.0509709	0.0457409	0.0712794
													Achromatic	23		-9.25	-0.00385129	-0.0528674	0.111737	0.164605	0.0235059	-0.0488401	-0.0890722	-0.0402322		0.0601103	0.071494	0.0724558	0.100388	0.0716108	0.0482547	0.0491751	0.0722213
																-8.75	0.00501257	0.0737127	0.0612524	-0.0124603	0.0294616	0.0422531	-0.0630462	-0.105299		0.0858529	0.0505167	0.0563153	0.0723378	0.0565934	0.0648198	0.0419544	0.0824531
																-8.25	0.0916121	-0.0440487	0.0304809	0.0745296	0.017042	0.0497689	0.0316343	-0.0181346		0.0607036	0.0448003	0.0489447	0.0571763	0.0446569	0.0456269	0.0482377	0.0646149
																-7.75	0.0658861	-0.0347336	-0.0772903	-0.0425567	0.0521827	-0.0733069	0.0223477	0.0956546		0.048024	0.0555432	0.0465575	0.0866003	0.0507798	0.0396138	0.0392447	0.0612256
																-7.25	-0.0233205	0.114619	-0.0250584	-0.139678	-0.0107585	-0.0110274	0.0326304	0.0436577		0.0523673	0.0437399	0.0672358	0.0742317	0.0482002	0.0435231	0.042292	0.0686152
																-6.75	0.0606426	-0.0236727	0.0967569	0.12043	-0.0283454	-0.0360646	0.0430786	0.0791432		0.0896288	0.0570786	0.068204	0.105765	0.0707318	0.0709554	0.0380409	0.0944152
																-6.25	0.113631	0.0301534	-0.0652492	-0.0954026	-0.0144266	-0.107696	-0.0340385	0.0736579		0.0673092	0.0362358	0.0539776	0.0629159	0.0470755	0.0533698	0.0429983	0.0747503
																-5.75	-0.0464809	-0.0055072	-0.0603264	-0.0548192	0.0556542	-0.0297639	-0.015297	0.0144669		0.0845916	0.0429406	0.046808	0.0600291	0.0518751	0.0593615	0.0525123	0.0668081
																-5.25	-0.0107759	0.0172827	-0.0552029	-0.0724856	-0.0626593	-0.00605404	-0.033882	-0.027828		0.0487599	0.0458901	0.0302483	0.0505832	0.0681676	0.0424932	0.038729	0.0553999
																-4.75	-0.0567288	-0.0223896	0.0158743	0.0382639	-0.0509379	0.0344717	-0.0344046	-0.0688763		0.0507233	0.0627836	0.0520135	0.0806059	0.0493844	0.0426629	0.0539871	0.0692577
																-4.25	-0.0611024	0.0194858	-0.0719153	-0.0914011	-0.0261836	0.110479	-0.00422853	-0.114707		0.0561063	0.0665854	0.0549792	0.0775479	0.0586996	0.0427839	0.0439584	0.0557249
																-3.75	-0.0774821	-0.0547692	-0.0314217	0.0233475	-0.00190607	-0.00571023	0.103355	0.109065		0.0527271	0.0302943	0.0532703	0.0763782	0.061386	0.0548946	0.05973	0.0722833
																-3.25	-0.0753478	-0.0065483	-0.0489467	-0.0423984	0.0987754	0.0854719	-0.00561573	-0.0910876		0.0601959	0.0276409	0.0477808	0.0587114	0.0567262	0.0526713	0.0556524	0.086531
																-2.75	-0.0791788	0.0245642	0.0562601	0.0316959	-0.0199393	0.00766584	0.0380902	0.0304244		0.066474	0.0529752	0.0516863	0.0661542	0.0618352	0.0412467	0.0448282	0.0619791
																-2.25	-0.0250947	0.00869004	-0.0256441	-0.0343341	-0.018679	-0.10902	0.0308028	0.139822		0.0256002	0.0762556	0.0688477	0.115762	0.0654344	0.0290752	0.0323085	0.0394427
																-1.75	-0.0296901	0.086744	-0.00634318	-0.0930872	0.0148432	-0.00244643	-0.00178256	0.000663864		0.0235398	0.0307523	0.051078	0.0641643	0.0586711	0.0425378	0.0442914	0.0432523
																-1.25	0.00421763	-0.0119287	0.0875319	0.0994606	-0.124805	-0.0273792	-0.0792511	-0.0518719		0.0636387	0.028616	0.0766123	0.0653082	0.0512373	0.0496381	0.042924	0.0718202
																-0.75	-0.0591641	0.0451068	0.0284731	-0.0166337	0.0325695	0.0373868	-0.00638624	-0.043773		0.065521	0.0487485	0.0377824	0.0554448	0.0828642	0.0459608	0.0399717	0.0638794
																-0.25	0.127105	-0.0847975	-0.0826466	0.00215088	0.0326787	0.0858753	0.0959932	0.0101178		0.0767447	0.0490575	0.0618131	0.0743505	0.0507053	0.0543202	0.0583511	0.0824388
																0.25	0.310469	0.352185	0.27277	-0.0794147	0.187099	0.493361	0.547679	0.0543186		0.123163	0.111476	0.160462	0.0870628	0.0786152	0.0750159	0.0778326	0.0932785
																0.75	0.225284	0.265316	0.321029	0.055713	0.134781	0.257452	0.317788	0.0603354		0.0517095	0.0984031	0.10156	0.0870436	0.0636763	0.0605203	0.0766929	0.0747086
																1.25	0.307381	0.360217	0.297014	-0.0632028	0.250937	0.271404	0.355306	0.083902		0.0838885	0.0827457	0.0991683	0.0804294	0.067539	0.0617564	0.0545094	0.0735563
																1.75	0.279176	0.251375	0.272645	0.0212695	0.244073	0.189193	0.178865	-0.0103283		0.0610876	0.100143	0.105423	0.0993303	0.0792066	0.047548	0.0712015	0.0644533
																2.25	0.241422	0.26745	0.299003	0.0315529	0.217998	0.209876	0.272439	0.0625627		0.101573	0.101721	0.0988822	0.117757	0.0692368	0.059801	0.0616442	0.0731623
																2.75	0.282258	0.199856	0.331427	0.131571	0.21744	0.173079	0.21533	0.0422519		0.104347	0.119557	0.0942289	0.113172	0.082369	0.0608758	0.0599216	0.0625726
																3.25	0.29425	0.152445	0.266047	0.113603	0.119671	0.117624	0.17971	0.0620855		0.0953945	0.112593	0.0829266	0.104067	0.0861459	0.0733463	0.0650241	0.0829142
																3.75	0.295595	0.254621	0.273617	0.0189958	0.146819	0.108011	0.249299	0.141288		0.0974117	0.0829338	0.087245	0.0665833	0.0934944	0.0699041	0.0517228	0.0814666
																4.25	0.347329	0.161162	0.337218	0.176057	0.358619	0.148229	0.277199	0.128971		0.0798433	0.0836679	0.0735579	0.060189	0.0794925	0.0528258	0.0520256	0.0664647
																4.75	0.222912	0.217774	0.276528	0.0587534	0.148612	0.102112	0.149655	0.0475435		0.0862586	0.0791118	0.0931251	0.092758	0.0581136	0.0740314	0.0624262	0.0678442
																5.25	0.359392	0.17207	0.258512	0.0864425	0.259784	0.131999	0.169315	0.0373163		0.0872126	0.0755639	0.11378	0.107557	0.0794328	0.0651587	0.0744534	0.0938305
																5.75	0.161324	0.249414	0.231635	-0.0177792	0.267314	0.176151	0.177088	0.000937279		0.0875131	0.0980274	0.0770118	0.109397	0.0549815	0.0718712	0.0691306	0.0841231
																6.25	0.328779	0.287317	0.25149	-0.0358266	0.138706	0.122399	0.173683	0.0512835		0.0815628	0.0740011	0.111649	0.0923279	0.0598206	0.0677331	0.0629688	0.0709309
																6.75	0.257676	0.231259	0.188277	-0.0429823	0.341349	0.097327	0.285382	0.188056		0.0758446	0.0813571	0.0912611	0.0887851	0.0649811	0.066902	0.059011	0.0675832
																7.25	0.398283	0.219077	0.333656	0.114579	0.146869	0.146388	0.131096	-0.0152919		0.0803484	0.100718	0.086816	0.0924805	0.077267	0.0600631	0.054955	0.0756966
																7.75	0.172229	0.225126	0.19741	-0.0277162	0.296059	0.141233	0.227593	0.0863593		0.124399	0.0911614	0.104639	0.0751158	0.0777928	0.0647203	0.0692136	0.0910591
																8.25	0.358578	0.198671	0.245167	0.0464963	0.190063	0.0743033	0.167128	0.0928242		0.0939831	0.112676	0.123472	0.102244	0.077427	0.0500823	0.0695478	0.0719137
																8.75	0.264659	0.178451	0.219617	0.041166	0.0942441	0.152932	0.129066	-0.0238661		0.0577075	0.0850334	0.0880574	0.080441	0.0629397	0.0660617	0.0598082	0.079515
																9.25	0.343949	0.175552	0.171959	-0.00359341	0.110967	0.0898109	0.206893	0.117082		0.0856015	0.0699287	0.0888846	0.0920047	0.0764959	0.0502661	0.0429157	0.0623623
																9.75	0.37446	0.145493	0.310101	0.164609	0.110669	0.0130838	0.182612	0.169529		0.0739348	0.0586457	0.0689896	0.0625609	0.0753537	0.0609766	0.0458158	0.0621916
																10.25	0.20534	-0.170158	-0.190776	-0.0206187	0.182539	-0.0199872	0.134916	0.154904		0.0874666	0.135884	0.0952871	0.107344	0.0744638	0.0767015	0.0479234	0.0832515
																10.75	0.228042	-0.101241	-0.0336417	0.067599	0.160494	0.0217831	0.0907943	0.0690112		0.0937801	0.082194	0.0664755	0.128796	0.0724154	0.0584802	0.0542342	0.0639246
																11.25	0.264762	-0.148793	0.0113987	0.160191	0.171462	-0.0568766	0.150394	0.20727		0.0972605	0.0673508	0.0621012	0.0953194	0.0458234	0.0457609	0.0514889	0.0496156
																11.75	0.211344	-0.0714987	-0.0289009	0.0425978	0.156016	-0.11105	0.0312342	0.142284		0.115983	0.0601756	0.0621843	0.0712137	0.0690114	0.0386001	0.0626355	0.0709082
																12.25	0.254766	-0.0624825	-0.0488006	0.0136819	0.125224	-0.0694083	-0.00128334	0.068125		0.118662	0.0693383	0.0515088	0.0780963	0.0764186	0.0310923	0.0538275	0.0586592
																12.75	0.0468707	-0.0643116	-0.0861028	-0.0217912	0.271785	-0.115417	-0.0659467	0.0494701		0.0984053	0.0338717	0.052301	0.0572772	0.0584661	0.0635547	0.0549073	0.0918237
																13.25	0.240844	-0.0790481	-0.0911407	-0.0120927	0.143887	0.0257049	-0.043305	-0.0690099		0.107851	0.0337061	0.0538304	0.0630363	0.062864	0.0556114	0.0521901	0.0751173
																13.75	0.19913	-0.0876706	0.0735108	0.161181	0.0669878	-0.0208621	0.0317522	0.0526143		0.0527927	0.0545457	0.0793808	0.093883	0.0736106	0.0573215	0.0620572	0.0878146
																14.25	0.128165	-0.0913387	-0.092666	-0.00132725	0.170636	-0.0151577	-0.0219153	-0.00675758		0.0833054	0.0615091	0.042482	0.0838486	0.0875919	0.0501711	0.0479828	0.0606387
																14.75	0.189694	0.0582046	-0.0204345	-0.0786391	0.0195754	-0.0442724	-0.0919295	-0.0476571		0.112132	0.0658809	0.0701171	0.0917321	0.0638105	0.0493824	0.0408467	0.0744441
																15.25	0.20185	0.0310709	-0.0626454	-0.0937163	0.121597	-0.0317957	0.0169431	0.0487388		0.0701216	0.0704023	0.0611318	0.0578571	0.0798852	0.0590704	0.0447241	0.0755398
																15.75	0.168207	0.0136159	-0.0354745	-0.0490903	0.084466	0.026123	0.0258989	-0.000224139		0.0889824	0.0715664	0.0626981	0.0973824	0.0624943	0.0613433	0.0570726	0.0744903
																16.25	0.155047	0.018928	0.000242022	-0.018686	0.052974	0.0915995	-0.0679862	-0.159586		0.0798923	0.0516049	0.0483812	0.0493891	0.0687941	0.0588142	0.060996	0.090554
																16.75	0.230847	-0.0160046	-0.118418	-0.102413	0.104685	-0.0039858	-0.013101	-0.00911518		0.0824057	0.0953963	0.0456907	0.0996267	0.0729303	0.066192	0.0602434	0.0947895
																17.25	0.104725	0.0502972	-0.00641891	-0.0567162	0.115839	-0.019807	0.0329788	0.0527858		0.0589375	0.0666374	0.065565	0.0883812	0.0715229	0.0505499	0.0475133	0.0587721
																17.75	0.138412	-0.080381	-0.0706889	0.00969211	0.00730318	-0.0114185	0.0841766	0.0955952		0.0971544	0.0305435	0.0448497	0.052773	0.0521243	0.0501238	0.0613939	0.0671306
																18.25	0.0776123	-0.0782692	-0.0185975	0.0596717	0.156762	0.00974981	0.00256807	-0.00718174		0.0560712	0.0427428	0.0598342	0.0746831	0.0694506	0.0478813	0.042409	0.0702277
																18.75	0.0990124	0.0331023	-0.0382658	-0.0713682	0.0489002	0.0456078	-0.0928134	-0.138421		0.0677788	0.0550521	0.0731453	0.101832	0.054974	0.0505434	0.0394975	0.0656685
																19.25	0.194051	0.0120128	-0.0896041	-0.101617	0.0972232	0.0661007	-0.0241681	-0.0902689		0.0589781	0.0627696	0.0597423	0.0989642	0.0569869	0.055287	0.0616319	0.0761472
																19.75	0.0524554	0.06957	-0.00955666	-0.0791266	0.059701	0.008341	-0.0265428	-0.0348838		0.0906265	0.0395534	0.0695822	0.0781771	0.0797953	0.0521743	0.0456399	0.0710378

## Sheet: Fig3B
Cell ID	1	1	1	117	117	117
STIM	Mel only	Brightness (L+S)	Energy	Mel only	Brightness (L+S)	Energy
Time	Achromatic			Achromatic
-9.75	2.375	2.4	3.6	0.875	0.6	1
-9.25	1.625	2.3	3.7	1.5	1.2	0.3
-8.75	1.75	2.5	3.1	1.75	0.7	1.3
-8.25	2	2.3	3.1	1.125	0.9	1
-7.75	1.875	2	3.7	0.25	1.2	0.9
-7.25	2.5	1.8	4.1	0.625	1.2	1.1
-6.75	1.375	2.2	3.5	0.875	1.1	1
-6.25	2.25	1.4	3.2	0.875	1.9	0.7
-5.75	2.125	2.3	4.3	1.25	1.1	0.8
-5.25	1.625	2	3.6	1.875	1.3	1.7
-4.75	1.5	1.7	3.4	0.75	0.6	1.1
-4.25	1.875	2	3.6	1.375	0.8	1.6
-3.75	2.125	2.8	4.1	1	1	1.3
-3.25	1.5	1.9	2.7	1.625	1.6	0.6
-2.75	2.25	2.2	2.9	0.75	1.5	1
-2.25	2.25	1.4	3.4	1.375	0.5	0.9
-1.75	2.125	2.5	4.2	0.5	0.6	1
-1.25	2	2.5	3.7	1.375	0.8	0.9
-0.75	1.875	2.2	4.2	1.25	1.5	0.7
-0.25	1.625	1.7	4.4	0.875	0.6	0.9
0.25	1.875	4.5	4	1.125	3.5	3.6
0.75	0.875	1.2	0.6	1.875	2.6	2.5
1.25	0.75	1.5	1.4	1.75	1.6	2.3
1.75	0.75	2	1.6	1.125	1.1	1.3
2.25	0.625	1.1	1.1	1.5	2.2	0.5
2.75	1.125	1.4	1.5	0.875	0.5	2
3.25	1.375	1.4	2.1	1.75	0.9	0.7
3.75	1	1.5	1.8	1.375	0.6	1
4.25	1.25	1.4	1.2	1.625	1.1	0.6
4.75	0.75	2.5	1.6	1.625	0.9	1.2
5.25	0.75	1.4	0.8	2.125	0.4	0.7
5.75	1.5	0.9	1.2	2.375	0.4	0.7
6.25	1	1.8	1.3	1.5	0.8	2.2
6.75	1.125	1.3	1.2	1.625	0.5	1
7.25	0.375	1.3	1.2	1.875	0.6	0.9
7.75	1.5	1.2	0.9	2.75	0.4	0.6
8.25	1.5	1.5	1.1	2.25	1	1.3
8.75	0.875	1	1.5	1.875	0.9	0.9
9.25	0.875	1	0.9	2.625	1	1.1
9.75	1.5	1.7	1.4	2.25	0.7	0.8
10.25	1.75	0.3	0	2	0.6	0.1
10.75	1.375	0.7	1	1.125	1.4	1.8
11.25	2.125	0.7	1.2	1.25	0.6	1.3
11.75	2.375	1.7	1.1	2.25	1.1	1.3
12.25	2	0.7	2.5	1.5	0.7	0.8
12.75	1.25	1.4	2.1	2.25	0.4	0.4
13.25	1.125	0.9	1.5	1.875	1	0.6
13.75	2	0.8	2.1	1.375	0.6	1.5
14.25	2.25	1	1.7	1.625	0.7	1.2
14.75	2.5	1.5	1.9	2.25	0.6	0.9
15.25	1.875	1	2.4	1	1.2	0.8
15.75	1.875	1.5	1.5	2.125	1	1.1
16.25	1.75	1.7	2.3	1.625	0.7	0.9
16.75	2.5	1.5	1.5	1.625	1	1.1
17.25	1.375	1.6	3.2	1.25	1	1.5
17.75	2.25	1.7	3.1	1.25	0.8	1.2
18.25	1.75	1.5	3.2	1	1.4	0.7
18.75	2.125	1.9	2.4	1.75	1.3	1.5
19.25	2	1.5	3.5	1.125	0.6	0.8
19.75	1.75	1.7	3.2	0.875	0.3	0.8

## Sheet: MelBlueON
	RAW (spikes/s)																												BASELINE SUBTRACTED RESPONSES
Cell ID	2	3	11	19	123	131	132	134	139	140	141	142	157															Cell ID	2	3	11	19	123	131	132	134	139	140	141	142	157
Time																												Prestimulus firing	2.075	1.68333	0.341667	1.35	30.54	5.58	7.69	3.435	9.335	3.1	31.275	0.825	39.945
-9.75	1.625	2.5	0	1.16667	31.2	5.4	7.6	3.9	9.9	3.8	33.7	0.7	40.1																-0.45	0.816667	-0.341667	-0.183333	0.66	-0.18	-0.09	0.465	0.565	0.7	2.425	-0.125	0.155
-9.25	2.25	1.16667	0.666667	1	28.6	4.9	9.1	3.6	9.6	3.3	30.5	1.1	38.7																0.175	-0.516667	0.325	-0.35	-1.94	-0.68	1.41	0.165	0.265	0.2	-0.775	0.275	-1.245
-8.75	1.875	0.833333	0.666667	2	30.4	5.1	6.8	2.8	10.6	3.5	32.8	0.4	40.2																-0.2	-0.85	0.325	0.65	-0.14	-0.48	-0.89	-0.635	1.265	0.4	1.525	-0.425	0.255
-8.25	0.875	2.33333	0.5	1.66667	29.4	6.1	7.7	3.4	9.7	4.2	31.4	0.9	40.6																-1.2	0.65	0.158333	0.316667	-1.14	0.52	0.01	-0.035	0.365	1.1	0.125	0.075	0.655
-7.75	2.25	1.83333	0.166667	2	29.6	6.3	8.7	3.7	9.1	3.3	32.1	0.5	39.9																0.175	0.15	-0.175	0.65	-0.94	0.72	1.01	0.265	-0.235	0.2	0.825	-0.325	-0.045
-7.25	1.625	1.5	0.166667	1.16667	31.6	6.4	7.5	3.1	10.2	2.2	32.3	1.2	38.9																-0.45	-0.183333	-0.175	-0.183333	1.06	0.82	-0.19	-0.335	0.865	-0.9	1.025	0.375	-1.045
-6.75	1.625	3	0.666667	1.33333	30.6	5.4	6.9	3.4	8.8	2.4	31.8	0.8	41																-0.45	1.31667	0.325	-0.0166667	0.06	-0.18	-0.79	-0.035	-0.535	-0.7	0.525	-0.025	1.055
-6.25	1.875	2.5	0.5	1.66667	30.6	6.2	7.1	5	9	3.1	31.1	0.9	39.7																-0.2	0.816667	0.158333	0.316667	0.06	0.62	-0.59	1.565	-0.335	0	-0.175	0.075	-0.245
-5.75	3.25	2.5	0.166667	0.5	30	5.8	6.8	2.8	8.7	2.8	29.9	1.1	39.8																1.175	0.816667	-0.175	-0.85	-0.54	0.22	-0.89	-0.635	-0.635	-0.3	-1.375	0.275	-0.145
-5.25	2.375	1.33333	0.5	1.66667	30.6	4.7	7.8	3.8	9.8	2.9	29.8	0.7	41.2																0.3	-0.35	0.158333	0.316667	0.06	-0.88	0.11	0.365	0.465	-0.2	-1.475	-0.125	1.255
-4.75	1.375	1.33333	0.5	0.833333	32	5.4	8.2	3.6	8.6	3.6	30.2	0.6	40.6																-0.7	-0.35	0.158333	-0.516667	1.46	-0.18	0.51	0.165	-0.735	0.5	-1.075	-0.225	0.655
-4.25	2.375	1.5	0.166667	0.5	31.6	5.5	8.1	3.9	8.9	2.4	30.8	0.9	41.7																0.3	-0.183333	-0.175	-0.85	1.06	-0.08	0.41	0.465	-0.435	-0.7	-0.475	0.075	1.755
-3.75	2.625	1	0.166667	1.66667	30.6	4.8	6.9	3.7	8.4	2.9	31.2	0.8	38.4																0.55	-0.683333	-0.175	0.316667	0.06	-0.78	-0.79	0.265	-0.935	-0.2	-0.075	-0.025	-1.545
-3.25	1.375	1.83333	0	1.83333	30.4	5.1	9	3.5	8.1	2.6	30.1	0.5	39.2																-0.7	0.15	-0.341667	0.483333	-0.14	-0.48	1.31	0.065	-1.235	-0.5	-1.175	-0.325	-0.745
-2.75	2.375	0.666667	0.166667	1	31.6	5.9	8	3.4	9.9	2.6	31.5	0.8	39.1																0.3	-1.01667	-0.175	-0.35	1.06	0.32	0.31	-0.035	0.565	-0.5	0.225	-0.025	-0.845
-2.25	1.5	1.5	0.333333	1.5	30	5.9	7.9	3.4	9.7	2.7	30.9	0.8	40.2																-0.575	-0.183333	-0.00833333	0.15	-0.54	0.32	0.21	-0.035	0.365	-0.4	-0.375	-0.025	0.255
-1.75	2.125	1.5	0.166667	1.33333	30.4	5.4	7.9	3.2	9.7	2.9	31.1	1	39.6																0.05	-0.183333	-0.175	-0.0166667	-0.14	-0.18	0.21	-0.235	0.365	-0.2	-0.175	0.175	-0.345
-1.25	2.625	2.33333	0.166667	0.833333	29.4	5.6	6.7	2.7	9.9	3.4	32	1	39.4																0.55	0.65	-0.175	-0.516667	-1.14	0.02	-0.99	-0.735	0.565	0.3	0.725	0.175	-0.545
-0.75	2.5	0.833333	0.166667	1.16667	32.4	5.2	7.3	2.5	9.9	3.6	31.6	1	39.8																0.425	-0.85	-0.175	-0.183333	1.86	-0.38	-0.39	-0.935	0.565	0.5	0.325	0.175	-0.145
-0.25	3	1.66667	1	2.16667	29.8	6.5	7.8	3.3	8.2	3.8	30.7	0.8	40.8																0.925	-0.0166667	0.658333	0.816667	-0.74	0.92	0.11	-0.135	-1.135	0.7	-0.575	-0.025	0.855
0.25	5.25	2.5	1.16667	2	42.2	6.6	6.4	2.7	8.2	4.4	33.2	0.6	42.3																3.175	0.816667	0.825	0.65	11.66	1.02	-1.29	-0.735	-1.135	1.3	1.925	-0.225	2.355
0.75	4.125	1.83333	0.333333	1.66667	39.4	6.3	8.2	3.5	9.7	4.1	32.1	1.2	43.8																2.05	0.15	-0.00833333	0.316667	8.86	0.72	0.51	0.065	0.365	1	0.825	0.375	3.855
1.25	4	1.83333	0	2.33333	38	6	8.8	4.8	9.8	4.9	31.9	1.6	43.9																1.925	0.15	-0.341667	0.983333	7.46	0.42	1.11	1.365	0.465	1.8	0.625	0.775	3.955
1.75	3	1.83333	0.333333	1.33333	39.4	7.6	8.6	4.2	10	5	33.1	1	44.9																0.925	0.15	-0.00833333	-0.0166667	8.86	2.02	0.91	0.765	0.665	1.9	1.825	0.175	4.955
2.25	3.875	1	0	2.33333	38	6.6	7.9	4	11.2	3.3	34.2	1.5	44.5																1.8	-0.683333	-0.341667	0.983333	7.46	1.02	0.21	0.565	1.865	0.2	2.925	0.675	4.555
2.75	3.25	2	0	0.833333	38.8	6.8	10	4.3	10.7	3.3	34.3	2.4	41.7																1.175	0.316667	-0.341667	-0.516667	8.26	1.22	2.31	0.865	1.365	0.2	3.025	1.575	1.755
3.25	3.75	1.5	0	1.5	37.4	8.2	9.4	4.1	10.2	5.6	33.4	1.1	43.5																1.675	-0.183333	-0.341667	0.15	6.86	2.62	1.71	0.665	0.865	2.5	2.125	0.275	3.555
3.75	4.375	2	0	1	35.8	7.6	10.3	4.5	9.6	3.9	35	1.3	42.5																2.3	0.316667	-0.341667	-0.35	5.26	2.02	2.61	1.065	0.265	0.8	3.725	0.475	2.555
4.25	4	2.33333	0	1.66667	35.8	7.4	10.1	4	10.5	5.1	33.2	1.6	42																1.925	0.65	-0.341667	0.316667	5.26	1.82	2.41	0.565	1.165	2	1.925	0.775	2.055
4.75	3.875	1.16667	0.166667	1.16667	36.2	7.8	10	4.2	9.5	4.4	33.3	1.1	42.8																1.8	-0.516667	-0.175	-0.183333	5.66	2.22	2.31	0.765	0.165	1.3	2.025	0.275	2.855
5.25	3.75	2.16667	0	1.5	35.4	6.8	11.9	4.2	10.3	4.5	33.2	1.9	45.2																1.675	0.483333	-0.341667	0.15	4.86	1.22	4.21	0.765	0.965	1.4	1.925	1.075	5.255
5.75	4	1.16667	0	1.5	37.2	7.2	9.2	3.5	11.2	4.5	31.1	1	41																1.925	-0.516667	-0.341667	0.15	6.66	1.62	1.51	0.065	1.865	1.4	-0.175	0.175	1.055
6.25	3.125	1.33333	0.333333	2.5	36	7.6	10.1	4.1	10.2	5	33.8	1.1	42.7																1.05	-0.35	-0.00833333	1.15	5.46	2.02	2.41	0.665	0.865	1.9	2.525	0.275	2.755
6.75	3.625	2	0.166667	1.5	35.8	6.9	10.4	3.3	9.4	5	33	1.4	40.5																1.55	0.316667	-0.175	0.15	5.26	1.32	2.71	-0.135	0.065	1.9	1.725	0.575	0.555
7.25	4.125	1.83333	0.166667	1.83333	36.2	7.5	10.8	4.6	9.8	4.9	34.6	1.7	43.3																2.05	0.15	-0.175	0.483333	5.66	1.92	3.11	1.165	0.465	1.8	3.325	0.875	3.355
7.75	3.625	0.5	0.166667	1	36	8.4	9.9	4.9	9.1	3.4	34.3	0.9	43.2																1.55	-1.18333	-0.175	-0.35	5.46	2.82	2.21	1.465	-0.235	0.3	3.025	0.075	3.255
8.25	4.125	2.66667	0.166667	0.833333	34.2	7.9	11.4	4.1	10.6	4.4	33.4	1.5	43.7																2.05	0.983333	-0.175	-0.516667	3.66	2.32	3.71	0.665	1.265	1.3	2.125	0.675	3.755
8.75	3.625	1.66667	0.333333	1.66667	36.6	7.2	10.2	4.6	9.9	3.7	33.6	0.9	41.4																1.55	-0.0166667	-0.00833333	0.316667	6.06	1.62	2.51	1.165	0.565	0.6	2.325	0.075	1.455
9.25	3.375	1.66667	0.166667	1.5	35	8.2	11.7	4.7	10.1	4.7	34.1	1.1	44.1																1.3	-0.0166667	-0.175	0.15	4.46	2.62	4.01	1.265	0.765	1.6	2.825	0.275	4.155
9.75	3.875	2	0.333333	1.66667	34.4	7.1	10.8	5.4	9.8	3.6	34.8	1.5	43.8																1.8	0.316667	-0.00833333	0.316667	3.86	1.52	3.11	1.965	0.465	0.5	3.525	0.675	3.855
10.25	2.5	1.33333	0.166667	1.33333	30.2	7.3	9.6	5.7	10.2	4.5	32.8	0.9	42.4																0.425	-0.35	-0.175	-0.0166667	-0.34	1.72	1.91	2.265	0.865	1.4	1.525	0.075	2.455
10.75	1.875	1.66667	0	1.5	32.8	7.6	10.4	4.6	11.2	5.2	33.1	1.1	38.1																-0.2	-0.0166667	-0.341667	0.15	2.26	2.02	2.71	1.165	1.865	2.1	1.825	0.275	-1.845
11.25	2.375	2.33333	0.166667	0.833333	33.2	7.6	11.6	4.4	9.8	4	34.7	1.1	41.2																0.3	0.65	-0.175	-0.516667	2.66	2.02	3.91	0.965	0.465	0.9	3.425	0.275	1.255
11.75	2.625	0.833333	0	1.33333	31.2	8.4	11.1	5.4	10.8	3.8	33.6	1.1	41.4																0.55	-0.85	-0.341667	-0.0166667	0.66	2.82	3.41	1.965	1.465	0.7	2.325	0.275	1.455
12.25	2.125	1.33333	0	1.66667	31.4	7	12	5.2	8.7	4	35.4	1.4	41.9																0.05	-0.35	-0.341667	0.316667	0.86	1.42	4.31	1.765	-0.635	0.9	4.125	0.575	1.955
12.75	2.5	0.833333	0.166667	1	30	7	10.8	3.2	10.8	3.2	33.5	0.5	39.7																0.425	-0.85	-0.175	-0.35	-0.54	1.42	3.11	-0.235	1.465	0.1	2.225	-0.325	-0.245
13.25	1.75	2.5	0.333333	0.666667	30.8	7.5	11.7	4.8	9.3	4.5	33.9	0.8	40.4																-0.325	0.816667	-0.00833333	-0.683333	0.26	1.92	4.01	1.365	-0.035	1.4	2.625	-0.025	0.455
13.75	2.25	2	0.333333	2	30.6	6.7	10	4	8.8	4.3	32.1	1.1	41.9																0.175	0.316667	-0.00833333	0.65	0.06	1.12	2.31	0.565	-0.535	1.2	0.825	0.275	1.955
14.25	1.625	1.66667	0.166667	1.5	29.4	6.4	10.3	4.8	8.5	4.9	31.9	0.9	39.2																-0.45	-0.0166667	-0.175	0.15	-1.14	0.82	2.61	1.365	-0.835	1.8	0.625	0.075	-0.745
14.75	1.25	1.16667	0	1.66667	29.4	6.9	10.1	5.4	9.8	4.8	34.2	1.3	39.7																-0.825	-0.516667	-0.341667	0.316667	-1.14	1.32	2.41	1.965	0.465	1.7	2.925	0.475	-0.245
15.25	2.875	1.5	0.166667	1.33333	32.4	7.4	10.5	5	10.1	3.7	32.6	1.2	40.3																0.8	-0.183333	-0.175	-0.0166667	1.86	1.82	2.81	1.565	0.765	0.6	1.325	0.375	0.355
15.75	2	1.83333	0.166667	2	28.4	6.9	12.2	4.2	9.3	2.8	32.9	1	40.1																-0.075	0.15	-0.175	0.65	-2.14	1.32	4.51	0.765	-0.035	-0.3	1.625	0.175	0.155
16.25	1	1.83333	0.5	1.33333	30.2	6.6	10.3	4	10.3	5	32.4	0.6	39.6																-1.075	0.15	0.158333	-0.0166667	-0.34	1.02	2.61	0.565	0.965	1.9	1.125	-0.225	-0.345
16.75	2.125	1.33333	0.833333	1.66667	30.4	6.9	9.4	5.1	9.4	5	32.6	0.9	40.4																0.05	-0.35	0.491667	0.316667	-0.14	1.32	1.71	1.665	0.065	1.9	1.325	0.075	0.455
17.25	2	1.66667	0.166667	1.5	30.4	6.8	9.9	4.8	9.6	3	31.1	1.1	40.8																-0.075	-0.0166667	-0.175	0.15	-0.14	1.22	2.21	1.365	0.265	-0.1	-0.175	0.275	0.855
17.75	2.25	1	0.666667	1	30.6	7.1	10.7	4.8	8.6	4.4	32.7	0.7	39.3																0.175	-0.683333	0.325	-0.35	0.06	1.52	3.01	1.365	-0.735	1.3	1.425	-0.125	-0.645
18.25	1.875	1.66667	0.166667	1.5	30.8	6.2	9.8	3.8	8.9	3.5	33.2	0.7	39.5																-0.2	-0.0166667	-0.175	0.15	0.26	0.62	2.11	0.365	-0.435	0.4	1.925	-0.125	-0.445
18.75	1.75	1.16667	0.5	1.16667	29.8	7.1	10.3	3.7	9.8	3.7	31.7	1.3	39.9																-0.325	-0.516667	0.158333	-0.183333	-0.74	1.52	2.61	0.265	0.465	0.6	0.425	0.475	-0.045
19.25	2.875	1.83333	0.333333	1.66667	30.4	6.6	9.6	4.1	8.5	3.8	33.8	1.4	39.6																0.8	0.15	-0.00833333	0.316667	-0.14	1.02	1.91	0.665	-0.835	0.7	2.525	0.575	-0.345
19.75	1.625	0.833333	0	1.5	30.6	6.9	10.1	4.1	9.2	3.4	33.4	0.9	40.1																-0.45	-0.85	-0.341667	0.15	0.06	1.32	2.41	0.665	-0.135	0.3	2.125	0.075	0.155

## Sheet: MelYellowON
	RAW (spikes/s)
Cell ID	1	15	117	152
Time
-9.75	2.375	0.166667	0.875	10.5
-9.25	1.625	0.166667	1.5	10.2
-8.75	1.75	0.166667	1.75	10.6
-8.25	2	0	1.125	10.2
-7.75	1.875	0	0.25	14
-7.25	2.5	0.166667	0.625	10.3
-6.75	1.375	0.333333	0.875	11.5
-6.25	2.25	0.166667	0.875	10.7
-5.75	2.125	0	1.25	10.8
-5.25	1.625	0.333333	1.875	11.4
-4.75	1.5	0	0.75	11.1
-4.25	1.875	0	1.375	11.1
-3.75	2.125	0	1	12.1
-3.25	1.5	0.166667	1.625	11.8
-2.75	2.25	0	0.75	12.2
-2.25	2.25	0.333333	1.375	11.1
-1.75	2.125	0	0.5	11.7
-1.25	2	0.166667	1.375	11.5
-0.75	1.875	0.166667	1.25	11.2
-0.25	1.625	0	0.875	11.9
0.25	1.875	0.166667	1.125	10.9
0.75	0.875	0	1.875	9.6
1.25	0.75	0.166667	1.75	10.8
1.75	0.75	0.333333	1.125	11.3
2.25	0.625	0.666667	1.5	11.6
2.75	1.125	0.333333	0.875	10.8
3.25	1.375	0	1.75	10.4
3.75	1	0.166667	1.375	11
4.25	1.25	0	1.625	11.5
4.75	0.75	0.166667	1.625	10.6
5.25	0.75	0.166667	2.125	10.4
5.75	1.5	0.666667	2.375	11.2
6.25	1	0	1.5	11.3
6.75	1.125	0.166667	1.625	12.4
7.25	0.375	0.5	1.875	11.6
7.75	1.5	0.166667	2.75	11
8.25	1.5	0.166667	2.25	10.6
8.75	0.875	0	1.875	12.4
9.25	0.875	0.166667	2.625	12.7
9.75	1.5	0.166667	2.25	13.1
10.25	1.75	0.166667	2	9.2
10.75	1.375	0.166667	1.125	12.2
11.25	2.125	0.166667	1.25	11.6
11.75	2.375	0.166667	2.25	11.3
12.25	2	0.333333	1.5	12.3
12.75	1.25	0	2.25	11.4
13.25	1.125	0	1.875	11
13.75	2	0.5	1.375	12.5
14.25	2.25	0.166667	1.625	12.1
14.75	2.5	0.166667	2.25	11.9
15.25	1.875	0.166667	1	13.2
15.75	1.875	0.166667	2.125	11.2
16.25	1.75	0	1.625	10.6
16.75	2.5	0.166667	1.625	9.9
17.25	1.375	0	1.25	10.9
17.75	2.25	0.333333	1.25	11.7
18.25	1.75	0.166667	1	11.3
18.75	2.125	0.333333	1.75	12.1
19.25	2	0	1.125	12.8
19.75	1.75	0.333333	0.875	11.3

## Sheet: MelAchromatic
	RAW (spikes/s)																									BASELINE SUBTRACTED RESPONSES
Cell ID	4	8	10	16	17	18	22	72	74	77	81	85	104	106	107	108	118	122	133	135	136	150	154		Cell ID	4	8	10	16	17	18	22	72	74	77	81	85	104	106	107	108	118	122	133	135	136	150	154
Time																									Prestimulus firing	2.16667	0.966667	0.758333	0.491667	3.25833	0.55	1.76667	2.58	3.52667	4.42667	5.15333	6.18	4.31875	2.85625	0.09375	1.28125	3.28125	22.54	1.79	0.43	17.455	0.065	16.195
-9.75	2.16667	1	0.333333	0.833333	3.5	0.5	1.16667	2.13333	3.86667	3.73333	4.53333	5.46667	5.375	3.375	0.125	2.75	3.5	25.6	1.4	0.2	17.3	0	16.3			0	0.0333333	-0.425	0.341667	0.241667	-0.05	-0.6	-0.446667	0.34	-0.693333	-0.62	-0.713333	1.05625	0.51875	0.03125	1.46875	0.21875	3.06	-0.39	-0.23	-0.155	-0.065	0.105
-9.25	1.83333	1	0.166667	0.166667	4.83333	0.666667	1.33333	2.66667	3.86667	5.86667	5.73333	5.2	2.875	3	0	1.375	4.375	22.8	1.8	0.4	16.9	0	18.1			-0.333333	0.0333333	-0.591667	-0.325	1.575	0.116667	-0.433333	0.0866667	0.34	1.44	0.58	-0.98	-1.44375	0.14375	-0.09375	0.09375	1.09375	0.26	0.01	-0.03	-0.555	-0.065	1.905
-8.75	1.5	0.666667	1.16667	0.5	3.16667	0.666667	1.33333	2.26667	3.73333	5.6	5.46667	7.2	4.875	3.5	0.125	1.75	2.125	24.2	1.9	0.4	17.7	0	16.8			-0.666667	-0.3	0.408333	0.00833333	-0.0916667	0.116667	-0.433333	-0.313333	0.206667	1.17333	0.313333	1.02	0.55625	0.64375	0.03125	0.46875	-1.15625	1.66	0.11	-0.03	0.245	-0.065	0.605
-8.25	1.83333	1.5	0.833333	0.5	3.83333	0.5	1.83333	2.66667	4.4	4	3.73333	6	4.25	2.875	0.125	1	3.125	21.4	2	0.2	17.9	0.2	17.4			-0.333333	0.533333	0.075	0.00833333	0.575	-0.05	0.0666667	0.0866667	0.873333	-0.426667	-1.42	-0.18	-0.06875	0.01875	0.03125	-0.28125	-0.15625	-1.14	0.21	-0.23	0.445	0.135	1.205
-7.75	2.16667	1	1	0.166667	2.83333	0.5	1.33333	2.4	3.73333	4.26667	5.2	7.86667	5.375	2.375	0	1	4.125	24.6	1.8	0.6	18.1	0.1	15.6			0	0.0333333	0.241667	-0.325	-0.425	-0.05	-0.433333	-0.18	0.206667	-0.16	0.0466667	1.68667	1.05625	-0.48125	-0.09375	-0.28125	0.84375	2.06	0.01	0.17	0.645	0.035	-0.595
-7.25	2.33333	1.33333	0.5	0.333333	4.5	0.333333	2.16667	2.53333	2.93333	4.8	4.53333	5.6	4.5	2.75	0	0.5	3.75	20.2	1.8	0.5	18.3	0.1	15.6			0.166667	0.366667	-0.258333	-0.158333	1.24167	-0.216667	0.4	-0.0466667	-0.593333	0.373333	-0.62	-0.58	0.18125	-0.10625	-0.09375	-0.78125	0.46875	-2.34	0.01	0.07	0.845	0.035	-0.595
-6.75	1.16667	0.833333	1.16667	0.666667	2.16667	0.666667	1.66667	4	3.46667	3.73333	5.6	6.53333	4.125	2.625	0.375	0.625	2.375	20.4	2.2	0.1	16.4	0	18			-1	-0.133333	0.408333	0.175	-1.09167	0.116667	-0.1	1.42	-0.06	-0.693333	0.446667	0.353333	-0.19375	-0.23125	0.28125	-0.65625	-0.90625	-2.14	0.41	-0.33	-1.055	-0.065	1.805
-6.25	2.83333	0.333333	0.333333	0.5	2.83333	0.5	1.66667	1.86667	3.6	4.93333	6	5.73333	4.875	3.625	0	1.125	3.625	22.2	1.5	0.5	18.1	0	15.5			0.666667	-0.633333	-0.425	0.00833333	-0.425	-0.05	-0.1	-0.713333	0.0733333	0.506667	0.846667	-0.446667	0.55625	0.76875	-0.09375	-0.15625	0.34375	-0.34	-0.29	0.07	0.645	-0.065	-0.695
-5.75	2.33333	1	0.833333	0.5	4.66667	0.333333	2.33333	2.8	3.46667	3.73333	5.73333	7.06667	3.875	2.5	0.125	1.125	4.125	19.8	1.7	0.3	17	0.1	17.6			0.166667	0.0333333	0.075	0.00833333	1.40833	-0.216667	0.566667	0.22	-0.06	-0.693333	0.58	0.886667	-0.44375	-0.35625	0.03125	-0.15625	0.84375	-2.74	-0.09	-0.13	-0.455	0.035	1.405
-5.25	2.33333	0.5	1	0.333333	3.66667	0.166667	1.16667	2.8	2	4.93333	3.73333	7.6	3.5	3.75	0	1.625	3.75	23.8	1.2	0.5	17.3	0	15.4			0.166667	-0.466667	0.241667	-0.158333	0.408333	-0.383333	-0.6	0.22	-1.52667	0.506667	-1.42	1.42	-0.81875	0.89375	-0.09375	0.34375	0.46875	1.26	-0.59	0.07	-0.155	-0.065	-0.795
-4.75	1.66667	0.666667	0.833333	0.166667	3.16667	0.833333	1.5	3.46667	3.33333	4.4	5.6	6.13333	3.5	2.5	0	1.375	2.75	21.6	2.5	0.3	16	0.2	16.2			-0.5	-0.3	0.075	-0.325	-0.0916667	0.283333	-0.266667	0.886667	-0.193333	-0.0266667	0.446667	-0.0466667	-0.81875	-0.35625	-0.09375	0.09375	-0.53125	-0.94	0.71	-0.13	-1.455	0.135	0.005
-4.25	2.66667	0.666667	0.5	0.833333	2.66667	0.5	2	2.93333	4.53333	2.53333	4.66667	4.93333	4.25	2	0.125	1.375	3.375	22.8	2.1	0.3	17.6	0.1	15.5			0.5	-0.3	-0.258333	0.341667	-0.591667	-0.05	0.233333	0.353333	1.00667	-1.89333	-0.486667	-1.24667	-0.06875	-0.85625	0.03125	0.09375	0.09375	0.26	0.31	-0.13	0.145	0.035	-0.695
-3.75	3	1.33333	1	0.333333	2.33333	0.333333	1.83333	2.53333	2.26667	5.06667	6	5.73333	4.25	3	0.125	1	2.75	19.8	2.3	1.1	18.1	0.1	17			0.833333	0.366667	0.241667	-0.158333	-0.925	-0.216667	0.0666667	-0.0466667	-1.26	0.64	0.846667	-0.446667	-0.06875	0.14375	0.03125	-0.28125	-0.53125	-2.74	0.51	0.67	0.645	0.035	0.805
-3.25	2.33333	0.833333	0.666667	1.5	3.66667	0.666667	2	2.93333	3.06667	4.66667	5.6	5.73333	5.625	2.25	0.25	1.5	3.5	20.4	1.5	0.4	18	0.2	17.8			0.166667	-0.133333	-0.0916667	1.00833	0.408333	0.116667	0.233333	0.353333	-0.46	0.24	0.446667	-0.446667	1.30625	-0.60625	0.15625	0.21875	0.21875	-2.14	-0.29	-0.03	0.545	0.135	1.605
-2.75	2	1.5	1.66667	0.666667	2.66667	0.5	2.5	2.53333	3.6	3.86667	4.66667	5.86667	4.5	3	0.125	0.75	2.375	18.6	1.5	0.6	17.7	0.2	15			-0.166667	0.533333	0.908333	0.175	-0.591667	-0.05	0.733333	-0.0466667	0.0733333	-0.56	-0.486667	-0.313333	0.18125	0.14375	0.03125	-0.53125	-0.90625	-3.94	-0.29	0.17	0.245	0.135	-1.195
-2.25	1.66667	0.833333	1	0.166667	3.66667	0.666667	1.66667	1.6	4.4	5.33333	4.26667	4.8	4.375	3.625	0.125	1.375	2.875	26.2	2.6	0.7	17	0	14			-0.5	-0.133333	0.241667	-0.325	0.408333	0.116667	-0.1	-0.98	0.873333	0.906667	-0.886667	-1.38	0.05625	0.76875	0.03125	0.09375	-0.40625	3.66	0.81	0.27	-0.455	-0.065	-2.195
-1.75	1.66667	1	1	0.833333	3.16667	0.5	2.33333	2.8	4	4.8	6.13333	5.2	4.5	2.375	0.25	1.75	2.25	26.2	1.3	0.3	16.8	0	14.8			-0.5	0.0333333	0.241667	0.341667	-0.0916667	-0.05	0.566667	0.22	0.473333	0.373333	0.98	-0.98	0.18125	-0.48125	0.15625	0.46875	-1.03125	3.66	-0.49	-0.13	-0.655	-0.065	-1.395
-1.25	2.16667	1	0.666667	0.333333	2.66667	0.166667	2.16667	1.73333	2.53333	3.2	5.6	6.13333	3.375	2.625	0	1	2.75	24.2	1.5	0	18.1	0	17			0	0.0333333	-0.0916667	-0.158333	-0.591667	-0.383333	0.4	-0.846667	-0.993333	-1.22667	0.446667	-0.0466667	-0.94375	-0.23125	-0.09375	-0.28125	-0.53125	1.66	-0.29	-0.43	0.645	-0.065	0.805
-0.75	3.5	1.33333	0.333333	0.166667	2	1.16667	1.16667	2.53333	3.06667	4.26667	5.46667	7.86667	5	2.125	0	1.375	4.625	23.6	1.3	0.2	17.1	0	14.4			1.33333	0.366667	-0.425	-0.325	-1.25833	0.616667	-0.6	-0.0466667	-0.46	-0.16	0.313333	1.68667	0.68125	-0.73125	-0.09375	0.09375	1.34375	1.06	-0.49	-0.23	-0.355	-0.065	-1.795
-0.25	2.16667	1	0.166667	0.333333	3.16667	0.833333	2.16667	2.4	4.66667	4.8	4.8	6.93333	3.375	3.25	0	1.25	3.5	22.4	1.9	1	17.7	0	15.9			0	0.0333333	-0.591667	-0.158333	-0.0916667	0.283333	0.4	-0.18	1.14	0.373333	-0.353333	0.753333	-0.94375	0.39375	-0.09375	-0.03125	0.21875	-0.14	0.11	0.57	0.245	-0.065	-0.295
0.25	3.16667	0.333333	1	0.833333	3.16667	1.5	0.833333	2.4	4	4.4	7.06667	6.13333	4.5	5	0.125	3	4.125	22	2.2	0.6	19.3	0	15.2			1	-0.633333	0.241667	0.341667	-0.0916667	0.95	-0.933333	-0.18	0.473333	-0.0266667	1.91333	-0.0466667	0.18125	2.14375	0.03125	1.71875	0.84375	-0.54	0.41	0.17	1.845	-0.065	-0.995
0.75	2.5	1.5	1	0.333333	3.83333	0.5	2.33333	3.06667	3.33333	5.2	6.93333	6.8	3.125	6.25	0.25	2.75	3.125	19.6	1.7	0.7	18	0	15.6			0.333333	0.533333	0.241667	-0.158333	0.575	-0.05	0.566667	0.486667	-0.193333	0.773333	1.78	0.62	-1.19375	3.39375	0.15625	1.46875	-0.15625	-2.94	-0.09	0.27	0.545	-0.065	-0.595
1.25	1.66667	1.83333	1.33333	0.666667	3.83333	1	2.16667	2.66667	2.53333	4.8	6.4	6.66667	4.125	6.625	0.25	3.125	4.125	23.4	3.1	0.9	18.4	0.2	17.1			-0.5	0.866667	0.575	0.175	0.575	0.45	0.4	0.0866667	-0.993333	0.373333	1.24667	0.486667	-0.19375	3.76875	0.15625	1.84375	0.84375	0.86	1.31	0.47	0.945	0.135	0.905
1.75	3.66667	0.5	0.833333	0.166667	4.5	1.33333	1.5	2.93333	4	3.6	6.26667	6.53333	5.375	6.875	0	3.125	3.25	21.6	3	1.1	18.5	0.5	17.1			1.5	-0.466667	0.075	-0.325	1.24167	0.783333	-0.266667	0.353333	0.473333	-0.826667	1.11333	0.353333	1.05625	4.01875	-0.09375	1.84375	-0.03125	-0.94	1.21	0.67	1.045	0.435	0.905
2.25	3	1.33333	0.333333	0.166667	3.5	0.333333	1.83333	2.93333	4.13333	6.53333	5.06667	8	4.125	4.625	0.125	2.25	4.5	23.6	1.8	1.5	18.8	0.6	16.5			0.833333	0.366667	-0.425	-0.325	0.241667	-0.216667	0.0666667	0.353333	0.606667	2.10667	-0.0866667	1.82	-0.19375	1.76875	0.03125	0.96875	1.21875	1.06	0.01	1.07	1.345	0.535	0.305
2.75	2	1.5	0.666667	0.666667	4.33333	0.833333	1.16667	1.6	3.86667	4.93333	6.93333	8.53333	4.75	7	0.125	2.125	4.125	20.4	1.7	0.9	19.2	0.9	15.2			-0.166667	0.533333	-0.0916667	0.175	1.075	0.283333	-0.6	-0.98	0.34	0.506667	1.78	2.35333	0.43125	4.14375	0.03125	0.84375	0.84375	-2.14	-0.09	0.47	1.745	0.835	-0.995
3.25	2.83333	0.666667	0.833333	0	3.16667	0.333333	1.16667	1.73333	2.53333	4.53333	5.46667	8.8	4.75	4.375	0.125	2.5	4.375	23	2.7	1	19.3	1	15.9			0.666667	-0.3	0.075	-0.491667	-0.0916667	-0.216667	-0.6	-0.846667	-0.993333	0.106667	0.313333	2.62	0.43125	1.51875	0.03125	1.21875	1.09375	0.46	0.91	0.57	1.845	0.935	-0.295
3.75	3.33333	1.16667	1.5	0.166667	2	0.166667	1.5	4.13333	3.46667	3.73333	6.66667	7.73333	3.25	6	0.25	3.25	3.75	19.8	2.5	0.2	18.5	0.4	14.6			1.16667	0.2	0.741667	-0.325	-1.25833	-0.383333	-0.266667	1.55333	-0.06	-0.693333	1.51333	1.55333	-1.06875	3.14375	0.15625	1.96875	0.46875	-2.74	0.71	-0.23	1.045	0.335	-1.595
4.25	3.33333	1	1.5	0	3	1.33333	2	2.66667	4.4	4.13333	6	6.53333	5.25	5.75	1	4.25	3.5	24	3.3	0.5	19.8	0.9	17.7			1.16667	0.0333333	0.741667	-0.491667	-0.258333	0.783333	0.233333	0.0866667	0.873333	-0.293333	0.846667	0.353333	0.93125	2.89375	0.90625	2.96875	0.21875	1.46	1.51	0.07	2.345	0.835	1.505
4.75	2.5	1.16667	1.33333	0.333333	4.66667	0.333333	2.33333	3.2	3.46667	4.26667	5.6	6.53333	4.125	4.625	0.25	2.5	2.75	22.6	2	0.6	18.5	1.1	14.7			0.333333	0.2	0.575	-0.158333	1.40833	-0.216667	0.566667	0.62	-0.06	-0.16	0.446667	0.353333	-0.19375	1.76875	0.15625	1.21875	-0.53125	0.06	0.21	0.17	1.045	1.035	-1.495
5.25	1.5	0.5	0.666667	0.666667	3.16667	1.5	3.5	2.4	3.6	6.13333	6.26667	7.06667	3.75	5.5	0.375	2.25	4	22.4	2.9	0.6	18.7	0.9	17.5			-0.666667	-0.466667	-0.0916667	0.175	-0.0916667	0.95	1.73333	-0.18	0.0733333	1.70667	1.11333	0.886667	-0.56875	2.64375	0.28125	0.96875	0.71875	-0.14	1.11	0.17	1.245	0.835	1.305
5.75	2.33333	1.66667	1.33333	0.666667	3.33333	1	1.66667	2.93333	3.73333	4.53333	5.86667	7.46667	3.875	5.875	0.25	2.125	3	24.6	3.6	0.7	18.8	0.6	18.9			0.166667	0.7	0.575	0.175	0.075	0.45	-0.1	0.353333	0.206667	0.106667	0.713333	1.28667	-0.44375	3.01875	0.15625	0.84375	-0.28125	2.06	1.81	0.27	1.345	0.535	2.705
6.25	3.33333	2	0.833333	0.5	3.33333	0.833333	1.83333	2.66667	3.2	4.53333	4.66667	6.4	5	5.5	0	1.875	3.375	20	2.7	0.6	18.8	0.3	15			1.16667	1.03333	0.075	0.00833333	0.075	0.283333	0.0666667	0.0866667	-0.326667	0.106667	-0.486667	0.22	0.68125	2.64375	-0.09375	0.59375	0.09375	-2.54	0.91	0.17	1.345	0.235	-1.195
6.75	2.5	1.33333	1.33333	0	4	0.833333	1.33333	3.86667	4.53333	5.6	6.13333	6.93333	5	5.375	0.25	3	3.75	23	3.4	0.9	20.2	0.9	17.1			0.333333	0.366667	0.575	-0.491667	0.741667	0.283333	-0.433333	1.28667	1.00667	1.17333	0.98	0.753333	0.68125	2.51875	0.15625	1.71875	0.46875	0.46	1.61	0.47	2.745	0.835	0.905
7.25	2.5	1	0.666667	0	4.33333	0.833333	1.33333	2.66667	3.06667	4.4	5.86667	6.26667	5.125	5.625	0.25	2.875	2.625	23.6	3.2	0.4	18.8	1.6	14.8			0.333333	0.0333333	-0.0916667	-0.491667	1.075	0.283333	-0.433333	0.0866667	-0.46	-0.0266667	0.713333	0.0866667	0.80625	2.76875	0.15625	1.59375	-0.65625	1.06	1.41	-0.03	1.345	1.535	-1.395
7.75	2.33333	1	1	0.833333	3.33333	0.666667	2.66667	3.6	2.4	6	6.93333	6	6.25	5.75	0.125	2.75	4.75	25	2.4	0.7	19.2	0.5	15.1			0.166667	0.0333333	0.241667	0.341667	0.075	0.116667	0.9	1.02	-1.12667	1.57333	1.78	-0.18	1.93125	2.89375	0.03125	1.46875	1.46875	2.46	0.61	0.27	1.745	0.435	-1.095
8.25	1.5	1.33333	1	0.333333	3.66667	0.333333	1.83333	2.53333	4.53333	4.4	4.93333	5.2	5.5	5.375	0.125	1.875	4.375	21.4	3.3	0.3	19.3	1.4	18.3			-0.666667	0.366667	0.241667	-0.158333	0.408333	-0.216667	0.0666667	-0.0466667	1.00667	-0.0266667	-0.22	-0.98	1.18125	2.51875	0.03125	0.59375	1.09375	-1.14	1.51	-0.13	1.845	1.335	2.105
8.75	2.16667	0.666667	0.666667	0.5	2.83333	1.33333	1.83333	1.86667	4.26667	3.46667	5.06667	7.2	4.125	4	0.25	2.375	3.25	22.4	3.2	0.5	18.2	0.4	16.1			0	-0.3	-0.0916667	0.00833333	-0.425	0.783333	0.0666667	-0.713333	0.74	-0.96	-0.0866667	1.02	-0.19375	1.14375	0.15625	1.09375	-0.03125	-0.14	1.41	0.07	0.745	0.335	-0.095
9.25	1.5	1	0.5	0	4.5	0.166667	2.16667	2	4.26667	4.13333	4.66667	5.86667	5.125	5.375	0.625	2.25	4	25	1.9	0.5	19.5	0.7	15.3			-0.666667	0.0333333	-0.258333	-0.491667	1.24167	-0.383333	0.4	-0.58	0.74	-0.293333	-0.486667	-0.313333	0.80625	2.51875	0.53125	0.96875	0.71875	2.46	0.11	0.07	2.045	0.635	-0.895
9.75	1.83333	0.666667	0.5	1	2	0	1.83333	3.2	3.33333	4.13333	6.66667	6	4.625	5.375	0	1.875	3.75	22.4	3.1	0.8	19.7	0.6	17.2			-0.333333	-0.3	-0.258333	0.508333	-1.25833	-0.55	0.0666667	0.62	-0.193333	-0.293333	1.51333	-0.18	0.30625	2.51875	-0.09375	0.59375	0.46875	-0.14	1.31	0.37	2.245	0.535	1.005
10.25	2	1.33333	1.66667	0.333333	4	0.833333	1.33333	2.8	3.06667	4.4	4.13333	6	5.375	6.25	0	1.5	3.75	27.2	3	0.3	19.7	0.6	15.9			-0.166667	0.366667	0.908333	-0.158333	0.741667	0.283333	-0.433333	0.22	-0.46	-0.0266667	-1.02	-0.18	1.05625	3.39375	-0.09375	0.21875	0.46875	4.66	1.21	-0.13	2.245	0.535	-0.295
10.75	2.16667	0.833333	1.33333	0.166667	3	0.5	1.5	2.53333	2.93333	5.33333	6.53333	6.4	4.5	5.5	0.125	1.875	4.625	23.2	3.5	0.5	19.2	0.3	15.5			0	-0.133333	0.575	-0.325	-0.258333	-0.05	-0.266667	-0.0466667	-0.593333	0.906667	1.38	0.22	0.18125	2.64375	0.03125	0.59375	1.34375	0.66	1.71	0.07	1.745	0.235	-0.695
11.25	2.66667	0.833333	0.666667	0.666667	4	0.333333	1.66667	3.33333	3.6	4.8	6.4	6.53333	4.625	4.5	0.125	1.75	4	25.4	1.6	0.6	19.1	0.5	16			0.5	-0.133333	-0.0916667	0.175	0.741667	-0.216667	-0.1	0.753333	0.0733333	0.373333	1.24667	0.353333	0.30625	1.64375	0.03125	0.46875	0.71875	2.86	-0.19	0.17	1.645	0.435	-0.195
11.75	2	1	1	0.5	4.33333	0.333333	1.33333	2.53333	4.8	4	6.4	8.4	4.375	4.125	0.125	1.5	3	24.2	2.2	0.5	20	0.4	15.2			-0.166667	0.0333333	0.241667	0.00833333	1.075	-0.216667	-0.433333	-0.0466667	1.27333	-0.426667	1.24667	2.22	0.05625	1.26875	0.03125	0.21875	-0.28125	1.66	0.41	0.07	2.545	0.335	-0.995
12.25	1.83333	0.666667	0.666667	0.666667	3	0.833333	1.5	1.46667	4.26667	6.13333	4.66667	5.86667	5.5	5	0.25	1	3.875	24.4	1.8	0.3	20.3	0.9	15.5			-0.333333	-0.3	-0.0916667	0.175	-0.258333	0.283333	-0.266667	-1.11333	0.74	1.70667	-0.486667	-0.313333	1.18125	2.14375	0.15625	-0.28125	0.59375	1.86	0.01	-0.13	2.845	0.835	-0.695
12.75	2.66667	1.16667	1.33333	0.5	3.33333	1	1.66667	2.66667	4.26667	4.93333	6	8	6.875	5.125	0.125	2.625	3.5	23.6	2.4	0.1	19.4	0.2	16.2			0.5	0.2	0.575	0.00833333	0.075	0.45	-0.1	0.0866667	0.74	0.506667	0.846667	1.82	2.55625	2.26875	0.03125	1.34375	0.21875	1.06	0.61	-0.33	1.945	0.135	0.005
13.25	2.5	1.33333	0.666667	0.833333	3.16667	0	1.16667	3.33333	3.46667	6.26667	5.46667	6.4	5	4.5	0	1.125	3.125	24.2	2.3	0.9	18.7	1.1	16.5			0.333333	0.366667	-0.0916667	0.341667	-0.0916667	-0.55	-0.6	0.753333	-0.06	1.84	0.313333	0.22	0.68125	1.64375	-0.09375	-0.15625	-0.15625	1.66	0.51	0.47	1.245	1.035	0.305
13.75	2.5	0.5	1	0.166667	4.83333	0.833333	1.16667	2.26667	3.06667	3.46667	5.2	6.93333	3.5	4.5	0.25	1	3.375	20	2.5	0.4	19.5	1.2	16.5			0.333333	-0.466667	0.241667	-0.325	1.575	0.283333	-0.6	-0.313333	-0.46	-0.96	0.0466667	0.753333	-0.81875	1.64375	0.15625	-0.28125	0.09375	-2.54	0.71	-0.03	2.045	1.135	0.305
14.25	2.66667	0.666667	1.83333	1.16667	3.66667	0.166667	1.16667	1.46667	2.66667	5.2	5.46667	8.4	4.5	4.375	0.375	1.25	4	23	2.6	0.7	19.2	0.8	15.5			0.5	-0.3	1.075	0.675	0.408333	-0.383333	-0.6	-1.11333	-0.86	0.773333	0.313333	2.22	0.18125	1.51875	0.28125	-0.03125	0.71875	0.46	0.81	0.27	1.745	0.735	-0.695
14.75	1.33333	0.5	0.333333	0.166667	4.66667	1	1.33333	2.93333	2.8	4.26667	4.66667	6.13333	5.125	3.375	0	1.25	3.5	24.2	2.3	0.2	18.7	0.4	17.1			-0.833333	-0.466667	-0.425	-0.325	1.40833	0.45	-0.433333	0.353333	-0.726667	-0.16	-0.486667	-0.0466667	0.80625	0.51875	-0.09375	-0.03125	0.21875	1.66	0.51	-0.23	1.245	0.335	0.905
15.25	1.66667	1.16667	0.666667	0.166667	5.5	0.833333	1	3.06667	3.33333	4.53333	5.73333	8.13333	4.5	3.25	0.125	0.875	4.25	20.6	2	0.1	19.9	0.6	14.9			-0.5	0.2	-0.0916667	-0.325	2.24167	0.283333	-0.766667	0.486667	-0.193333	0.106667	0.58	1.95333	0.18125	0.39375	0.03125	-0.40625	0.96875	-1.94	0.21	-0.33	2.445	0.535	-1.295
15.75	2.5	0.666667	0.666667	0.5	3.16667	0.333333	1.33333	2.8	2.53333	4.66667	5.86667	7.2	5	1.875	0.375	1.75	3.625	26.4	2.6	0.5	18.5	1	14.4			0.333333	-0.3	-0.0916667	0.00833333	-0.0916667	-0.216667	-0.433333	0.22	-0.993333	0.24	0.713333	1.02	0.68125	-0.98125	0.28125	0.46875	0.34375	3.86	0.81	0.07	1.045	0.935	-1.795
16.25	3.16667	1	0.5	0.666667	3.16667	0.333333	0.666667	3.2	3.6	5.6	4.53333	6	4.5	2.25	0.125	1.875	2.5	24.4	2.6	0.4	19.1	0.8	14.8			1	0.0333333	-0.258333	0.175	-0.0916667	-0.216667	-1.1	0.62	0.0733333	1.17333	-0.62	-0.18	0.18125	-0.60625	0.03125	0.59375	-0.78125	1.86	0.81	-0.03	1.645	0.735	-1.395
16.75	2.16667	0.5	0.333333	0.333333	3.33333	0.833333	2	1.46667	3.6	6.53333	4.93333	6.4	4.875	4	0.125	1.25	3.25	23.6	2.7	0.4	20.4	0.6	17.4			0	-0.466667	-0.425	-0.158333	0.075	0.283333	0.233333	-1.11333	0.0733333	2.10667	-0.22	0.22	0.55625	1.14375	0.03125	-0.03125	-0.03125	1.06	0.91	-0.03	2.945	0.535	1.205
17.25	1.5	0.333333	1.33333	0.333333	4	0.166667	1	2.93333	3.2	4.8	5.86667	6.53333	5.75	3.25	0	2	3.875	26	2.3	0.4	19.9	0.7	16.4			-0.666667	-0.633333	0.575	-0.158333	0.741667	-0.383333	-0.766667	0.353333	-0.326667	0.373333	0.713333	0.353333	1.43125	0.39375	-0.09375	0.71875	0.59375	3.46	0.51	-0.03	2.445	0.635	0.205
17.75	1.66667	0.333333	1	0.5	3.5	1	1.83333	2.13333	2.93333	3.6	4.66667	6.8	4.25	3.75	0	1.25	3.75	25.2	1.5	0.4	17.9	0.5	15.9			-0.5	-0.633333	0.241667	0.00833333	0.241667	0.45	0.0666667	-0.446667	-0.593333	-0.826667	-0.486667	0.62	-0.06875	0.89375	-0.09375	-0.03125	0.46875	2.66	-0.29	-0.03	0.445	0.435	-0.295
18.25	2.83333	0.333333	0.666667	0.666667	3	0.166667	1.5	3.46667	4.4	4.66667	6.26667	7.33333	5.125	3.375	0.25	1.5	4.25	24.6	1.1	0.4	19.6	0.7	15			0.666667	-0.633333	-0.0916667	0.175	-0.258333	-0.383333	-0.266667	0.886667	0.873333	0.24	1.11333	1.15333	0.80625	0.51875	0.15625	0.21875	0.96875	2.06	-0.69	-0.03	2.145	0.635	-1.195
18.75	2.66667	0.333333	0.5	0.166667	3.83333	1	0.833333	2.8	3.6	4.8	5.2	5.6	5	3.75	0	1.375	3.75	22.4	2	0.6	18.9	0.3	16.1			0.5	-0.633333	-0.258333	-0.325	0.575	0.45	-0.933333	0.22	0.0733333	0.373333	0.0466667	-0.58	0.68125	0.89375	-0.09375	0.09375	0.46875	-0.14	0.21	0.17	1.445	0.235	-0.095
19.25	2.16667	1	1	0.166667	2.5	0.5	2.16667	2.66667	4.26667	4.4	6	7.6	5.75	3.25	0	2	2.875	21.6	2.1	0.5	19.5	0.1	15.7			0	0.0333333	0.241667	-0.325	-0.758333	-0.05	0.4	0.0866667	0.74	-0.0266667	0.846667	1.42	1.43125	0.39375	-0.09375	0.71875	-0.40625	-0.94	0.31	0.07	2.045	0.035	-0.495
19.75	1.5	0.666667	0.333333	0.166667	4.66667	0.333333	1	2.26667	3.2	4.53333	7.2	5.86667	4.75	3.75	0.25	1.25	4.75	22.2	2.1	0.5	19.3	0.2	16.4			-0.666667	-0.3	-0.425	-0.325	1.40833	-0.216667	-0.766667	-0.313333	-0.326667	0.106667	2.04667	-0.313333	0.43125	0.89375	0.15625	-0.03125	1.46875	-0.34	0.31	0.07	1.845	0.135	0.205

## Sheet: L+SBlueON
	RAW (spikes/s)																												BASELINE SUBTRACTED RESPONSES
Cell ID	2	3	11	19	123	131	132	134	139	140	141	142	157															Cell ID	2	3	11	19	123	131	132	134	139	140	141	142	157
Time																												Prestimulus firing	2.58	1.595	0.515	1.67	33.4375	5.785	7.16	4.625	5.775	2.155	20.52	0.91	35.49
-9.75	2.7	1.5	0.6	0.9	33.625	5.6	7.3	4.9	5.6	1.7	18.3	0.9	36.4																0.12	-0.095	0.085	-0.77	0.1875	-0.185	0.14	0.275	-0.175	-0.455	-2.22	-0.01	0.91
-9.25	2.4	1.3	0.7	2.2	33.625	5.8	9.2	3.6	5.1	1.3	19.4	0.6	34.4																-0.18	-0.295	0.185	0.53	0.1875	0.015	2.04	-1.025	-0.675	-0.855	-1.12	-0.31	-1.09
-8.75	3.4	1.6	0.7	1.2	34.25	5	6.9	5.4	6.1	2.9	20.9	1.2	36.1																0.82	0.005	0.185	-0.47	0.8125	-0.785	-0.26	0.775	0.325	0.745	0.38	0.29	0.61
-8.25	1.7	1.6	0.4	1.5	32.875	5.9	5.5	4.5	5.3	2.5	20.7	1.3	35.9																-0.88	0.005	-0.115	-0.17	-0.5625	0.115	-1.66	-0.125	-0.475	0.345	0.18	0.39	0.41
-7.75	2.6	2	0.1	1.4	34	5	8	4.8	5.4	2.6	19.8	0.8	34.4																0.02	0.405	-0.415	-0.27	0.5625	-0.785	0.84	0.175	-0.375	0.445	-0.72	-0.11	-1.09
-7.25	2.8	2	0.6	2.3	31.875	6.3	7.6	5.3	6	1.8	21.6	0.9	36.2																0.22	0.405	0.085	0.63	-1.5625	0.515	0.44	0.675	0.225	-0.355	1.08	-0.01	0.71
-6.75	2	1.9	0.4	1.6	33.25	6.2	7.6	5.4	4.7	1.8	18.6	1.1	36.1																-0.58	0.305	-0.115	-0.07	-0.1875	0.415	0.44	0.775	-1.075	-0.355	-1.92	0.19	0.61
-6.25	2.6	1.6	0.7	1.7	34	6.1	7.5	4.9	6.4	1.5	19.8	1.2	35.4																0.02	0.005	0.185	0.03	0.5625	0.315	0.34	0.275	0.625	-0.655	-0.72	0.29	-0.09
-5.75	2.7	1.3	0.4	1.7	33.75	5.6	7.6	5.7	5.9	2.1	20.5	0.7	33.8																0.12	-0.295	-0.115	0.03	0.3125	-0.185	0.44	1.075	0.125	-0.055	-0.02	-0.21	-1.69
-5.25	2.7	2	0.7	1.6	32	5.5	6.2	4.7	4.9	2.5	21.3	0.6	36.7																0.12	0.405	0.185	-0.07	-1.4375	-0.285	-0.96	0.075	-0.875	0.345	0.78	-0.31	1.21
-4.75	2	1.1	0.1	1.9	33.25	5.7	6.9	5.2	6.3	2.3	21.9	0.7	36.6																-0.58	-0.495	-0.415	0.23	-0.1875	-0.085	-0.26	0.575	0.525	0.145	1.38	-0.21	1.11
-4.25	2.6	1.2	0.7	2	32.875	5.6	6.1	3.6	5.9	3	21.9	1.3	33.9																0.02	-0.395	0.185	0.33	-0.5625	-0.185	-1.06	-1.025	0.125	0.845	1.38	0.39	-1.59
-3.75	2.1	1.5	0.3	1.4	32.5	5.8	6.7	4.8	6.7	2.1	20.4	0.8	34.7																-0.48	-0.095	-0.215	-0.27	-0.9375	0.015	-0.46	0.175	0.925	-0.055	-0.12	-0.11	-0.79
-3.25	2.6	1.9	0.5	1.5	33.625	5.5	7.8	4.6	5.8	1.8	20.2	0.9	34.8																0.02	0.305	-0.015	-0.17	0.1875	-0.285	0.64	-0.025	0.025	-0.355	-0.32	-0.01	-0.69
-2.75	3.1	2	0.5	1.8	33.625	5.3	8.6	3.5	5.6	2.3	20.2	1	35.4																0.52	0.405	-0.015	0.13	0.1875	-0.485	1.44	-1.125	-0.175	0.145	-0.32	0.09	-0.09
-2.25	3	1.2	0.9	2.4	32.875	6.2	6.1	3.9	6.6	1.9	21.4	0.3	34.5																0.42	-0.395	0.385	0.73	-0.5625	0.415	-1.06	-0.725	0.825	-0.255	0.88	-0.61	-0.99
-1.75	2.4	2.1	0.5	1.8	34.25	6.2	7.4	4.9	5.7	2.5	21.3	1	36.4																-0.18	0.505	-0.015	0.13	0.8125	0.415	0.24	0.275	-0.075	0.345	0.78	0.09	0.91
-1.25	2.3	1.4	0.6	2	34.5	6.2	6.9	4.4	5.8	1.9	20.2	0.8	35.6																-0.28	-0.195	0.085	0.33	1.0625	0.415	-0.26	-0.225	0.025	-0.255	-0.32	-0.11	0.11
-0.75	3.2	1.3	0.6	1.6	33.5	5.9	5.8	4.4	6.3	2.9	21.1	1.3	37.2																0.62	-0.295	0.085	-0.07	0.0625	0.115	-1.36	-0.225	0.525	0.745	0.58	0.39	1.71
-0.25	2.7	1.4	0.3	0.9	34.5	6.3	7.5	4	5.4	1.7	20.9	0.8	35.3																0.12	-0.195	-0.215	-0.77	1.0625	0.515	0.34	-0.625	-0.375	-0.455	0.38	-0.11	-0.19
0.25	4.2	2.4	0.8	2.1	47.5	9.7	7.4	6.1	8	2.9	18.1	0.6	43.8																1.62	0.805	0.285	0.43	14.0625	3.915	0.24	1.475	2.225	0.745	-2.42	-0.31	8.31
0.75	2.2	1.9	0.6	1.7	42.5	9.4	9.3	5.4	9	1.9	20.8	0.5	45.8																-0.38	0.305	0.085	0.03	9.0625	3.615	2.14	0.775	3.225	-0.255	0.28	-0.41	10.31
1.25	3.3	2.2	0.4	2.6	41.875	9.2	8.2	5.5	9	3.3	21.7	0.5	43.2																0.72	0.605	-0.115	0.93	8.4375	3.415	1.04	0.875	3.225	1.145	1.18	-0.41	7.71
1.75	1.9	2.3	0.4	1.9	43.5	8	9.4	4.6	10	3	20.6	0.4	42.1																-0.68	0.705	-0.115	0.23	10.0625	2.215	2.24	-0.025	4.225	0.845	0.08	-0.51	6.61
2.25	2.4	1.1	0.2	2.3	39.125	7.5	9.2	6.2	10.1	2.9	21.8	1	42.7																-0.18	-0.495	-0.315	0.63	5.6875	1.715	2.04	1.575	4.325	0.745	1.28	0.09	7.21
2.75	1.5	1.5	0.2	1	40.25	7.9	7.9	4.9	10.6	3.7	22.4	1	43																-1.08	-0.095	-0.315	-0.67	6.8125	2.115	0.74	0.275	4.825	1.545	1.88	0.09	7.51
3.25	1.8	1.1	0.1	2	37.875	7.3	7	5.5	9.6	3.1	22.6	0.4	43.8																-0.78	-0.495	-0.415	0.33	4.4375	1.515	-0.16	0.875	3.825	0.945	2.08	-0.51	8.31
3.75	2.5	2.1	0.3	2.3	39.125	6.9	8.5	5.5	9.7	2.9	22.3	0.4	40.5																-0.08	0.505	-0.215	0.63	5.6875	1.115	1.34	0.875	3.925	0.745	1.78	-0.51	5.01
4.25	1.5	1.8	0.3	1.5	38.125	7.2	8.1	4.5	9.4	2.5	22.1	1.1	42.3																-1.08	0.205	-0.215	-0.17	4.6875	1.415	0.94	-0.125	3.625	0.345	1.58	0.19	6.81
4.75	1.6	2.1	0.6	2.1	37.375	6.9	8	4.9	9.8	2.5	21.4	0.7	43.1																-0.98	0.505	0.085	0.43	3.9375	1.115	0.84	0.275	4.025	0.345	0.88	-0.21	7.61
5.25	1.9	1.5	0.5	1.5	38.625	7.5	8.3	4.7	9.6	2.6	21.1	1.1	41.8																-0.68	-0.095	-0.015	-0.17	5.1875	1.715	1.14	0.075	3.825	0.445	0.58	0.19	6.31
5.75	2.6	1.2	0.6	1.3	37.5	7.9	8.8	5.2	9.4	3.9	23.3	0.7	41																0.02	-0.395	0.085	-0.37	4.0625	2.115	1.64	0.575	3.625	1.745	2.78	-0.21	5.51
6.25	1.9	1.9	0.7	1.9	37.125	8.5	8.2	4.9	8.8	3.9	22.5	0.9	41																-0.68	0.305	0.185	0.23	3.6875	2.715	1.04	0.275	3.025	1.745	1.98	-0.01	5.51
6.75	1.8	1.9	0.2	2.3	38.875	6.7	7.5	5.1	9.3	2.8	22.9	1.3	40.8																-0.78	0.305	-0.315	0.63	5.4375	0.915	0.34	0.475	3.525	0.645	2.38	0.39	5.31
7.25	2	1.4	0.2	2.8	36.75	6.6	8.3	5.5	8.9	3.2	23.2	0.5	40.7																-0.58	-0.195	-0.315	1.13	3.3125	0.815	1.14	0.875	3.125	1.045	2.68	-0.41	5.21
7.75	2.8	1.5	0.1	1.5	35	7	9.3	5.1	8	3.4	23.8	1.4	41.2																0.22	-0.095	-0.415	-0.17	1.5625	1.215	2.14	0.475	2.225	1.245	3.28	0.49	5.71
8.25	2.6	1.6	0.1	1.4	39	6.5	8.7	6	9.2	2.9	24.4	0.3	39.9																0.02	0.005	-0.415	-0.27	5.5625	0.715	1.54	1.375	3.425	0.745	3.88	-0.61	4.41
8.75	1.7	2.1	0.2	2.5	35.875	6.2	6.5	5.7	9	2.8	20.7	1.3	39.7																-0.88	0.505	-0.315	0.83	2.4375	0.415	-0.66	1.075	3.225	0.645	0.18	0.39	4.21
9.25	1.9	2.1	0.1	2	35.5	6.9	8.1	5.5	6.8	2.6	22	1.6	39.1																-0.68	0.505	-0.415	0.33	2.0625	1.115	0.94	0.875	1.025	0.445	1.48	0.69	3.61
9.75	1.4	1.8	0.5	1.8	36.5	6.7	8.3	5.6	6.9	3.3	21.1	0.8	39.2																-1.18	0.205	-0.015	0.13	3.0625	0.915	1.14	0.975	1.125	1.145	0.58	-0.11	3.71
10.25	3.3	1.5	1.4	2.2	23.625	3	6.7	3.6	4.4	2	17	0.5	27.4																0.72	-0.095	0.885	0.53	-9.8125	-2.785	-0.46	-1.025	-1.375	-0.155	-3.52	-0.41	-8.09
10.75	2	2.5	0.5	1.6	31.25	4.9	5	4.3	5.1	1.3	19.3	1.3	31.4																-0.58	0.905	-0.015	-0.07	-2.1875	-0.885	-2.16	-0.325	-0.675	-0.855	-1.22	0.39	-4.09
11.25	1.3	1.4	0.2	1.8	30.125	4.5	6.4	4.4	4.7	2.8	18.4	1.4	32.5																-1.28	-0.195	-0.315	0.13	-3.3125	-1.285	-0.76	-0.225	-1.075	0.645	-2.12	0.49	-2.99
11.75	1.3	2.1	0.3	1.8	30.75	5.8	7.7	4.3	6.2	2.3	19.4	0.6	31.7																-1.28	0.505	-0.215	0.13	-2.6875	0.015	0.54	-0.325	0.425	0.145	-1.12	-0.31	-3.79
12.25	2.2	2.1	0.2	1.8	30.75	4.7	5.6	3.4	6.1	2.5	21	1.2	34.1																-0.38	0.505	-0.315	0.13	-2.6875	-1.085	-1.56	-1.225	0.325	0.345	0.48	0.29	-1.39
12.75	2.8	1.4	0.4	1.4	32.25	5.8	7.5	3.9	5	1.9	21.2	0.9	34.4																0.22	-0.195	-0.115	-0.27	-1.1875	0.015	0.34	-0.725	-0.775	-0.255	0.68	-0.01	-1.09
13.25	2.6	1.5	0.4	1.4	32.125	5.6	7.1	4.7	6.3	2.1	20.1	0.3	33.4																0.02	-0.095	-0.115	-0.27	-1.3125	-0.185	-0.06	0.075	0.525	-0.055	-0.42	-0.61	-2.09
13.75	2.5	1.8	0	1.5	33	6	6.3	5.1	6	1.8	19.5	0.7	33.9																-0.08	0.205	-0.515	-0.17	-0.4375	0.215	-0.86	0.475	0.225	-0.355	-1.02	-0.21	-1.59
14.25	2	1.4	0.2	1.6	32.25	4.9	6.6	3.4	6.1	1.9	22	1.3	33.3																-0.58	-0.195	-0.315	-0.07	-1.1875	-0.885	-0.56	-1.225	0.325	-0.255	1.48	0.39	-2.19
14.75	2.3	2	0.2	1.6	31	6.4	6.7	5.7	6.6	2.7	22.2	0.9	33.2																-0.28	0.405	-0.315	-0.07	-2.4375	0.615	-0.46	1.075	0.825	0.545	1.68	-0.01	-2.29
15.25	2.6	2.5	0.6	1.4	31.125	4.9	6.9	5.3	6.1	1.7	20.5	1.3	32.6																0.02	0.905	0.085	-0.27	-2.3125	-0.885	-0.26	0.675	0.325	-0.455	-0.02	0.39	-2.89
15.75	3.1	2.2	0.1	1.8	33	5.7	6.9	4.3	6.5	2.5	19.2	1.5	33.1																0.52	0.605	-0.415	0.13	-0.4375	-0.085	-0.26	-0.325	0.725	0.345	-1.32	0.59	-2.39
16.25	2.3	1.9	0.6	1.5	30.625	5.7	7.8	5.8	6.5	1.8	20.3	0.8	32.9																-0.28	0.305	0.085	-0.17	-2.8125	-0.085	0.64	1.175	0.725	-0.355	-0.22	-0.11	-2.59
16.75	1.5	1.7	0.1	3.2	32.25	5.8	6.8	4.4	6.2	2.1	20.1	0.9	32.7																-1.08	0.105	-0.415	1.53	-1.1875	0.015	-0.36	-0.225	0.425	-0.055	-0.42	-0.01	-2.79
17.25	2.6	1.9	0.5	2.2	31	6.8	6.3	6.1	5.9	2.3	20.1	0.4	34.8																0.02	0.305	-0.015	0.53	-2.4375	1.015	-0.86	1.475	0.125	0.145	-0.42	-0.51	-0.69
17.75	2.2	1.5	0.4	1.5	34.5	5.8	6.1	4.5	6.3	1.7	20.6	0.8	32																-0.38	-0.095	-0.115	-0.17	1.0625	0.015	-1.06	-0.125	0.525	-0.455	0.08	-0.11	-3.49
18.25	3	1.5	0.4	1.9	30.75	5.8	6	3.9	5.9	1.6	21	0.5	34.4																0.42	-0.095	-0.115	0.23	-2.6875	0.015	-1.16	-0.725	0.125	-0.555	0.48	-0.41	-1.09
18.75	1.9	2	0.6	2.3	32.625	6.8	6.1	4.6	5.3	2.5	19.9	1	34.7																-0.68	0.405	0.085	0.63	-0.8125	1.015	-1.06	-0.025	-0.475	0.345	-0.62	0.09	-0.79
19.25	2.4	2.1	0.3	2.4	32.75	6.5	6.8	3.8	5.3	2	21.1	0.9	34.1																-0.18	0.505	-0.215	0.73	-0.6875	0.715	-0.36	-0.825	-0.475	-0.155	0.58	-0.01	-1.39
19.75	3	2	0.7	1.8	33.125	6.3	7.3	4.7	7.2	1.7	20.6	0.8	34.8																0.42	0.405	0.185	0.13	-0.3125	0.515	0.14	0.075	1.425	-0.455	0.08	-0.11	-0.69

## Sheet: L+SYellowON
	RAW (spikes/s)
Cell ID	1	15	117	152
Time
-9.75	2.4	0.3	0.6	11.2
-9.25	2.3	0.2	1.2	11.2
-8.75	2.5	0.1	0.7	12.3
-8.25	2.3	0	0.9	12.3
-7.75	2	0.2	1.2	12.1
-7.25	1.8	0.2	1.2	11.9
-6.75	2.2	0.2	1.1	12.3
-6.25	1.4	0.4	1.9	12.3
-5.75	2.3	0.5	1.1	12.1
-5.25	2	0.1	1.3	12
-4.75	1.7	0.3	0.6	13.1
-4.25	2	0.1	0.8	12.6
-3.75	2.8	0.4	1	11.2
-3.25	1.9	0.1	1.6	12.1
-2.75	2.2	0.1	1.5	11.5
-2.25	1.4	0.1	0.5	11.2
-1.75	2.5	0.2	0.6	11.4
-1.25	2.5	0	0.8	11.8
-0.75	2.2	0.2	1.5	12.5
-0.25	1.7	0	0.6	11.8
0.25	4.5	0.7	3.5	10.2
0.75	1.2	0.1	2.6	9.5
1.25	1.5	0.1	1.6	10.7
1.75	2	0.6	1.1	11.6
2.25	1.1	0.1	2.2	10.2
2.75	1.4	0	0.5	10.7
3.25	1.4	0.3	0.9	10.8
3.75	1.5	0.1	0.6	10.4
4.25	1.4	0.1	1.1	9.8
4.75	2.5	0.2	0.9	12.8
5.25	1.4	0.2	0.4	10.5
5.75	0.9	0.3	0.4	11.3
6.25	1.8	0.3	0.8	10.1
6.75	1.3	0.2	0.5	10.7
7.25	1.3	0.2	0.6	9.8
7.75	1.2	0.1	0.4	9.8
8.25	1.5	0	1	10.3
8.75	1	0.3	0.9	10.1
9.25	1	0	1	10.6
9.75	1.7	0	0.7	10.2
10.25	0.3	0.4	0.6	11.3
10.75	0.7	0.5	1.4	12.1
11.25	0.7	0.2	0.6	12.9
11.75	1.7	0.4	1.1	13.2
12.25	0.7	0.1	0.7	10.6
12.75	1.4	0.2	0.4	11.7
13.25	0.9	0.5	1	12.5
13.75	0.8	0.3	0.6	12.4
14.25	1	0.1	0.7	10.9
14.75	1.5	0.3	0.6	12.3
15.25	1	0.2	1.2	12.1
15.75	1.5	0.3	1	12.5
16.25	1.7	0.4	0.7	12.3
16.75	1.5	0.2	1	12
17.25	1.6	0.1	1	13.2
17.75	1.7	0.6	0.8	12.3
18.25	1.5	0.1	1.4	12.2
18.75	1.9	0.2	1.3	11.5
19.25	1.5	0.1	0.6	12.3
19.75	1.7	0.2	0.3	11.6

## Sheet: L+SAchromatic
	RAW (spikes/s)																									BASELINE SUBTRACTED RESPONSES
Cell ID	4	8	10	16	17	18	22	72	74	77	81	85	104	106	107	108	118	122	133	135	136	150	154		Cell ID	4	8	10	16	17	18	22	72	74	77	81	85	104	106	107	108	118	122	133	135	136	150	154
Time																									Prestimulus firing	2.33	1.095	1.065	0.565	4.05	0.695	1.39	2.745	3.52	4.63	5.325	6.8	3.575	2.445	0.1	1.185	2.435	17.79	1.755	0.38	10.675	0.22	9.72
-9.75	2.1	1.6	0.9	0.8	3.3	0.7	1.3	3.8	3.6	3.6	6.2	6.8	4.4	1.5	0	1	2.3	17.8	1.4	0	10.7	0	10.8			-0.23	0.505	-0.165	0.235	-0.75	0.005	-0.09	1.055	0.08	-1.03	0.875	0	0.825	-0.945	-0.1	-0.185	-0.135	0.01	-0.355	-0.38	0.025	-0.22	1.08
-9.25	1.8	0.6	0.9	0.5	3.7	0.8	1.1	3.2	3.4	4.7	5.2	7.3	3.4	1.9	0	1.6	3.4	18.8	1.1	0.4	9.4	0	8.8			-0.53	-0.495	-0.165	-0.065	-0.35	0.105	-0.29	0.455	-0.12	0.07	-0.125	0.5	-0.175	-0.545	-0.1	0.415	0.965	1.01	-0.655	0.02	-1.275	-0.22	-0.92
-8.75	3.2	1	0.9	0.2	3.8	0.7	1	2.7	3.3	6.8	7.3	6.7	4	2.7	0.1	0.8	2.8	15	1.8	0.2	11.1	0	9.6			0.87	-0.095	-0.165	-0.365	-0.25	0.005	-0.39	-0.045	-0.22	2.17	1.975	-0.1	0.425	0.255	0	-0.385	0.365	-2.79	0.045	-0.18	0.425	-0.22	-0.12
-8.25	2.8	1.4	1.3	0.6	3.8	0.6	1.5	2.3	3.1	5.2	5.5	7.7	2.4	2.7	0.2	1.5	3.2	19.6	1.5	0.6	10.8	0.1	9.4			0.47	0.305	0.235	0.035	-0.25	-0.095	0.11	-0.445	-0.42	0.57	0.175	0.9	-1.175	0.255	0.1	0.315	0.765	1.81	-0.255	0.22	0.125	-0.12	-0.32
-7.75	2.6	0.9	1	0.5	3.7	0.8	1.5	2.6	2.7	4	4.1	7.2	3.6	1.2	0.3	0.9	2.7	17.4	1.7	0.3	10	0.2	9			0.27	-0.195	-0.065	-0.065	-0.35	0.105	0.11	-0.145	-0.82	-0.63	-1.225	0.4	0.025	-1.245	0.2	-0.285	0.265	-0.39	-0.055	-0.08	-0.675	-0.02	-0.72
-7.25	2	1.3	0.7	0.6	3.6	0.6	1.4	2.6	3.1	5.7	5.5	7.8	3.2	2.3	0	1.4	2.1	21	1.8	0.1	11	0.3	8.8			-0.33	0.205	-0.365	0.035	-0.45	-0.095	0.01	-0.145	-0.42	1.07	0.175	1	-0.375	-0.145	-0.1	0.215	-0.335	3.21	0.045	-0.28	0.325	0.08	-0.92
-6.75	2.4	0.2	1.6	0.3	3.9	0.8	2.1	1.9	4.5	3.4	3.5	7.9	3.8	3.4	0.1	0.7	2.5	17.4	1.7	0.3	9.7	0.1	9.9			0.07	-0.895	0.535	-0.265	-0.15	0.105	0.71	-0.845	0.98	-1.23	-1.825	1.1	0.225	0.955	0	-0.485	0.065	-0.39	-0.055	-0.08	-0.975	-0.12	0.18
-6.25	1.4	1	1.2	0.8	4.2	0.7	1.2	2.8	3.1	4.4	3.6	5.9	2.7	2.7	0.1	1.2	1.5	16.4	2.3	0.3	11.1	0.1	9.7			-0.93	-0.095	0.135	0.235	0.15	0.005	-0.19	0.055	-0.42	-0.23	-1.725	-0.9	-0.875	0.255	0	0.015	-0.935	-1.39	0.545	-0.08	0.425	-0.12	-0.02
-5.75	2.8	1.1	1.2	1	4.1	0.3	1.1	2.6	2.8	4.9	4.8	7.5	3.8	2.4	0.2	1	1.9	12.8	1	0.3	12	0.2	11.2			0.47	0.005	0.135	0.435	0.05	-0.395	-0.29	-0.145	-0.72	0.27	-0.525	0.7	0.225	-0.045	0.1	-0.185	-0.535	-4.99	-0.755	-0.08	1.325	-0.02	1.48
-5.25	2.8	0.8	1.1	0.3	3.8	0.7	1.4	2.1	4	4.5	5.5	5.5	4.1	1.9	0	1.1	2.6	18.8	2.2	0.8	10.6	0.5	9.4			0.47	-0.295	0.035	-0.265	-0.25	0.005	0.01	-0.645	0.48	-0.13	0.175	-1.3	0.525	-0.545	-0.1	-0.085	0.165	1.01	0.445	0.42	-0.075	0.28	-0.32
-4.75	2.3	1.5	0.4	0.6	4.2	0.8	1.4	2.8	3.5	4.1	6	6	3.9	3.1	0.1	1	2.9	17.2	2.3	0.4	11.2	0.6	9.7			-0.03	0.405	-0.665	0.035	0.15	0.105	0.01	0.055	-0.02	-0.53	0.675	-0.8	0.325	0.655	0	-0.185	0.465	-0.59	0.545	0.02	0.525	0.38	-0.02
-4.25	2.5	1.3	1.3	1.1	4.9	0.7	1.5	2.4	3.9	5.3	4.9	6.8	4	2.1	0.1	1	2.6	17	2.5	0.3	12.1	0.7	9			0.17	0.205	0.235	0.535	0.85	0.005	0.11	-0.345	0.38	0.67	-0.425	0	0.425	-0.345	0	-0.185	0.165	-0.79	0.745	-0.08	1.425	0.48	-0.72
-3.75	2.4	1.5	0.8	0.2	4.9	0.9	0.8	2	3.1	4	6.9	6.6	3.1	2.2	0.2	2.4	2.4	17.8	1.5	0.7	10.7	0.5	9.3			0.07	0.405	-0.265	-0.365	0.85	0.205	-0.59	-0.745	-0.42	-0.63	1.575	-0.2	-0.475	-0.245	0.1	1.215	-0.035	0.01	-0.255	0.32	0.025	0.28	-0.42
-3.25	3.2	0.9	1.3	0.3	4.7	1	1.6	2.7	2.8	6	5.3	7.7	4.2	2.6	0.1	1.1	2.7	18.8	2.2	0.3	9.5	0.1	10.7			0.87	-0.195	0.235	-0.265	0.65	0.305	0.21	-0.045	-0.72	1.37	-0.025	0.9	0.625	0.155	0	-0.085	0.265	1.01	0.445	-0.08	-1.175	-0.12	0.98
-2.75	1.8	0.8	0.8	0.5	4.7	0.7	1.5	3	3.5	3.9	6.6	6.5	2.8	2.8	0.1	1.8	2.7	18	1.9	0.7	10.4	0.3	10.1			-0.53	-0.295	-0.265	-0.065	0.65	0.005	0.11	0.255	-0.02	-0.73	1.275	-0.3	-0.775	0.355	0	0.615	0.265	0.21	0.145	0.32	-0.275	0.08	0.38
-2.25	1.8	0.7	0.9	0.6	3.7	0.6	1.4	2.4	3.6	4	4.8	5.9	4.1	2.8	0	1	2.3	16.6	1.9	0.3	9.9	0	9.1			-0.53	-0.395	-0.165	0.035	-0.35	-0.095	0.01	-0.345	0.08	-0.63	-0.525	-0.9	0.525	0.355	-0.1	-0.185	-0.135	-1.19	0.145	-0.08	-0.775	-0.22	-0.62
-1.75	1.9	1.3	0.9	0.7	4.4	0.5	1	3.5	4.2	4.8	5.1	6.8	3.2	2.6	0	1	2.1	19.6	1.2	0.2	10.9	0	10.6			-0.43	0.205	-0.165	0.135	0.35	-0.195	-0.39	0.755	0.68	0.17	-0.225	0	-0.375	0.155	-0.1	-0.185	-0.335	1.81	-0.555	-0.18	0.225	-0.22	0.88
-1.25	2.3	0.7	1.4	0.5	4.8	0.3	1.5	3.7	3.4	5.1	5.1	5.4	3.2	2.5	0.1	1	2.1	17.2	1.4	0.6	10.2	0.3	9.9			-0.03	-0.395	0.335	-0.065	0.75	-0.395	0.11	0.955	-0.12	0.47	-0.225	-1.4	-0.375	0.055	0	-0.185	-0.335	-0.59	-0.355	0.22	-0.475	0.08	0.18
-0.75	2.5	1.3	1.3	0.7	3.1	0.8	2.1	2.6	4	3.7	5.6	6.8	4.6	2.5	0.1	1	1.8	17.6	1.7	0.6	11.3	0.3	9.8			0.17	0.205	0.235	0.135	-0.95	0.105	0.71	-0.145	0.48	-0.93	0.275	0	1.025	0.055	0	-0.185	-0.635	-0.19	-0.055	0.22	0.625	0.08	0.08
-0.25	2	2	1.4	0.5	3.7	0.9	1.4	3.2	4.8	4.5	5	7.2	3	3	0.2	1.2	2.1	21	2	0.2	10.9	0.1	9.6			-0.33	0.905	0.335	-0.065	-0.35	0.205	0.01	0.455	1.28	-0.13	-0.325	0.4	-0.575	0.555	0.1	0.015	-0.335	3.21	0.245	-0.18	0.225	-0.12	-0.12
0.25	3.8	2.2	1.9	0.4	5.1	1.2	1.9	2.6	4.4	7.1	6.8	8.8	4.1	2.3	0.3	3.5	3.3	23.4	2.3	2.2	13.8	0	13.8			1.47	1.105	0.835	-0.165	1.05	0.505	0.51	-0.145	0.88	2.47	1.475	2	0.525	-0.145	0.2	2.315	0.865	5.61	0.545	1.82	3.125	-0.22	4.08
0.75	2.4	1	1.2	0.8	3.5	1.4	2.5	2.6	3.5	5.9	6.1	7.5	4.9	3.3	0.2	2.9	2.1	19.6	2.1	2.2	12.5	0.6	11.6			0.07	-0.095	0.135	0.235	-0.55	0.705	1.11	-0.145	-0.02	1.27	0.775	0.7	1.325	0.855	0.1	1.715	-0.335	1.81	0.345	1.82	1.825	0.38	1.88
1.25	3.2	1	1.3	0.6	3.1	1	1.6	4.2	3.9	4.9	6	7.4	4.5	2.6	0.2	2.4	2.8	23.2	2.3	1.6	13.4	0.3	11.1			0.87	-0.095	0.235	0.035	-0.95	0.305	0.21	1.455	0.38	0.27	0.675	0.6	0.925	0.155	0.1	1.215	0.365	5.41	0.545	1.22	2.725	0.08	1.38
1.75	2.1	1	1.4	0.7	4.6	0.9	1.7	3.5	3.5	4.1	5.4	7.3	4.3	3.5	0.2	3	2.2	23	2.1	1.1	12.2	0.3	11.4			-0.23	-0.095	0.335	0.135	0.55	0.205	0.31	0.755	-0.02	-0.53	0.075	0.5	0.725	1.055	0.1	1.815	-0.235	5.21	0.345	0.72	1.525	0.08	1.68
2.25	2.2	1.6	1.1	0.7	4	0.3	2.3	2.5	3.6	4.8	6	7.4	3.9	2.4	0.1	2.4	3.5	23.4	2.8	1.1	12.4	0.4	12.1			-0.13	0.505	0.035	0.135	-0.05	-0.395	0.91	-0.245	0.08	0.17	0.675	0.6	0.325	-0.045	0	1.215	1.065	5.61	1.045	0.72	1.725	0.18	2.38
2.75	2.3	0.9	1.2	0.5	4.2	0.6	1.8	2.2	3.5	5.1	7.9	6.5	3.8	3.7	0.3	1.7	3.2	21	2.8	0.2	11.5	0.5	12.8			-0.03	-0.195	0.135	-0.065	0.15	-0.095	0.41	-0.545	-0.02	0.47	2.575	-0.3	0.225	1.255	0.2	0.515	0.765	3.21	1.045	-0.18	0.825	0.28	3.08
3.25	2.5	1.8	1.5	0.3	3	1.1	2	2.5	4.6	4.5	5.3	6.2	3.7	2.3	0.1	2.9	1.4	18.4	2.9	0.6	12.8	0.4	10.6			0.17	0.705	0.435	-0.265	-1.05	0.405	0.61	-0.245	1.08	-0.13	-0.025	-0.6	0.125	-0.145	0	1.715	-1.035	0.61	1.145	0.22	2.125	0.18	0.88
3.75	2.3	1.1	0.8	0.7	3	0.8	1	2.7	5.1	5.8	5	8	3.3	2.6	0.1	2.7	2	22.4	2.2	0.4	10.4	0.4	12.4			-0.03	0.005	-0.265	0.135	-1.05	0.105	-0.39	-0.045	1.58	1.17	-0.325	1.2	-0.275	0.155	0	1.515	-0.435	4.61	0.445	0.02	-0.275	0.18	2.68
4.25	2.6	1.3	0.6	0.4	4.7	0.6	1.8	3	3.5	5.4	6.1	6.8	4.8	3	0.1	1.7	2.1	22.4	2.6	0.5	12.5	0.2	11.5			0.27	0.205	-0.465	-0.165	0.65	-0.095	0.41	0.255	-0.02	0.77	0.775	0	1.225	0.555	0	0.515	-0.335	4.61	0.845	0.12	1.825	-0.02	1.78
4.75	2.2	1.4	0.7	0.3	3.2	1.1	1.3	2.2	2.9	4.6	6.5	6.9	4.5	3.8	0.3	1.6	2.1	20.6	3.9	0.2	12.8	0.4	10.5			-0.13	0.305	-0.365	-0.265	-0.85	0.405	-0.09	-0.545	-0.62	-0.03	1.175	0.1	0.925	1.355	0.2	0.415	-0.335	2.81	2.145	-0.18	2.125	0.18	0.78
5.25	2.5	0.7	0.9	0.4	4.1	1.1	1.1	4.4	3.4	4.4	7	7.3	4	3	0.1	1.7	1.9	21.4	1.8	0.9	12	0.3	11.1			0.17	-0.395	-0.165	-0.165	0.05	0.405	-0.29	1.655	-0.12	-0.23	1.675	0.5	0.425	0.555	0	0.515	-0.535	3.61	0.045	0.52	1.325	0.08	1.38
5.75	3.3	0.7	2.2	0.1	4.4	0.6	1.4	2.1	4.1	4.3	5.7	7.5	4.9	3.4	0.2	1.4	2.7	22.6	2.7	0.6	12.3	0.3	9.8			0.97	-0.395	1.135	-0.465	0.35	-0.095	0.01	-0.645	0.58	-0.33	0.375	0.7	1.325	0.955	0.1	0.215	0.265	4.81	0.945	0.22	1.625	0.08	0.08
6.25	3.6	1	0.8	0.4	4.5	0.2	1.3	3.4	3.7	5.3	5.4	7.2	4.8	4.6	0.2	2.3	1.7	21.4	2.8	0.3	10.2	0.5	9.8			1.27	-0.095	-0.265	-0.165	0.45	-0.495	-0.09	0.655	0.18	0.67	0.075	0.4	1.225	2.155	0.1	1.115	-0.735	3.61	1.045	-0.08	-0.475	0.28	0.08
6.75	2.6	1.1	0.4	0.6	4.6	0.5	0.7	3	3.2	5.3	4.4	7.1	4.5	3.4	0.1	1.8	2.7	23.8	2	0.6	13.1	0.3	10.8			0.27	0.005	-0.665	0.035	0.55	-0.195	-0.69	0.255	-0.32	0.67	-0.925	0.3	0.925	0.955	0	0.615	0.265	6.01	0.245	0.22	2.425	0.08	1.08
7.25	2.7	1.7	1.6	0.9	3.4	0.6	1.2	2.5	3.7	5.4	5.5	6.1	4.1	2.5	0	1.7	2.6	25.2	2.1	1	11.9	0	11.4			0.37	0.605	0.535	0.335	-0.65	-0.095	-0.19	-0.245	0.18	0.77	0.175	-0.7	0.525	0.055	-0.1	0.515	0.165	7.41	0.345	0.62	1.225	-0.22	1.68
7.75	2	0.7	0.7	0.7	4.1	0.6	1.5	2.7	3.9	4.8	5.7	7.2	5.2	4	0	1.4	2.6	25	2.8	0.4	12.3	0	12			-0.33	-0.395	-0.365	0.135	0.05	-0.095	0.11	-0.045	0.38	0.17	0.375	0.4	1.625	1.555	-0.1	0.215	0.165	7.21	1.045	0.02	1.625	-0.22	2.28
8.25	2.3	1.3	0.6	0.7	4.8	0.7	1.6	3.3	3.5	4.4	6.2	7	4.4	3.3	0.2	1.7	1.5	19.6	2.1	0.4	11.8	0	9.6			-0.03	0.205	-0.465	0.135	0.75	0.005	0.21	0.555	-0.02	-0.23	0.875	0.2	0.825	0.855	0.1	0.515	-0.935	1.81	0.345	0.02	1.125	-0.22	-0.12
8.75	2.4	1	0.7	0.3	3.9	1	1.6	3.6	3.4	4.6	5.8	6.5	3.8	3	0.1	2.2	3.5	25.2	2.8	0.7	12.1	0	10.1			0.07	-0.095	-0.365	-0.265	-0.15	0.305	0.21	0.855	-0.12	-0.03	0.475	-0.3	0.225	0.555	0	1.015	1.065	7.41	1.045	0.32	1.425	-0.22	0.38
9.25	2.3	1.6	1	0.3	3.7	0.5	1.7	3.4	3	4.4	4.6	6.9	3.8	3.7	0.1	2.4	2.8	20.4	2.3	0.9	11.7	0.1	12.1			-0.03	0.505	-0.065	-0.265	-0.35	-0.195	0.31	0.655	-0.52	-0.23	-0.725	0.1	0.225	1.255	0	1.215	0.365	2.61	0.545	0.52	1.025	-0.12	2.38
9.75	2.1	0.7	1	0.3	3.8	0.8	1.2	3.1	3.6	3.2	6.2	5.9	3.4	3.6	0	1.1	2.2	23.8	2.8	0.4	11.3	0.1	10.3			-0.23	-0.395	-0.065	-0.265	-0.25	0.105	-0.19	0.355	0.08	-1.43	0.875	-0.9	-0.175	1.155	-0.1	-0.085	-0.235	6.01	1.045	0.02	0.625	-0.12	0.58
10.25	2.6	1.3	0.9	0.9	5.7	1.2	1.6	2.5	1.9	4.3	7	6	2.7	2	0.1	1.2	1.9	16.8	1.6	0.3	9.8	0.4	8.7			0.27	0.205	-0.165	0.335	1.65	0.505	0.21	-0.245	-1.62	-0.33	1.675	-0.8	-0.875	-0.445	0	0.015	-0.535	-0.99	-0.155	-0.08	-0.875	0.18	-1.02
10.75	3	1.7	0.9	0.4	3.9	0.8	1.8	2.3	3.4	4.7	6.6	7.4	2.9	2	0.1	1	3.4	15.2	0.9	0.2	11.4	0	8.7			0.67	0.605	-0.165	-0.165	-0.15	0.105	0.41	-0.445	-0.12	0.07	1.275	0.6	-0.675	-0.445	0	-0.185	0.965	-2.59	-0.855	-0.18	0.725	-0.22	-1.02
11.25	2.6	1.1	1	0.3	5	0.5	2.2	2.5	3.2	4.3	5.9	5.8	2.6	1.7	0	1	2.1	18.4	1.3	0.3	10.8	0	9.8			0.27	0.005	-0.065	-0.265	0.95	-0.195	0.81	-0.245	-0.32	-0.33	0.575	-1	-0.975	-0.745	-0.1	-0.185	-0.335	0.61	-0.455	-0.08	0.125	-0.22	0.08
11.75	2.2	1	1	0.8	3.7	0.6	1.5	3.1	3.5	4.1	4.5	5.6	3.1	2.2	0.1	0.7	1.8	19.4	1.1	0.2	10	0	8.3			-0.13	-0.095	-0.065	0.235	-0.35	-0.095	0.11	0.355	-0.02	-0.53	-0.825	-1.2	-0.475	-0.245	0	-0.485	-0.635	1.61	-0.655	-0.18	-0.675	-0.22	-1.42
12.25	2.3	1.3	1	0.2	4.3	0.7	1.4	2.7	3	5.2	5.1	6.7	3.8	2.5	0	0.5	2.4	15.8	1.1	0.3	10.4	0.1	8.8			-0.03	0.205	-0.065	-0.365	0.25	0.005	0.01	-0.045	-0.52	0.57	-0.225	-0.1	0.225	0.055	-0.1	-0.685	-0.035	-1.99	-0.655	-0.08	-0.275	-0.12	-0.92
12.75	2.8	1.4	1.2	0.9	3	0.3	1.2	2.5	1.9	4	4.6	5.3	3.8	2.1	0	0.8	2.3	16.6	2	0.2	11.6	0.1	9			0.47	0.305	0.135	0.335	-1.05	-0.395	-0.19	-0.245	-1.62	-0.63	-0.725	-1.5	0.225	-0.345	-0.1	-0.385	-0.135	-1.19	0.245	-0.18	0.925	-0.12	-0.72
13.25	2.6	0.9	1.2	0.1	5.3	0.3	1.1	2.7	4.1	3.7	5.4	7.2	4.3	2.2	0.1	0.8	2.8	20.4	1.3	0.2	11.8	0	10.5			0.27	-0.195	0.135	-0.465	1.25	-0.395	-0.29	-0.045	0.58	-0.93	0.075	0.4	0.725	-0.245	0	-0.385	0.365	2.61	-0.455	-0.18	1.125	-0.22	0.78
13.75	1.7	2	0.8	0.4	4.5	0.4	1.2	2.6	3.8	3.7	6	6.4	3	3.2	0.2	0.9	3.4	16	1.4	0.2	11	0	9.6			-0.63	0.905	-0.265	-0.165	0.45	-0.295	-0.19	-0.145	0.28	-0.93	0.675	-0.4	-0.575	0.755	0.1	-0.285	0.965	-1.79	-0.355	-0.18	0.325	-0.22	-0.12
14.25	3.2	0.8	1.1	0.2	3.7	1	1.8	1.7	3.9	4.3	5.4	6.6	3.4	2.2	0	0.9	2.4	18.4	1.8	0.7	11.3	0.2	8.3			0.87	-0.295	0.035	-0.365	-0.35	0.305	0.41	-1.045	0.38	-0.33	0.075	-0.2	-0.175	-0.245	-0.1	-0.285	-0.035	0.61	0.045	0.32	0.625	-0.02	-1.42
14.75	3.6	1	0.9	0.2	4.4	0.6	1.6	2.2	3.5	5.3	4.9	6.6	4	1.6	0	1	2.3	16	1.8	0.3	10.2	0	8.4			1.27	-0.095	-0.165	-0.365	0.35	-0.095	0.21	-0.545	-0.02	0.67	-0.425	-0.2	0.425	-0.845	-0.1	-0.185	-0.135	-1.79	0.045	-0.08	-0.475	-0.22	-1.32
15.25	3.2	0.9	0.8	0.4	4.2	0.2	0.9	1.5	3.7	5.8	5	7.5	3.3	2	0.1	0.7	2.4	18.6	1.5	0.6	11.3	0.1	10.8			0.87	-0.195	-0.265	-0.165	0.15	-0.495	-0.49	-1.245	0.18	1.17	-0.325	0.7	-0.275	-0.445	0	-0.485	-0.035	0.81	-0.255	0.22	0.625	-0.12	1.08
15.75	2.9	1.1	1.5	0.5	5.5	0.4	1.4	3.6	2.5	4	5.8	7.4	4	2	0.1	1	2.2	18.8	2.2	0.1	9.4	0.1	9.5			0.57	0.005	0.435	-0.065	1.45	-0.295	0.01	0.855	-1.02	-0.63	0.475	0.6	0.425	-0.445	0	-0.185	-0.235	1.01	0.445	-0.28	-1.275	-0.12	-0.22
16.25	2.8	1.1	1	1	5.2	0.8	2.4	3.7	3.9	3.6	5.3	8	4	2	0.1	0.8	2.4	15.6	1.2	0.4	11.4	0	9.3			0.47	0.005	-0.065	0.435	1.15	0.105	1.01	0.955	0.38	-1.03	-0.025	1.2	0.425	-0.445	0	-0.385	-0.035	-2.19	-0.555	0.02	0.725	-0.22	-0.42
16.75	1.7	1.7	0.8	0.7	3.6	1.2	1.6	3.9	2.9	5	5.7	5.2	4.3	2.7	0.1	0.9	1.7	17.2	1.6	0.3	11.3	0.2	8.5			-0.63	0.605	-0.265	0.135	-0.45	0.505	0.21	1.155	-0.62	0.37	0.375	-1.6	0.725	0.255	0	-0.285	-0.735	-0.59	-0.155	-0.08	0.625	-0.02	-1.22
17.25	3.1	1.2	0.7	1.2	3.4	0.6	1.8	2.9	3.6	4.3	4.4	6.9	3.4	2.8	0.1	0.8	2.1	15	1.3	0.4	10.8	0.2	9.9			0.77	0.105	-0.365	0.635	-0.65	-0.095	0.41	0.155	0.08	-0.33	-0.925	0.1	-0.175	0.355	0	-0.385	-0.335	-2.79	-0.455	0.02	0.125	-0.02	0.18
17.75	2.5	0.5	1.4	0.3	4.1	0.7	2	3	3.3	5.3	4.8	5.9	2.7	2.6	0	1.1	2.2	17.6	2	0.3	12.4	0.4	8.4			0.17	-0.595	0.335	-0.265	0.05	0.005	0.61	0.255	-0.22	0.67	-0.525	-0.9	-0.875	0.155	-0.1	-0.085	-0.235	-0.19	0.245	-0.08	1.725	0.18	-1.32
18.25	1.8	1.2	0.6	0.7	5.1	0.7	1.1	2.2	3.7	4.4	6	5.9	4.5	1.9	0	1.8	2.6	18.4	1.8	0.3	11.6	0.3	9.8			-0.53	0.105	-0.465	0.135	1.05	0.005	-0.29	-0.545	0.18	-0.23	0.675	-0.9	0.925	-0.545	-0.1	0.615	0.165	0.61	0.045	-0.08	0.925	0.08	0.08
18.75	2.4	1.1	0.8	0.2	5.8	1.1	1.7	2.9	3.7	4.2	4.9	6.9	3.7	2.3	0	0.7	3	18	1.8	0.4	10.2	0.3	10.8			0.07	0.005	-0.265	-0.365	1.75	0.405	0.31	0.155	0.18	-0.43	-0.425	0.1	0.125	-0.145	-0.1	-0.485	0.565	0.21	0.045	0.02	-0.475	0.08	1.08
19.25	3.4	1.1	0.7	1.1	4.3	0.7	2	2	4.1	4.7	4.8	7.5	4.2	1.7	0.2	1.1	2	18.4	2.1	0.5	11.1	0.1	9.6			1.07	0.005	-0.365	0.535	0.25	0.005	0.61	-0.745	0.58	0.07	-0.525	0.7	0.625	-0.745	0.1	-0.085	-0.435	0.61	0.345	0.12	0.425	-0.12	-0.12
19.75	2.5	1.5	1.5	0.3	4	0.5	2.2	3	3.5	4.4	4.7	5.6	4.2	2.2	0	1.3	2.4	15.8	2	0.2	12.4	0	8.9			0.17	0.405	0.435	-0.265	-0.05	-0.195	0.81	0.255	-0.02	-0.23	-0.625	-1.2	0.625	-0.245	-0.1	0.115	-0.035	-1.99	0.245	-0.18	1.725	-0.22	-0.82

## Sheet: EnergyBlueON
	RAW (spikes/s)																												BASELINE SUBTRACTED RESPONSES
Cell ID	2	3	11	19	123	131	132	134	139	140	141	142	157															Cell ID	2	3	11	19	123	131	132	134	139	140	141	142	157
Time																												Prestimulus firing	2.185	1.48	0.505	1.69	28.975	6.175	7.475	4.01	7.93	2.855	24.18	0.76	36.495
-9.75	2.6	1.8	0.7	1.7	27.75	6	8.7	3	7.5	3	26.1	0.9	35.2																0.415	0.32	0.195	0.01	-1.225	-0.175	1.225	-1.01	-0.43	0.145	1.92	0.14	-1.295
-9.25	1.8	1.7	1.2	1.6	29	6.8	7.5	5	9.4	3	23.4	0.9	35																-0.385	0.22	0.695	-0.09	0.025	0.625	0.025	0.99	1.47	0.145	-0.78	0.14	-1.495
-8.75	1.9	2.1	0.3	1.5	28.75	5.9	8.3	4.3	7.3	3.2	25.7	1	36.8																-0.285	0.62	-0.205	-0.19	-0.225	-0.275	0.825	0.29	-0.63	0.345	1.52	0.24	0.305
-8.25	2.4	2.1	0.4	1.6	30	6.2	6.4	3.9	9.1	3.1	23.8	0.7	37.1																0.215	0.62	-0.105	-0.09	1.025	0.025	-1.075	-0.11	1.17	0.245	-0.38	-0.06	0.605
-7.75	1.2	1.3	0.4	2	29.375	6.3	6.9	3.9	7.6	1.7	24.5	0.7	36.1																-0.985	-0.18	-0.105	0.31	0.4	0.125	-0.575	-0.11	-0.33	-1.155	0.32	-0.06	-0.395
-7.25	1.6	1.5	0.4	2.2	29.5	6.5	6.6	4.9	8.1	2.8	21.6	0.8	36																-0.585	0.02	-0.105	0.51	0.525	0.325	-0.875	0.89	0.17	-0.055	-2.58	0.04	-0.495
-6.75	2.7	1.4	0.6	2.4	29	6.3	8.3	3	7	2.9	26	1.4	37.7																0.515	-0.08	0.095	0.71	0.025	0.125	0.825	-1.01	-0.93	0.045	1.82	0.64	1.205
-6.25	2.1	1.1	0.2	1.4	29.625	6.4	6.8	3.9	8.3	3.2	22.5	1.1	37.6																-0.085	-0.38	-0.305	-0.29	0.65	0.225	-0.675	-0.11	0.37	0.345	-1.68	0.34	1.105
-5.75	1.5	1.4	0.6	1	27.875	5.8	7.4	4.3	7.9	2.2	24.9	0.7	36.7																-0.685	-0.08	0.095	-0.69	-1.1	-0.375	-0.075	0.29	-0.03	-0.655	0.72	-0.06	0.205
-5.25	2.1	1.7	0.3	1.5	29.375	6.2	7.8	3.7	7.3	2.7	24.2	0.5	34.8																-0.085	0.22	-0.205	-0.19	0.4	0.025	0.325	-0.31	-0.63	-0.155	0.02	-0.26	-1.695
-4.75	2.4	1	0.8	1.4	29.375	6	7.8	4.9	7.8	2.6	24.2	0.8	37.3																0.215	-0.48	0.295	-0.29	0.4	-0.175	0.325	0.89	-0.13	-0.255	0.02	0.04	0.805
-4.25	1.9	1.2	0.2	1.5	29.125	6.3	8.1	3.1	7.5	3.8	23.3	0.6	37																-0.285	-0.28	-0.305	-0.19	0.15	0.125	0.625	-0.91	-0.43	0.945	-0.88	-0.16	0.505
-3.75	1.9	1.8	0.9	1.7	28.875	5.5	7	3.5	6.8	2.9	24.1	0.4	35.3																-0.285	0.32	0.395	0.01	-0.1	-0.675	-0.475	-0.51	-1.13	0.045	-0.08	-0.36	-1.195
-3.25	2.4	1.4	0.5	1.5	27.375	6.7	6.8	3.7	6.6	2.3	25.8	0.5	36.4																0.215	-0.08	-0.005	-0.19	-1.6	0.525	-0.675	-0.31	-1.33	-0.555	1.62	-0.26	-0.095
-2.75	2.1	2	0.4	2.4	29.125	6.9	7.6	4.3	7.9	2.6	23.6	0.7	36.4																-0.085	0.52	-0.105	0.71	0.15	0.725	0.125	0.29	-0.03	-0.255	-0.58	-0.06	-0.095
-2.25	3.5	1	0.3	0.8	29.375	6.7	7.8	4.3	8	3.1	24.5	0.7	35.9																1.315	-0.48	-0.205	-0.89	0.4	0.525	0.325	0.29	0.07	0.245	0.32	-0.06	-0.595
-1.75	2.1	1.1	0.2	1.8	28.875	5.8	7.6	4.9	8.6	2.6	24.9	0.9	35.5																-0.085	-0.38	-0.305	0.11	-0.1	-0.375	0.125	0.89	0.67	-0.255	0.72	0.14	-0.995
-1.25	2.9	1.4	0.7	2.9	29.25	5.4	7	3.2	8.8	3.6	23.8	0.8	38.2																0.715	-0.08	0.195	1.21	0.275	-0.775	-0.475	-0.81	0.87	0.745	-0.38	0.04	1.705
-0.75	2.5	1.7	0.6	1.6	29.375	5.5	7.7	3.5	8.1	3.6	24.1	0.6	38.1																0.315	0.22	0.095	-0.09	0.4	-0.675	0.225	-0.51	0.17	0.745	-0.08	-0.16	1.605
-0.25	2.1	0.9	0.4	1.3	28.5	6.3	7.4	4.9	9	2.2	22.6	0.5	36.8																-0.085	-0.58	-0.105	-0.39	-0.475	0.125	-0.075	0.89	1.07	-0.655	-1.58	-0.26	0.305
0.25	4.1	2	1.2	1.7	48	10.6	5.4	4.3	8.4	3	21.3	0.2	49.7																1.915	0.52	0.695	0.01	19.025	4.425	-2.075	0.29	0.47	0.145	-2.88	-0.56	13.205
0.75	2.2	1.8	1.2	1.4	41.375	9.4	8.1	4.2	9.7	4.1	25.1	0.4	48.1																0.015	0.32	0.695	-0.29	12.4	3.225	0.625	0.19	1.77	1.245	0.92	-0.36	11.605
1.25	2.8	2	0.3	1.4	39.875	9	9.7	3.9	11.2	4.8	24.6	0.6	44.1																0.615	0.52	-0.205	-0.29	10.9	2.825	2.225	-0.11	3.27	1.945	0.42	-0.16	7.605
1.75	2.3	1.6	0.3	1	38.25	8.1	8.9	5.9	11.6	3.5	25	0.9	47.4																0.115	0.12	-0.205	-0.69	9.275	1.925	1.425	1.89	3.67	0.645	0.82	0.14	10.905
2.25	1.9	2.4	0.2	1.6	40.125	8.8	7.1	4.9	10.5	4.6	25.1	1	44.9																-0.285	0.92	-0.305	-0.09	11.15	2.625	-0.375	0.89	2.57	1.745	0.92	0.24	8.405
2.75	2.4	2.4	0.3	2.5	36.375	7.8	8.6	4.4	10.4	5	24.7	0.5	46.5																0.215	0.92	-0.205	0.81	7.4	1.625	1.125	0.39	2.47	2.145	0.52	-0.26	10.005
3.25	1.7	2.5	0.4	2	37.125	7.2	7.2	4.2	10.5	4	25.5	0.9	45.5																-0.485	1.02	-0.105	0.31	8.15	1.025	-0.275	0.19	2.57	1.145	1.32	0.14	9.005
3.75	1.2	1.7	0.4	2.2	35.625	7.8	9.5	4.1	10.7	4.4	25.6	0.7	46.9																-0.985	0.22	-0.105	0.51	6.65	1.625	2.025	0.09	2.77	1.545	1.42	-0.06	10.405
4.25	1.8	1.9	0.6	1.7	37.25	7.7	9.3	4.8	10	4.7	26.6	0.9	46.3																-0.385	0.42	0.095	0.01	8.275	1.525	1.825	0.79	2.07	1.845	2.42	0.14	9.805
4.75	2	1.9	0.2	1.7	36.375	7.9	8.3	5.1	9.6	5.1	26.2	0.6	45.2																-0.185	0.42	-0.305	0.01	7.4	1.725	0.825	1.09	1.67	2.245	2.02	-0.16	8.705
5.25	2.3	1.4	0.2	1.4	35.5	6.1	9.1	6.6	10.8	4.8	23.6	1.5	43.5																0.115	-0.08	-0.305	-0.29	6.525	-0.075	1.625	2.59	2.87	1.945	-0.58	0.74	7.005
5.75	2.6	2.3	0.4	1.6	36.5	8.1	8.9	4.1	9.8	2.6	26.1	0.6	44.5																0.415	0.82	-0.105	-0.09	7.525	1.925	1.425	0.09	1.87	-0.255	1.92	-0.16	8.005
6.25	1.5	2.3	0	1.1	34.375	9.4	9.3	4.8	10.3	4	25.4	1.1	44.9																-0.685	0.82	-0.505	-0.59	5.4	3.225	1.825	0.79	2.37	1.145	1.22	0.34	8.405
6.75	2	0.9	0.3	1.7	33.875	8.6	8.7	5.1	10.9	3.3	24.4	1	45.4																-0.185	-0.58	-0.205	0.01	4.9	2.425	1.225	1.09	2.97	0.445	0.22	0.24	8.905
7.25	2.6	1.9	0.1	2.1	35.625	7.9	7.7	4.6	10.5	4.4	27.2	1.7	44.2																0.415	0.42	-0.405	0.41	6.65	1.725	0.225	0.59	2.57	1.545	3.02	0.94	7.705
7.75	1.9	1.4	0.5	1.2	34.5	7.7	9.6	3	11.2	4.1	27.2	0.6	43.4																-0.285	-0.08	-0.005	-0.49	5.525	1.525	2.125	-1.01	3.27	1.245	3.02	-0.16	6.905
8.25	1.6	1.8	0	1.2	34.5	6.5	8	6.3	11.7	5	25	1.2	43.6																-0.585	0.32	-0.505	-0.49	5.525	0.325	0.525	2.29	3.77	2.145	0.82	0.44	7.105
8.75	2.2	2.2	0	2	32.25	7	10.2	5.2	9.9	3.9	24.3	0.7	42.2																0.015	0.72	-0.505	0.31	3.275	0.825	2.725	1.19	1.97	1.045	0.12	-0.06	5.705
9.25	2.1	1.2	0.2	1.4	34.25	6.8	9.6	5.3	10.6	4.4	24.6	0.7	41.6																-0.085	-0.28	-0.305	-0.29	5.275	0.625	2.125	1.29	2.67	1.545	0.42	-0.06	5.105
9.75	2	1.6	0.5	1.7	34.5	8.2	10	5.9	9.3	3.4	26	1.6	42.9																-0.185	0.12	-0.005	0.01	5.525	2.025	2.525	1.89	1.37	0.545	1.82	0.84	6.405
10.25	2.2	2	0.5	2	17.125	5.4	8.5	2.7	5.5	2.7	22	0.2	29.2																0.015	0.52	-0.005	0.31	-11.85	-0.775	1.025	-1.31	-2.43	-0.155	-2.18	-0.56	-7.295
10.75	2.7	0.7	0.4	1.7	23.75	6.4	6.4	4.4	7.7	3.6	24.8	1	34.7																0.515	-0.78	-0.105	0.01	-5.225	0.225	-1.075	0.39	-0.23	0.745	0.62	0.24	-1.795
11.25	2.3	1.5	0.3	1.8	27.75	5.7	8	4.5	6.5	2.4	26.4	1.1	34.5																0.115	0.02	-0.205	0.11	-1.225	-0.475	0.525	0.49	-1.43	-0.455	2.22	0.34	-1.995
11.75	2.5	2.1	0.4	1.6	24.25	5.1	8.3	3.8	6.6	2.7	25.2	0.7	33.2																0.315	0.62	-0.105	-0.09	-4.725	-1.075	0.825	-0.21	-1.33	-0.155	1.02	-0.06	-3.295
12.25	2.3	1.8	0.1	1.3	25.75	6.8	7.8	4.2	7.4	2.5	24.5	0.7	35.1																0.115	0.32	-0.405	-0.39	-3.225	0.625	0.325	0.19	-0.53	-0.355	0.32	-0.06	-1.395
12.75	1.8	1.4	0.4	1.4	26.25	6	6.8	3	7.1	3.6	23.2	1.2	35.5																-0.385	-0.08	-0.105	-0.29	-2.725	-0.175	-0.675	-1.01	-0.83	0.745	-0.98	0.44	-0.995
13.25	1.5	1.2	0.4	0.8	27.875	6.5	7.7	4.2	6.8	2.7	24.9	0.8	35.2																-0.685	-0.28	-0.105	-0.89	-1.1	0.325	0.225	0.19	-1.13	-0.155	0.72	0.04	-1.295
13.75	2	2.4	0.9	1.7	26	6.2	8.3	5.1	7	2.4	23.7	0.9	34																-0.185	0.92	0.395	0.01	-2.975	0.025	0.825	1.09	-0.93	-0.455	-0.48	0.14	-2.495
14.25	2	1.4	0.4	1.3	28.5	6	8.7	3.7	6.3	3	23.2	0.6	34.1																-0.185	-0.08	-0.105	-0.39	-0.475	-0.175	1.225	-0.31	-1.63	0.145	-0.98	-0.16	-2.395
14.75	1.5	1.1	0.4	1.3	28.125	7	8.1	3.3	7.5	4.4	24.4	1	34.8																-0.685	-0.38	-0.105	-0.39	-0.85	0.825	0.625	-0.71	-0.43	1.545	0.22	0.24	-1.695
15.25	2.5	2.2	0.4	1.5	27.375	6.2	6.4	3.5	6.9	2.2	24.7	0.5	34																0.315	0.72	-0.105	-0.19	-1.6	0.025	-1.075	-0.51	-1.03	-0.655	0.52	-0.26	-2.495
15.75	2.4	1.7	0.4	1.6	28.5	6	8.5	4.7	6.7	1.3	24.2	0.7	36																0.215	0.22	-0.105	-0.09	-0.475	-0.175	1.025	0.69	-1.23	-1.555	0.02	-0.06	-0.495
16.25	2.1	1.4	0.4	1.4	27.5	5.7	8.1	4.8	8.1	2.4	25.7	0.8	35.1																-0.085	-0.08	-0.105	-0.29	-1.475	-0.475	0.625	0.79	0.17	-0.455	1.52	0.04	-1.395
16.75	1.1	1.1	0.3	1.5	28	5.6	7.1	4	6.6	3.1	24	1.1	32.8																-1.085	-0.38	-0.205	-0.19	-0.975	-0.575	-0.375	-0.01	-1.33	0.245	-0.18	0.34	-3.695
17.25	2.7	1.9	0.4	1.8	27.875	6.1	7.1	3.6	6.8	2.7	26.5	0.3	34.2																0.515	0.42	-0.105	0.11	-1.1	-0.075	-0.375	-0.41	-1.13	-0.155	2.32	-0.46	-2.295
17.75	2.3	1.2	0.3	1.4	27.875	6.3	7.7	4	6.5	2.2	25.3	0.8	35.5																0.115	-0.28	-0.205	-0.29	-1.1	0.125	0.225	-0.01	-1.43	-0.655	1.12	0.04	-0.995
18.25	2.8	2.1	0.2	1.5	27.25	5.4	6.8	4.7	7.8	2.9	23.9	0.7	34.2																0.615	0.62	-0.305	-0.19	-1.725	-0.775	-0.675	0.69	-0.13	0.045	-0.28	-0.06	-2.295
18.75	1.6	1.6	0.3	1.2	29.125	6.5	7.6	4.5	6.4	2.4	26.9	0.5	34.6																-0.585	0.12	-0.205	-0.49	0.15	0.325	0.125	0.49	-1.53	-0.455	2.72	-0.26	-1.895
19.25	1.8	1.3	0.1	1	29.125	5.6	8.5	4.5	7.3	2.9	24.9	0.5	34																-0.385	-0.18	-0.405	-0.69	0.15	-0.575	1.025	0.49	-0.63	0.045	0.72	-0.26	-2.495
19.75	2.1	1.8	0.3	1	28.625	6.5	6.6	4.7	7.7	2.7	26.4	0.7	34.2																-0.085	0.32	-0.205	-0.69	-0.35	0.325	-0.875	0.69	-0.23	-0.155	2.22	-0.06	-2.295

## Sheet: EnergyYellowON
	RAW (spikes/s)
Cell ID	1	15	117	152
Time
-9.75	3.6	0.3	1	10.8
-9.25	3.7	0.4	0.3	10.4
-8.75	3.1	0.4	1.3	11.5
-8.25	3.1	0.4	1	11.2
-7.75	3.7	0.2	0.9	11.5
-7.25	4.1	0	1.1	12.1
-6.75	3.5	0.4	1	11.7
-6.25	3.2	0.6	0.7	11.6
-5.75	4.3	0.2	0.8	12.6
-5.25	3.6	0.1	1.7	10.9
-4.75	3.4	0.4	1.1	11.6
-4.25	3.6	0.7	1.6	12.1
-3.75	4.1	0.3	1.3	12
-3.25	2.7	0.4	0.6	10.3
-2.75	2.9	0.3	1	11.2
-2.25	3.4	0.1	0.9	11.9
-1.75	4.2	0.4	1	11.6
-1.25	3.7	0	0.9	11.5
-0.75	4.2	0.1	0.7	11.9
-0.25	4.4	0.5	0.9	12.4
0.25	4	0.2	3.6	9.6
0.75	0.6	0.1	2.5	11.5
1.25	1.4	0.1	2.3	10.5
1.75	1.6	0.1	1.3	9.8
2.25	1.1	0	0.5	10.8
2.75	1.5	0	2	11.3
3.25	2.1	0.3	0.7	11
3.75	1.8	0.1	1	10.6
4.25	1.2	0.1	0.6	12.2
4.75	1.6	0.3	1.2	9.4
5.25	0.8	0.1	0.7	10.7
5.75	1.2	0.1	0.7	11.7
6.25	1.3	0	2.2	11.2
6.75	1.2	0	1	11.9
7.25	1.2	0.2	0.9	10.7
7.75	0.9	0.3	0.6	9.7
8.25	1.1	0	1.3	11.7
8.75	1.5	0	0.9	10.3
9.25	0.9	0.2	1.1	10.3
9.75	1.4	0.2	0.8	10.6
10.25	0	0.9	0.1	8.9
10.75	1	0.6	1.8	10.6
11.25	1.2	0.6	1.3	12.8
11.75	1.1	1	1.3	9.6
12.25	2.5	0.6	0.8	11.1
12.75	2.1	0.8	0.4	10.9
13.25	1.5	0.8	0.6	10.4
13.75	2.1	0.7	1.5	10.8
14.25	1.7	0.1	1.2	9.6
14.75	1.9	0.7	0.9	10.6
15.25	2.4	0.4	0.8	10.8
15.75	1.5	0.5	1.1	11.5
16.25	2.3	0.2	0.9	12.8
16.75	1.5	0.6	1.1	10
17.25	3.2	0.7	1.5	12.5
17.75	3.1	0.3	1.2	10.5
18.25	3.2	0.6	0.7	10.5
18.75	2.4	0.3	1.5	11.2
19.25	3.5	0.4	0.8	10.4
19.75	3.2	0.5	0.8	11.6

[truncated: 3 more sheets: EnergyAchromatic, MelPredBlueON, MelPredAchromatic]
