# Supplementary material for: Colour As a Signal for Entraining the Mammalian Circadian Clock
Source: PLoS Biol. 2015 Apr 17;13(4):e1002127. doi: 10.1371/journal.pbio.1002127 (PMC4401556; doi:10.1371/journal.pbio.1002127)
Supplement: S4 Data — (XLSX) [file pbio.1002127.s004.xlsx]

## Sheet: Fig4A
			effective photon flux (log photons/cm2/s)
	Twilight Stage	Stimulus Type	LWS	SWS	Rod	Melanopsin
	5	Natural	15.003	14.3169	14.8928	14.97
	4	Natural	14.5681	13.9128	14.4728	14.5496
	3	Natural	13.7829	13.1868	13.7257	13.8068
	2	Natural	12.75	12.3635	12.6749	12.7527
	1	Natural	12.2901	12.1003	12.2069	12.278
	5	Day	15.003	14.3169	14.8928	14.97
	4	Day	14.5663	13.8899	14.4672	14.5449
	3	Day	13.7895	13.1149	13.6997	13.7783
	2	Day	12.7287	12.0549	12.6424	12.7212
	1	Day	12.2797	11.6018	12.1768	12.2517
	5	Night	15.003	14.8132	14.9198	14.9909
	4	Night	14.5681	14.3783	14.4849	14.556
	3	Night	13.7829	13.593	13.6996	13.7708
	2	Night	12.75	12.5601	12.6668	12.7379
	1	Night	12.2901	12.1003	12.2069	12.278

## Sheet: Fig4B
BLUE ON		Natural					Day					Night						Natural					Day					Night
N=	TWILIGHT STAGE	5	4	3	2	1	5	4	3	2	1	5	4	3	2	1		5	4	3	2	1	5	4	3	2	1	5	4	3	2	1
9	TIME (s)	Normalised Mean																SEM
	-29.5	9.9221e-05	-0.0113707	0.0477089	-0.0263903	-0.0127862	9.9221e-05	-0.018526	0.0475135	0.0698239	-0.0329775	-0.0305274	-0.000445962	0.00437848	-0.0447383	-0.0127862		0.0203775	0.0378911	0.0254891	0.0192602	0.0151044	0.0203775	0.0209388	0.0431159	0.0345023	0.0317695	0.0285546	0.0386457	0.0229247	0.0163698	0.0151044
	-28.5	0.0459783	-0.0545775	-0.0277586	-0.0754746	-0.00567392	0.0459783	-0.00844581	0.0164176	0.0173036	0.0133578	0.0668588	0.026862	-0.00164542	-0.0595196	-0.00567392		0.0380722	0.0163859	0.0244737	0.0389758	0.0251884	0.0380722	0.0206	0.0439789	0.0223353	0.0160981	0.0531116	0.0381479	0.0150812	0.0251086	0.0251884
	-27.5	-0.0170166	-0.00643595	-0.0304711	0.0226006	0.0135887	-0.0170166	0.00945195	-0.0144458	0.00160831	0.00334831	-0.0289314	0.0393292	0.0203065	0.00638368	0.0135887		0.0159504	0.0152647	0.0278074	0.0430375	0.0177526	0.0159504	0.00806003	0.0256468	0.0443088	0.0201996	0.0238983	0.0371571	0.0268154	0.0294125	0.0177526
	-26.5	-0.0238613	-0.0211559	-0.0228709	0.0191987	-0.0113588	-0.0238613	0.00968962	-0.0618331	0.0788916	-0.0132622	0.0289808	-0.042873	0.0328416	-0.00245231	-0.0113588		0.0207419	0.033141	0.0317949	0.0205305	0.0180738	0.0207419	0.0428018	0.0207717	0.0521527	0.0315612	0.0298213	0.0257627	0.0105074	0.0310383	0.0180738
	-25.5	-0.00344928	0.0274199	-0.0274037	0.0619756	-0.00882308	-0.00344928	-0.00910964	0.0117041	0.000836194	0.0013004	0.0170816	0.0178609	-0.049993	-0.0358302	-0.00882308		0.012286	0.0194874	0.021829	0.0741925	0.0246166	0.012286	0.040513	0.0280285	0.0152421	0.0189242	0.0278071	0.0200688	0.0145822	0.0245232	0.0246166
	-24.5	-0.00385672	0.00494228	0.0185897	0.0267484	-0.012791	-0.00385672	0.0065474	0.0324369	0.0343965	-0.00755402	-0.0208708	0.0172311	-0.000883113	0.0522245	-0.012791		0.0187146	0.0297784	0.0163638	0.0189432	0.0188638	0.0187146	0.0460194	0.0202671	0.0439647	0.0107831	0.0335927	0.0398545	0.023454	0.0229203	0.0188638
	-23.5	0.0197868	-0.012206	-0.0163836	0.0120668	-0.00208172	0.0197868	0.0447054	-0.0504392	0.025276	0.014024	-0.0428843	0.0334352	0.0242775	0.0370698	-0.00208172		0.0163332	0.0279779	0.0496426	0.0149352	0.0132682	0.0163332	0.0292033	0.0222299	0.0326633	0.0217148	0.0129963	0.0318449	0.0225544	0.0382371	0.0132682
	-22.5	-0.0259871	-0.00262581	0.0357071	0.0242847	0.0135032	-0.0259871	-0.0695825	-0.0187302	-0.0593859	-0.0211336	-0.0123635	-0.0150658	-0.0216462	-0.0119288	0.0135032		0.0230944	0.0249176	0.0339116	0.0301074	0.0297936	0.0230944	0.0302029	0.0299795	0.030178	0.0288121	0.0154924	0.0311786	0.0266977	0.0135788	0.0297936
	-21.5	-0.017156	0.0354246	0.053957	0.0635908	0.0158156	-0.017156	0.000735702	-0.00400797	0.00852909	0.011446	0.00609853	0.029805	-0.00887834	-0.0236693	0.0158156		0.0150298	0.0228655	0.0369038	0.0315553	0.0230594	0.0150298	0.0230819	0.0244398	0.0160887	0.0370926	0.0141643	0.0229671	0.0131203	0.0245511	0.0230594
	-20.5	0.00865952	-0.00555617	0.00721627	0.0107965	-0.00366171	0.00865952	0.0160516	-0.026425	-0.0510324	0.0330549	0.0053948	0.0275191	0.00281413	-0.0140669	-0.00366171		0.0249984	0.0300541	0.0298311	0.0224002	0.0186681	0.0249984	0.0328872	0.0161346	0.0301021	0.025549	0.0211736	0.0288913	0.0220613	0.0322815	0.0186681
	-19.5	0.00936668	-0.0261694	-0.00797581	-0.0207293	-0.00926873	0.00936668	0.0654545	-0.0343388	-0.000402233	-0.0270891	0.0117844	-0.00449105	-0.0124504	-0.0212059	-0.00926873		0.0260699	0.0333938	0.0251927	0.033603	0.0105175	0.0260699	0.032547	0.038506	0.0217913	0.0284111	0.0155603	0.0211846	0.017818	0.0235171	0.0105175
	-18.5	-0.00943511	0.00531995	-0.0484111	-0.00357947	-0.00120793	-0.00943511	-0.0594758	-0.0367575	-0.0418596	0.0657471	0.0488887	0.0134249	-0.0105687	-0.00134423	-0.00120793		0.0139316	0.0310728	0.015741	0.0207	0.0243424	0.0139316	0.0250826	0.0285651	0.0107248	0.060558	0.0163041	0.0215631	0.0238331	0.0285196	0.0243424
	-17.5	0.00611895	-0.0311659	0.0137954	-0.00844318	0.0180059	0.00611895	-0.0115337	0.0019154	0.0183997	0.0215631	0.0340112	0.00446761	0.0399511	-0.00174939	0.0180059		0.0114099	0.0137359	0.0181197	0.0300828	0.0202966	0.0114099	0.018524	0.0262199	0.0355652	0.0218885	0.0185575	0.0211152	0.0418091	0.0321623	0.0202966
	-16.5	0.0124371	0.00959169	-0.00417912	0.0757077	-0.0340003	0.0124371	0.0032694	0.00841146	-0.00860266	0.00967193	0.0328562	0.0262181	0.0225987	0.0330825	-0.0340003		0.0211814	0.0251584	0.0318116	0.0187027	0.0346953	0.0211814	0.0177674	0.0255772	0.025278	0.0284098	0.0394422	0.0182724	0.0310715	0.0454357	0.0346953
	-15.5	-0.00935412	-0.0634472	-0.0143196	-0.0234048	-0.00145509	-0.00935412	0.0129061	0.00389032	-0.0197389	-0.0616464	-0.0324219	0.0101632	-0.0176027	-0.0570267	-0.00145509		0.0146042	0.0279205	0.0434464	0.0120149	0.0155646	0.0146042	0.0363948	0.0134953	0.015804	0.020115	0.0348045	0.013786	0.0216367	0.0262523	0.0155646
	-14.5	-0.00201238	-0.0353447	-0.00444341	0.0240772	0.0143434	-0.00201238	0.045084	0.00174967	-0.00747429	-0.00784394	-0.00532011	-0.0523756	0.00243884	-0.0272674	0.0143434		0.0225558	0.024523	0.0266364	0.0235619	0.0141629	0.0225558	0.0277278	0.0292656	0.0405649	0.0382353	0.0357283	0.0179898	0.0157575	0.0381507	0.0141629
	-13.5	-0.0211035	0.0485318	-0.030471	0.00477678	0.011658	-0.0211035	0.00735298	-0.0195954	-0.0304408	0.0290115	-0.00937334	0.0216848	-0.0610533	0.0610045	0.011658		0.0291889	0.0245382	0.0313222	0.0488997	0.0242831	0.0291889	0.0220135	0.0129107	0.0323492	0.00946237	0.016339	0.02516	0.0206884	0.0343957	0.0242831
	-12.5	-0.042829	-0.0137078	0.0180031	-0.0204298	-0.0038292	-0.042829	0.0192776	0.0914438	0.0160715	0.0162561	-0.0183084	-0.0392814	0.0320428	0.056763	-0.0038292		0.0126423	0.0230653	0.0285021	0.0130909	0.0114681	0.0126423	0.0358883	0.0390773	0.0437613	0.0382555	0.0220045	0.0161455	0.0459333	0.047622	0.0114681
	-11.5	0.00429509	0.00296457	0.00612029	-0.00184822	0.00867813	0.00429509	0.0400684	0.0592266	0.0235426	-0.00952817	0.00541586	-0.0098838	0.0394794	0.0048706	0.00867813		0.0267853	0.0355845	0.0273882	0.0350488	0.0180497	0.0267853	0.0178615	0.0610342	0.0294691	0.0350177	0.025779	0.0340022	0.026408	0.0309828	0.0180497
	-10.5	-0.0108319	0.0406484	-0.030374	0.00763833	0.00537673	-0.0108319	-0.00538169	-0.00918224	-0.0192423	0.00513485	0.0146701	0.0668213	0.00520955	0.00563052	0.00537673		0.0119251	0.0199364	0.0181767	0.0415451	0.0166013	0.0119251	0.0217151	0.0248838	0.0360689	0.0171895	0.0232054	0.0300518	0.0222008	0.0383347	0.0166013
	-9.5	0.00548506	0.00500414	0.0108775	-0.0577974	0.0244532	0.00548506	0.0103629	0.0236366	-0.0182434	-0.00451159	-0.0389672	-0.0354601	0.0189534	-0.0358173	0.0244532		0.0264922	0.0219276	0.0195924	0.0305637	0.0367549	0.0264922	0.0180366	0.047784	0.0111057	0.0213508	0.028178	0.0257902	0.0253035	0.0249054	0.0367549
	-8.5	0.0130728	0.00247327	0.01207	-0.000282891	0.0226768	0.0130728	-0.0348913	0.0124182	0.0512828	-0.03424	0.00916314	-0.00255553	-0.017515	-0.0015144	0.0226768		0.014166	0.0141311	0.0178595	0.018067	0.0253569	0.014166	0.0199135	0.0218605	0.0428887	0.0353831	0.0228966	0.0222725	0.0173126	0.0287975	0.0253569
	-7.5	0.0116734	0.000315685	0.0181571	0.0119732	0.0218383	0.0116734	0.00849995	-0.000918524	-0.0524341	0.0354353	-0.0450923	0.0195034	-0.0369931	0.0544145	0.0218383		0.0166106	0.0135505	0.0335852	0.016715	0.0105992	0.0166106	0.0213681	0.023804	0.0281041	0.0366639	0.0268331	0.017513	0.0145594	0.0316922	0.0105992
	-6.5	-0.00307253	0.0378524	-0.00775985	-0.00766442	0.0141872	-0.00307253	0.0518555	0.0250922	0.0404097	0.0301736	0.020114	-0.0475531	0.0175155	-0.000412185	0.0141872		0.0122328	0.0291561	0.022569	0.0151345	0.0295996	0.0122328	0.0341825	0.0256317	0.0440389	0.024104	0.0243793	0.025402	0.0205792	0.0237785	0.0295996
	-5.5	0.0308185	-0.0105464	-0.0414442	-0.0205415	-0.00411417	0.0308185	-0.0423945	0.00512264	-0.0306023	-0.0498351	0.0179267	-0.00534619	0.0137977	-0.00198573	-0.00411417		0.0330226	0.0270641	0.0284978	0.030907	0.0252727	0.0330226	0.0185108	0.0332175	0.0179593	0.0336551	0.0357851	0.0213875	0.0259271	0.0148999	0.0252727
	-4.5	-0.0210924	0.0295474	0.00989181	-0.0141556	0.00378547	-0.0210924	-0.00258223	-0.0103651	-0.0257659	-0.00512406	0.00533237	-0.0414739	0.0282287	-0.0149501	0.00378547		0.0169045	0.0233941	0.0200001	0.0333886	0.0236614	0.0169045	0.0258543	0.0273074	0.0262162	0.0339564	0.0254644	0.0224992	0.0466538	0.0162906	0.0236614
	-3.5	0.0119175	0.00861084	0.0208248	0.00976362	-0.00880611	0.0119175	-0.0372106	0.0415466	0.000387413	-0.0385889	-0.0141526	-0.0568572	-0.00146181	0.026468	-0.00880611		0.0162455	0.0443376	0.0149537	0.0229251	0.0206454	0.0162455	0.0353313	0.0414736	0.0313037	0.0224058	0.0254682	0.0143673	0.0167475	0.0293939	0.0206454
	-2.5	0.00987476	0.0119859	0.00570932	-0.0318599	-0.0305209	0.00987476	0.0104108	-0.0100606	-0.0265271	-0.0037923	-0.00186347	0.000181762	-0.0212237	-0.00248753	-0.0305209		0.0258686	0.0348801	0.0256779	0.0149482	0.0103218	0.0258686	0.019797	0.0228058	0.0195555	0.0429813	0.026141	0.0192914	0.0270818	0.0173117	0.0103218
	-1.5	0.0299622	-0.014275	0.0184715	-0.0265562	0.00354591	0.0299622	-0.0228779	-0.0367961	0.0238088	-0.0133417	-0.0166395	0.0211399	-0.0395706	0.0238245	0.00354591		0.0215178	0.0215318	0.0198361	0.00905533	0.0467782	0.0215178	0.0249971	0.020741	0.024476	0.0143444	0.0240363	0.0158911	0.0296665	0.0344536	0.0467782
	-0.5	-0.00848789	0.0379517	0.0171663	-0.0360413	-0.0410776	-0.00848789	-0.039712	-0.0486301	-0.0188157	0.0409438	-0.00686093	-0.0219849	-0.0033486	-0.00376957	-0.0410776		0.0169096	0.037627	0.0140756	0.01863	0.021396	0.0169096	0.0272054	0.0217356	0.0328269	0.0307846	0.034304	0.0278857	0.00654062	0.0138094	0.021396
	0.5	0.468419	0.34159	0.201427	0.0459181	-0.00910279	0.468419	0.296798	0.0954133	-0.023583	0.00450423	0.940387	0.606317	0.206006	0.0273654	-0.00910279		0.0735667	0.0435247	0.0718734	0.0206808	0.0149701	0.0735667	0.0774943	0.0584992	0.027691	0.0285084	0.0505507	0.0624424	0.0765858	0.0474497	0.0149701
	1.5	0.396997	0.303613	0.167303	-0.00830552	0.0209782	0.396997	0.153247	0.0826191	-0.0534474	0.017467	0.694266	0.401684	0.199145	0.0494153	0.0209782		0.0417387	0.0832936	0.0484706	0.0380186	0.0197748	0.0417387	0.0591645	0.0493792	0.02149	0.0402075	0.0752756	0.0650713	0.044371	0.0419509	0.0197748
	2.5	0.403935	0.313229	0.160397	0.0256919	0.0298281	0.403935	0.178231	0.0815846	0.0493134	-0.00243785	0.687156	0.452525	0.171292	0.0356101	0.0298281		0.0776079	0.069678	0.0639224	0.0404431	0.0256353	0.0776079	0.0472494	0.0467878	0.0271531	0.0210908	0.0673525	0.065734	0.0557951	0.0323	0.0256353
	3.5	0.421888	0.353322	0.0973561	0.0565827	0.00524408	0.421888	0.175269	0.0827695	-0.00844584	0.0212171	0.64112	0.360587	0.190788	0.0236037	0.00524408		0.0404727	0.040975	0.0406253	0.0287988	0.0196504	0.0404727	0.0491895	0.0358209	0.021642	0.0327356	0.0562087	0.0686793	0.0570231	0.043989	0.0196504
	4.5	0.345812	0.327834	0.190025	0.0506239	0.0296732	0.345812	0.247816	0.134577	0.000748882	-0.00804887	0.557766	0.384578	0.186372	0.0241108	0.0296732		0.0662624	0.0400161	0.0376103	0.0370519	0.0135762	0.0662624	0.0425482	0.0328112	0.0249744	0.0135352	0.0680561	0.0767553	0.0283628	0.0217354	0.0135762
	5.5	0.359709	0.334917	0.112165	0.0502409	0.0226768	0.359709	0.196042	0.073523	-0.0479266	0.00101681	0.733911	0.447648	0.198442	0.0448732	0.0226768		0.0610767	0.067884	0.0281379	0.03703	0.0119895	0.0610767	0.0432519	0.0460505	0.0526627	0.0297565	0.0789009	0.0486866	0.0620185	0.0345695	0.0119895
	6.5	0.342422	0.331788	0.167276	0.0319368	0.0807234	0.342422	0.276584	0.107753	0.0139129	-0.0385602	0.5754	0.432138	0.152987	0.00760334	0.0807234		0.0767823	0.0546488	0.0494764	0.0232336	0.0349008	0.0767823	0.0580052	0.0332429	0.0264453	0.0213569	0.0890228	0.0828549	0.0250013	0.0271584	0.0349008
	7.5	0.342829	0.367175	0.0937892	0.0421587	0.016294	0.342829	0.243655	0.0243294	0.000661912	-0.0343759	0.530687	0.358381	0.21882	0.0187572	0.016294		0.0356499	0.0693725	0.0389064	0.0167119	0.0430174	0.0356499	0.0364787	0.0386244	0.0304854	0.0225902	0.0721506	0.0999418	0.0691574	0.0352459	0.0430174
	8.5	0.363783	0.269468	0.107048	0.0370548	0.0339772	0.363783	0.175171	0.0619917	0.0269007	0.0380079	0.470064	0.42885	0.171144	0.0357067	0.0339772		0.0543276	0.0691618	0.0381689	0.0396984	0.0212587	0.0543276	0.0376372	0.0567077	0.0242494	0.0387269	0.0747692	0.0450842	0.0536784	0.023666	0.0212587
	9.5	0.352044	0.281691	0.0873584	0.0472207	0.0272456	0.352044	0.21899	0.112384	0.00486404	0.0296791	0.51634	0.32746	0.28179	0.0200851	0.0272456		0.0705106	0.0314597	0.0365918	0.0279243	0.0335661	0.0705106	0.0272984	0.0297863	0.0381424	0.0226513	0.0567782	0.0464666	0.0497324	0.0426594	0.0335661
	10.5	0.332597	0.266708	0.135082	0.0164498	0.0342193	0.332597	0.22878	0.121423	-0.0142711	0.0184511	0.513843	0.280713	0.178294	0.0509443	0.0342193		0.0633273	0.0751352	0.0436997	0.0215155	0.0271725	0.0633273	0.0481869	0.042372	0.0320514	0.0485895	0.0498405	0.0521879	0.0581532	0.0194594	0.0271725
	11.5	0.323281	0.333652	0.152243	0.0894605	0.0117792	0.323281	0.210904	0.118199	-0.0193242	-0.0306829	0.483531	0.309607	0.188564	0.0623256	0.0117792		0.0649088	0.0780999	0.0533173	0.0301687	0.0238724	0.0649088	0.0456708	0.0213208	0.0281969	0.026234	0.0488221	0.0408813	0.0384078	0.0207821	0.0238724
	12.5	0.344268	0.267806	0.139228	0.00173796	0.0153683	0.344268	0.280582	0.100051	0.00156043	-0.00895766	0.506996	0.37195	0.215702	0.0752231	0.0153683		0.070762	0.0425495	0.0383449	0.0390176	0.0271415	0.070762	0.0714623	0.0218403	0.0177922	0.0155082	0.048293	0.0634641	0.0330236	0.0239241	0.0271415
	13.5	0.337801	0.265666	0.157814	0.052162	0.0157902	0.337801	0.211994	0.137592	-0.0323418	-0.0084931	0.538862	0.382588	0.117857	0.0489483	0.0157902		0.034111	0.0652449	0.0487194	0.0348273	0.0280602	0.034111	0.0826806	0.0353541	0.0359579	0.0530877	0.0711644	0.0728266	0.0462393	0.0105842	0.0280602
	14.5	0.308341	0.273905	0.213258	0.0653135	0.0482534	0.308341	0.29849	0.069158	0.0424132	-0.0421274	0.513784	0.392253	0.141552	0.0279545	0.0482534		0.0596378	0.0458456	0.0311813	0.0328753	0.0208926	0.0596378	0.0542742	0.0553663	0.0156204	0.0340511	0.0656414	0.0709246	0.0317578	0.0159366	0.0208926
	15.5	0.345276	0.29418	0.0948963	0.0475419	0.031461	0.345276	0.1846	0.0469391	-0.02654	0.0337749	0.486463	0.265892	0.137498	0.0297987	0.031461		0.0691808	0.0743676	0.045145	0.0322963	0.0321849	0.0691808	0.0618824	0.0176696	0.0198407	0.0626003	0.0613276	0.0855088	0.0378356	0.0482595	0.0321849
	16.5	0.303141	0.250649	0.148254	0.0232581	0.0279972	0.303141	0.177297	0.0860156	-0.0281483	-0.000321222	0.370143	0.377961	0.160528	0.0585616	0.0279972		0.0444255	0.0445	0.0106872	0.0329668	0.0172898	0.0444255	0.0643385	0.0248134	0.0510618	0.0266802	0.0885873	0.0832333	0.0352832	0.039015	0.0172898
	17.5	0.33237	0.248594	0.211585	-0.00433163	0.0438071	0.33237	0.216486	0.117212	0.00598019	0.0078515	0.409597	0.414505	0.152603	0.045213	0.0438071		0.0622515	0.0392466	0.0322579	0.0244161	0.018967	0.0622515	0.0626317	0.0266663	0.027931	0.0247635	0.0689111	0.0549724	0.047081	0.0348795	0.018967
	18.5	0.273007	0.282545	0.140861	0.037066	0.0684512	0.273007	0.231298	0.0889009	0.057581	-0.0265049	0.456225	0.328955	0.135445	0.096078	0.0684512		0.0681438	0.0532488	0.0548813	0.0312355	0.0280596	0.0681438	0.0777691	0.0226414	0.0216101	0.0261315	0.0678683	0.0672304	0.068218	0.027668	0.0280596
	19.5	0.279542	0.280277	0.14223	0.00741645	0.035934	0.279542	0.295715	0.12431	-0.00212465	-0.0162985	0.36373	0.271183	0.154704	0.102292	0.035934		0.0635822	0.0865021	0.0487696	0.0265155	0.0333568	0.0635822	0.0698634	0.0273424	0.0162786	0.0273997	0.0555576	0.0506218	0.0239354	0.0364667	0.0333568
	20.5	0.291773	0.303227	0.139537	0.0185166	0.0263002	0.291773	0.271114	0.0428658	0.0189526	0.0117134	0.412115	0.262748	0.135269	0.0377984	0.0263002		0.0856507	0.0482512	0.0506835	0.0313805	0.0306522	0.0856507	0.0666832	0.0420329	0.0605717	0.0157769	0.0612506	0.0681364	0.0590597	0.03571	0.0306522
	21.5	0.29067	0.179468	0.135678	0.0164223	0.00436625	0.29067	0.269757	0.0738177	-0.0199516	-0.0108424	0.376176	0.301031	0.134209	0.0651782	0.00436625		0.0590337	0.0489085	0.0581708	0.0453504	0.0314161	0.0590337	0.0624109	0.0280536	0.035675	0.021298	0.06275	0.0409256	0.0405604	0.0233436	0.0314161
	22.5	0.353787	0.267408	0.165189	0.015886	0.0333817	0.353787	0.281416	0.0672945	0.0393959	-0.0144745	0.390498	0.319418	0.155451	0.00699155	0.0333817		0.0838714	0.0573109	0.0569314	0.0182729	0.0325	0.0838714	0.0493524	0.0234723	0.0504273	0.00965111	0.0754778	0.0331455	0.0486323	0.0396933	0.0325
	23.5	0.317908	0.238785	0.135934	-0.0121921	0.0326976	0.317908	0.183315	0.120946	0.0730436	-0.0292409	0.384722	0.306563	0.104045	0.0794559	0.0326976		0.0551891	0.0541692	0.0413241	0.0164109	0.0232331	0.0551891	0.0677236	0.0378827	0.0316481	0.0261241	0.0669494	0.0569552	0.0442555	0.03734	0.0232331
	24.5	0.320284	0.226674	0.174404	0.0240072	0.0185803	0.320284	0.265992	0.0666057	0.0509808	-0.0323738	0.396544	0.339821	0.155547	0.0595259	0.0185803		0.0516738	0.0347615	0.017931	0.0266431	0.014976	0.0516738	0.0802786	0.0436331	0.0458609	0.0204386	0.0597833	0.0443335	0.0376865	0.0273643	0.014976
	25.5	0.327643	0.215681	0.116416	0.0208232	0.00319294	0.327643	0.188537	0.0785707	0.00666336	-0.0199914	0.327977	0.285817	0.145893	0.04836	0.00319294		0.0553878	0.0397655	0.0529024	0.0261421	0.0227954	0.0553878	0.0571994	0.0215931	0.0226633	0.0283431	0.0931607	0.0448943	0.0432821	0.0269485	0.0227954
	26.5	0.355234	0.255106	0.209323	0.0105621	-0.0164608	0.355234	0.240778	0.146788	0.00475814	-0.00638512	0.357411	0.28428	0.142527	0.0471078	-0.0164608		0.0648039	0.0533905	0.0604852	0.018149	0.032961	0.0648039	0.0574244	0.0455822	0.025691	0.011688	0.0852204	0.0690587	0.0473339	0.0317258	0.032961
	27.5	0.325153	0.273398	0.16465	0.00731016	0.0333916	0.325153	0.216037	0.0901124	0.036981	0.0111354	0.332407	0.259546	0.138755	0.0306311	0.0333916		0.0653815	0.0713611	0.0439147	0.0186956	0.0302477	0.0653815	0.0543454	0.0462509	0.05647	0.0203274	0.0619663	0.0626912	0.0342436	0.0376455	0.0302477
	28.5	0.309985	0.214785	0.146474	0.0305088	0.00854216	0.309985	0.222537	0.104503	0.054377	-0.0319932	0.292511	0.283227	0.130511	0.0336863	0.00854216		0.04523	0.0661325	0.0438565	0.0186091	0.015398	0.04523	0.0524769	0.0114061	0.0422471	0.0284459	0.0823121	0.0420127	0.0467983	0.0375634	0.015398
	29.5	0.289252	0.292613	0.128753	-0.0137813	0.0233574	0.289252	0.299571	0.123177	0.0416401	0.00334675	0.283189	0.305492	0.17432	0.0491121	0.0233574		0.0720528	0.0683833	0.0373334	0.0377778	0.0269922	0.0720528	0.0676162	0.0341427	0.0248982	0.0398773	0.0745804	0.0425064	0.0373591	0.0396072	0.0269922
	30.5	-0.112496	-0.00460608	0.0439946	0.00421891	-0.00677477	-0.112496	0.0122323	0.0389538	0.0479676	-0.0196137	-0.312056	-0.192378	-0.0907632	-0.0522135	-0.00677477		0.0478825	0.0420629	0.0478597	0.0275465	0.0233862	0.0478825	0.058351	0.0477227	0.0446443	0.0146224	0.0878985	0.0508979	0.0325076	0.0285684	0.0233862
	31.5	-0.0308903	0.0525688	0.00453134	-0.0135901	0.0108972	-0.0308903	0.0491167	0.0331878	-0.0136517	-0.0214877	-0.218217	-0.133076	-0.0186035	0.0067599	0.0108972		0.0405158	0.049368	0.0283967	0.0356318	0.0155374	0.0405158	0.0474346	0.0490806	0.0295386	0.038392	0.0665367	0.0425696	0.0434624	0.0197629	0.0155374
	32.5	0.0128078	0.0597396	0.0292344	-0.0480532	0.0071395	0.0128078	0.0168045	0.0985889	-0.0267927	-0.0149286	-0.237839	-0.0599766	-0.0495872	-0.0403472	0.0071395		0.0271506	0.0589858	0.0443372	0.0104428	0.0283361	0.0271506	0.0403563	0.0664663	0.029353	0.036572	0.0474838	0.0321574	0.0292093	0.0300621	0.0283361
	33.5	0.0038704	0.0475845	0.0418212	-0.0757881	0.0270483	0.0038704	0.123908	0.0409709	-0.0365961	0.0164716	-0.202253	-0.090115	0.012523	-0.0350074	0.0270483		0.039003	0.0452747	0.0537504	0.0211358	0.0366936	0.039003	0.0553318	0.0616955	0.0244126	0.0353344	0.0622879	0.0300474	0.0292473	0.00976094	0.0366936
	34.5	-0.0335043	0.046144	0.0395064	-0.0237581	0.0132757	-0.0335043	0.0734827	-0.0164201	0.000362193	-0.0303092	-0.171993	-0.0532882	-0.0152598	0.0364023	0.0132757		0.0385409	0.0331257	0.0447829	0.038283	0.0260916	0.0385409	0.0406458	0.020774	0.0390693	0.0286756	0.0251499	0.03846	0.0239691	0.0486639	0.0260916
	35.5	0.0159483	0.043565	0.00425282	-0.0331983	0.0052901	0.0159483	0.0282717	0.0231188	-0.0108527	-0.0419186	-0.178043	-0.0622916	0.0202446	-0.00529164	0.0052901		0.0314156	0.0442504	0.046249	0.0277818	0.0294877	0.0314156	0.0248108	0.0202026	0.0438057	0.0371271	0.0261665	0.0336344	0.0351788	0.0397064	0.0294877
	36.5	0.0378297	0.121027	0.0541669	0.00624445	-0.0602901	0.0378297	0.0625288	-0.00615674	-0.0480157	-0.0183702	-0.105835	0.0106105	-0.0053405	-0.00263972	-0.0602901		0.0336275	0.0575552	0.0663255	0.0462509	0.0115969	0.0336275	0.0286356	0.0357947	0.042353	0.0148214	0.0336958	0.0434458	0.0311546	0.0217764	0.0115969
	37.5	0.00406183	0.0979455	0.0757069	-0.0302031	-0.030121	0.00406183	0.0977646	0.0471352	0.033743	-0.0231998	-0.129169	-0.0237067	-0.00634559	0.00129707	-0.030121		0.0257934	0.0805279	0.0424222	0.012409	0.020761	0.0257934	0.0415225	0.0356638	0.0378903	0.0137486	0.0371955	0.0262952	0.0171167	0.0308926	0.020761
	38.5	0.0608772	0.106016	0.0425023	-0.0124495	-0.00294577	0.0608772	0.0760732	0.0195593	0.0202505	-0.00911442	-0.135998	0.0126458	-0.0346662	-0.0498802	-0.00294577		0.0325556	0.0387959	0.0608366	0.033858	0.0212816	0.0325556	0.0684433	0.0299416	0.0215565	0.0175534	0.0307009	0.029558	0.0253653	0.0339967	0.0212816
	39.5	0.0544004	0.0439229	0.0715838	-0.0316878	-0.00794819	0.0544004	0.0497961	-0.0106591	-0.0641278	-0.0140814	-0.101353	-0.00999106	0.0471126	0.0164111	-0.00794819		0.028092	0.0554336	0.0651869	0.0228383	0.0222503	0.028092	0.0687353	0.0289919	0.0250524	0.0317489	0.0392505	0.0289249	0.0229921	0.036799	0.0222503
	40.5	0.0614651	0.107943	0.059103	-0.0687359	-0.0312501	0.0614651	0.0274201	0.0300873	-0.029626	-0.0264032	-0.0911818	-0.0297334	0.0043496	-0.035568	-0.0312501		0.0393085	0.0339914	0.0367904	0.0433206	0.0166882	0.0393085	0.0586744	0.0372808	0.0322807	0.0242973	0.0265248	0.030491	0.0313615	0.0413179	0.0166882
	41.5	0.0471459	0.092035	0.0542702	-0.0097549	-0.0209766	0.0471459	0.0535451	0.0317371	-0.0282526	-0.0297618	-0.017871	-0.0216276	0.0612887	-0.0116098	-0.0209766		0.0364777	0.0515863	0.0380417	0.0429621	0.0276097	0.0364777	0.0471325	0.0376757	0.0348721	0.0328979	0.0363651	0.0198613	0.0412167	0.0241564	0.0276097
	42.5	0.0851711	0.0810476	0.0126159	-0.00352058	-0.00950905	0.0851711	0.0896755	-0.00511749	0.0350546	-0.0209641	-0.097617	0.0419462	-0.00272561	-0.00947387	-0.00950905		0.0307189	0.0452021	0.0594714	0.0355848	0.0416909	0.0307189	0.0646423	0.0311276	0.0364469	0.0367856	0.0199078	0.0331712	0.0384055	0.0228305	0.0416909
	43.5	0.10098	0.0928138	0.0116492	0.00136034	-0.00753065	0.10098	0.102827	0.0215405	0.0211628	-0.00734639	0.0126648	0.034442	0.0221793	0.0221224	-0.00753065		0.0440635	0.064078	0.0485633	0.0333452	0.0271041	0.0440635	0.0534559	0.0450605	0.0276609	0.0240009	0.0508902	0.0518125	0.02295	0.0366299	0.0271041
	44.5	0.0768949	0.0844512	0.077387	0.000561809	-0.0297014	0.0768949	0.0471142	0.0582864	-0.0366498	-0.0208053	-0.0151416	0.0153067	-0.0143363	-0.0516468	-0.0297014		0.0268976	0.0543005	0.0532999	0.03831	0.0389685	0.0268976	0.0378524	0.0288365	0.0307482	0.0196796	0.0179833	0.0447602	0.0221931	0.0249021	0.0389685
	45.5	0.0924077	0.117526	0.00976232	-0.01923	-0.0233384	0.0924077	0.0608555	0.0102347	-0.0153086	0.0123414	-0.0660679	0.0292104	0.059444	-0.0181201	-0.0233384		0.0355482	0.0434334	0.0555835	0.0227115	0.0231266	0.0355482	0.0279504	0.0468988	0.0239149	0.0308452	0.0240302	0.036182	0.0478858	0.0183915	0.0231266
	46.5	0.0670103	0.0600544	0.0733633	-0.0137944	-0.0209082	0.0670103	0.0608266	0.0029652	-0.0116925	-0.0214272	0.00237559	0.0809905	-0.00856099	-0.0150857	-0.0209082		0.0280635	0.0531963	0.0323233	0.0176213	0.0268981	0.0280635	0.0348857	0.0571111	0.0318173	0.0175644	0.0190716	0.0271901	0.0396356	0.0291469	0.0268981
	47.5	0.0726316	0.12838	0.0279837	-0.0159178	0.0179268	0.0726316	0.109717	0.0739486	0.032213	-0.0187865	0.0643964	0.0517034	0.0685743	-0.0165566	0.0179268		0.0291934	0.0503498	0.0413713	0.0234744	0.0122188	0.0291934	0.0648099	0.0474255	0.0245751	0.0119677	0.0388233	0.0424321	0.0403508	0.0277439	0.0122188
	48.5	0.0650118	0.100348	0.0221008	0.0199187	0.0144998	0.0650118	0.100377	-0.00153333	-0.031989	0.00715601	0.0425727	0.00762229	0.0183097	-0.0294385	0.0144998		0.0342551	0.0497415	0.0297496	0.0406913	0.0265241	0.0342551	0.0229986	0.0283569	0.0311293	0.0319341	0.0414285	0.0320029	0.0386422	0.0269124	0.0265241
	49.5	0.0527546	0.117518	0.052151	-0.0138736	0.0578899	0.0527546	0.0831464	0.0514375	0.0502252	-0.0166966	0.000191593	0.0380955	-0.00487592	0.013993	0.0578899		0.0402969	0.0464644	0.0336636	0.0245014	0.0298424	0.0402969	0.064646	0.0545228	0.0416662	0.0425542	0.0404097	0.0304302	0.0187335	0.038903	0.0298424
	50.5	0.0854467	0.132017	0.0408715	-0.0347373	0.0430707	0.0854467	0.106373	0.0345961	0.0106938	0.00779966	-0.00841014	0.0829108	-0.0101852	0.0439241	0.0430707		0.0385063	0.0523845	0.0277695	0.0172013	0.0280879	0.0385063	0.0556072	0.0298667	0.0292522	0.025154	0.0312625	0.0647956	0.0319476	0.028612	0.0280879
	51.5	0.0896745	0.0880511	0.0548606	0.00885025	-0.0457585	0.0896745	0.0851591	0.0103765	-0.0470913	-1.03404e-05	0.00381249	0.0567357	0.0178584	0.0139292	-0.0457585		0.0263575	0.0444504	0.0468084	0.038981	0.0295596	0.0263575	0.0386935	0.0414224	0.0268578	0.0492793	0.0246989	0.0338401	0.0506334	0.0207527	0.0295596
	52.5	0.0752448	0.06197	0.0244996	-0.000682954	0.0287568	0.0752448	0.0916679	0.0224128	-0.0307834	-0.00994376	0.0336382	0.0257845	0.0485856	-0.00942277	0.0287568		0.0289556	0.0388437	0.0289236	0.0295683	0.0366217	0.0289556	0.0242609	0.0457249	0.0245299	0.0231633	0.0350532	0.0139138	0.0317026	0.0203873	0.0366217
	53.5	0.0941899	0.136737	0.0197196	-0.0143734	0.0174109	0.0941899	0.00820231	0.00682857	0.0215481	-0.00858231	0.041532	0.00446348	0.0231957	-0.0187656	0.0174109		0.0461267	0.0436491	0.0449696	0.0157417	0.0323196	0.0461267	0.0298878	0.0482569	0.0338079	0.028002	0.0378448	0.0256632	0.0280061	0.024199	0.0323196
	54.5	0.0692176	0.0909934	-0.0157634	0.0239214	-0.000347233	0.0692176	0.0531178	-0.0287809	-0.0256135	-0.0402607	-0.0069497	-0.0624609	0.0231284	0.021061	-0.000347233		0.0365427	0.040967	0.0380007	0.0550382	0.0298495	0.0365427	0.0353717	0.0221217	0.0354794	0.0300745	0.0376774	0.0299573	0.0342452	0.0286454	0.0298495
	55.5	0.0884208	0.0656063	-0.0114392	-0.0190662	-0.0353197	0.0884208	0.0539771	-0.0376086	-0.0309646	-0.0393227	0.0525514	-0.0185927	0.038411	-0.0383581	-0.0353197		0.0235892	0.0345587	0.0256276	0.0321388	0.0311544	0.0235892	0.0329381	0.0349761	0.0378547	0.0331715	0.0493802	0.034998	0.0185405	0.0377697	0.0311544
	56.5	0.0754959	0.0539181	0.0371567	-0.0150404	0.0241835	0.0754959	0.084837	-0.0131955	0.0193099	-0.0188125	0.0569978	-0.0334901	-0.0307363	-0.0349994	0.0241835		0.0234821	0.0449693	0.0306994	0.026405	0.0337073	0.0234821	0.0304118	0.0266435	0.0363485	0.0334967	0.0275599	0.0479817	0.0337826	0.0111044	0.0337073
	57.5	0.0604637	0.0548685	-0.000457339	-0.0325744	-0.00593778	0.0604637	0.00468254	-0.0182676	0.0204349	-0.0311037	0.0223268	0.0309874	0.0688576	0.0100073	-0.00593778		0.0188411	0.0370852	0.0365627	0.0284703	0.0327516	0.0188411	0.0362719	0.04674	0.0377074	0.0390081	0.0436433	0.0354394	0.0529514	0.0121663	0.0327516
	58.5	0.0739307	0.0408742	-0.00931725	-0.00791692	0.0198997	0.0739307	0.0660315	-0.0532342	-0.0142392	0.0361246	0.0202569	-0.00646597	0.0365579	-0.0307279	0.0198997		0.018817	0.0541673	0.0184312	0.0261745	0.032396	0.018817	0.0487529	0.0377858	0.0190017	0.0234909	0.0168029	0.0486237	0.0389755	0.0315018	0.032396
	59.5	0.0685917	0.112251	-0.00281507	-0.0302007	-0.0381332	0.0685917	0.0613521	-0.0229751	-0.00742041	-0.0435488	0.00126824	-0.0148982	-1.54413e-05	0.00132296	-0.0381332		0.0318301	0.0392834	0.034875	0.0186034	0.0175424	0.0318301	0.0269002	0.0425766	0.0393189	0.0352855	0.0302821	0.0309181	0.0339275	0.0195885	0.0175424
	data in 5s epochs
	2.5	#DIV/0!	0.845347	#DIV/0!	#DIV/0!	#DIV/0!	#DIV/0!	0.557147	#DIV/0!	#DIV/0!	#DIV/0!	#DIV/0!	#DIV/0!	#DIV/0!	#DIV/0!	#DIV/0!		#DIV/0!	0.0636763	#DIV/0!	#DIV/0!	#DIV/0!	#DIV/0!	0.106718	#DIV/0!	#DIV/0!	#DIV/0!	#DIV/0!	#DIV/0!	#DIV/0!	#DIV/0!	#DIV/0!
	7.5	#DIV/0!	0.821298	#DIV/0!	#DIV/0!	#DIV/0!	#DIV/0!	0.600498	#DIV/0!	#DIV/0!	#DIV/0!	#DIV/0!	#DIV/0!	#DIV/0!	#DIV/0!	#DIV/0!		#DIV/0!	0.0453216	#DIV/0!	#DIV/0!	#DIV/0!	#DIV/0!	0.0570981	#DIV/0!	#DIV/0!	#DIV/0!	#DIV/0!	#DIV/0!	#DIV/0!	#DIV/0!	#DIV/0!
	12.5	#DIV/0!	0.697974	#DIV/0!	#DIV/0!	#DIV/0!	#DIV/0!	0.618097	#DIV/0!	#DIV/0!	#DIV/0!	#DIV/0!	#DIV/0!	#DIV/0!	#DIV/0!	#DIV/0!		#DIV/0!	0.102183	#DIV/0!	#DIV/0!	#DIV/0!	#DIV/0!	0.0687768	#DIV/0!	#DIV/0!	#DIV/0!	#DIV/0!	#DIV/0!	#DIV/0!	#DIV/0!	#DIV/0!
	17.5	#DIV/0!	0.662856	#DIV/0!	#DIV/0!	#DIV/0!	#DIV/0!	0.544752	#DIV/0!	#DIV/0!	#DIV/0!	#DIV/0!	#DIV/0!	#DIV/0!	#DIV/0!	#DIV/0!		#DIV/0!	0.0765437	#DIV/0!	#DIV/0!	#DIV/0!	#DIV/0!	0.0715022	#DIV/0!	#DIV/0!	#DIV/0!	#DIV/0!	#DIV/0!	#DIV/0!	#DIV/0!	#DIV/0!
	22.5	#DIV/0!	0.655302	#DIV/0!	#DIV/0!	#DIV/0!	#DIV/0!	0.662384	#DIV/0!	#DIV/0!	#DIV/0!	#DIV/0!	#DIV/0!	#DIV/0!	#DIV/0!	#DIV/0!		#DIV/0!	0.101641	#DIV/0!	#DIV/0!	#DIV/0!	#DIV/0!	0.0807714	#DIV/0!	#DIV/0!	#DIV/0!	#DIV/0!	#DIV/0!	#DIV/0!	#DIV/0!	#DIV/0!
	27.5	#DIV/0!	0.606038	#DIV/0!	#DIV/0!	#DIV/0!	#DIV/0!	0.610376	#DIV/0!	#DIV/0!	#DIV/0!	#DIV/0!	#DIV/0!	#DIV/0!	#DIV/0!	#DIV/0!		#DIV/0!	0.0955097	#DIV/0!	#DIV/0!	#DIV/0!	#DIV/0!	0.0911603	#DIV/0!	#DIV/0!	#DIV/0!	#DIV/0!	#DIV/0!	#DIV/0!	#DIV/0!	#DIV/0!

## Sheet: Fig4C
	BLUE ON CELLS		Firing first 10s
			MEAN				SEM
	Twilight stage	Simulated angle	NATURAL	DAY	NIGHT		NATURAL	DAY	NIGHT
	5	3	#DIV/0!	#DIV/0!	#DIV/0!		#DIV/0!	#DIV/0!	#DIV/0!
	4	0.5	#DIV/0!	#DIV/0!	#DIV/0!		#DIV/0!	#DIV/0!	#DIV/0!
	3	-2.5	#DIV/0!	#DIV/0!	#DIV/0!		#DIV/0!	#DIV/0!	#DIV/0!
	2	-5	#DIV/0!	#DIV/0!	#DIV/0!		#DIV/0!	#DIV/0!	#DIV/0!
	1	-7.25	#DIV/0!	#DIV/0!	#DIV/0!		#DIV/0!	#DIV/0!	#DIV/0!
			Renormalised: max		#DIV/0!
			MEAN				SEM
	Twilight stage	Simulated angle	NATURAL	DAY	NIGHT		NATURAL	DAY	NIGHT
	5	3	#DIV/0!	#DIV/0!	#DIV/0!		#DIV/0!	#DIV/0!	#DIV/0!
	4	0.5	#DIV/0!	#DIV/0!	#DIV/0!		#DIV/0!	#DIV/0!	#DIV/0!
	3	-2.5	#DIV/0!	#DIV/0!	#DIV/0!		#DIV/0!	#DIV/0!	#DIV/0!
	2	-5	#DIV/0!	#DIV/0!	#DIV/0!		#DIV/0!	#DIV/0!	#DIV/0!
	1	-7.25	#DIV/0!	#DIV/0!	#DIV/0!		#DIV/0!	#DIV/0!	#DIV/0!
		cell ids
	1	123
	2	131
	3	132
	4	134
	5	139
	6	140
	7	141
	8	142
	9	157

## Sheet: Fig4D
ACHROMATIC		Natural					Day					Night						Natural					Day					Night
N=	TWILIGHT STAGE	5	4	3	2	1	5	4	3	2	1	5	4	3	2	1		5	4	3	2	1	5	4	3	2	1	5	4	3	2	1
8	TIME (s)	Normalised Mean																SEM
	-29.5	0.0969806	0.0577863	0.00142753	0.0184834	0.0233953	0.0969806	-0.0399124	0.0261251	-0.00324199	-0.0270735	-0.116365	0.100699	0.0274032	-0.0608882	0.0233953		0.0654225	0.0291877	0.0494575	0.0616538	0.0331086	0.0654225	0.0682304	0.0272073	0.0694533	0.0380764	0.102311	0.101774	0.0727367	0.0478078	0.0331086
	-28.5	0.0217143	-0.0875737	0.0802861	-0.0186426	0.0787026	0.0217143	-0.00989818	0.0833144	-0.0259393	-0.00408326	-0.100945	-0.0553339	-0.0119682	-0.0209664	0.0787026		0.0814381	0.0471136	0.0489486	0.0397485	0.0527358	0.0814381	0.0456954	0.0560903	0.028016	0.0835525	0.115068	0.0637298	0.0482055	0.0397942	0.0527358
	-27.5	0.0373311	0.0103835	0.0481089	-0.0747888	0.0750747	0.0373311	0.00973142	-0.0847442	-0.0626534	0.033551	-0.089194	0.0861824	-0.0871354	-0.0555341	0.0750747		0.0534951	0.0558742	0.0287441	0.0421083	0.0711848	0.0534951	0.0512156	0.0500248	0.016114	0.0643335	0.0694634	0.0692573	0.0901587	0.0556885	0.0711848
	-26.5	0.078095	0.0368243	0.0113644	-0.0122793	-0.000948192	0.078095	0.0329767	-0.0287117	-0.0320688	-0.0220922	0.0320123	-0.0860067	-0.0453969	0.0254768	-0.000948192		0.0472865	0.064361	0.0486377	0.0386542	0.0192295	0.0472865	0.0547856	0.0176408	0.049034	0.0252874	0.0439791	0.0620299	0.0394873	0.0459668	0.0192295
	-25.5	0.0335932	-0.0267754	-0.0258452	0.0377322	-0.0211453	0.0335932	0.0403293	0.0257366	-0.113197	-0.0435241	0.0408852	0.00638613	-0.0669887	-0.0604186	-0.0211453		0.0507783	0.0233145	0.0468498	0.0408941	0.0157763	0.0507783	0.0369734	0.0252875	0.0568121	0.0395952	0.0633864	0.0438978	0.0738585	0.0529219	0.0157763
	-24.5	-0.0174706	-0.0533049	-0.10828	-0.0955132	0.00832029	-0.0174706	0.0362092	-0.0285668	0.016157	-0.0541369	0.0866913	0.0352294	-0.00653235	0.0409881	0.00832029		0.037399	0.0209364	0.0513633	0.071138	0.0268674	0.037399	0.0482129	0.0446305	0.0790506	0.0518706	0.0669825	0.0397427	0.051812	0.0596627	0.0268674
	-23.5	0.0525909	-0.112026	0.014293	-0.0587965	0.0799646	0.0525909	-0.0444305	-0.0425176	-0.067827	-0.0425133	0.0566401	-0.0498078	-0.0148531	-0.0186513	0.0799646		0.0580173	0.0452608	0.0273454	0.0391696	0.0514479	0.0580173	0.0448071	0.0525153	0.060674	0.0351916	0.104051	0.0359702	0.0404741	0.0333877	0.0514479
	-22.5	-0.0065099	0.0501212	-0.0793482	-0.0222353	-0.0409666	-0.0065099	-0.0466905	0.0179008	0.0231613	-0.0245532	0.00274882	0.0153373	-0.0606483	-0.0254403	-0.0409666		0.0227066	0.0512806	0.0369769	0.0331483	0.0376653	0.0227066	0.0728629	0.048791	0.0381837	0.0445228	0.0877275	0.052162	0.0183432	0.0593419	0.0376653
	-21.5	-0.00837598	0.0915087	-0.00936693	0.0575103	0.000695594	-0.00837598	0.00103635	0.0227872	0.0867049	-0.0143806	-0.000847496	0.0286857	-0.0746928	0.0962645	0.000695594		0.0384845	0.0417403	0.0442007	0.0630714	0.0260566	0.0384845	0.0370891	0.0522307	0.0671431	0.0215891	0.0845112	0.0275232	0.0258151	0.0594447	0.0260566
	-20.5	-0.0305989	0.01042	-0.0121147	0.0131981	-0.0365573	-0.0305989	0.00536939	0.0312547	-0.0392779	0.078524	0.0842166	-0.0256991	0.0256053	0.0078413	-0.0365573		0.0194716	0.0366356	0.0386622	0.0650768	0.0348792	0.0194716	0.0826802	0.0274169	0.0456766	0.0468756	0.062176	0.0339103	0.0289892	0.041754	0.0348792
	-19.5	-0.0406305	-0.0613715	-0.00952021	-0.014481	-0.0158587	-0.0406305	-0.0791154	-0.08547	-0.0820203	-0.084686	0.0113263	0.0125098	0.0507274	0.00311152	-0.0158587		0.0368089	0.0345572	0.0640415	0.0309555	0.0312358	0.0368089	0.0592797	0.0475023	0.0639542	0.0382136	0.0370334	0.0592376	0.0728242	0.0458986	0.0312358
	-18.5	-0.01095	-0.0666609	-0.0667555	0.0101157	0.0145888	-0.01095	0.043146	0.0695202	0.121795	0.0515934	0.0487687	0.000462672	0.0615433	0.0771618	0.0145888		0.0528956	0.0320338	0.0322237	0.0575175	0.0339995	0.0528956	0.0288088	0.0425424	0.0485918	0.0409413	0.0568587	0.0575721	0.0496245	0.0630961	0.0339995
	-17.5	-0.0116815	-0.00402703	0.00228227	0.0109277	-0.00580522	-0.0116815	-0.0562052	-0.0413279	-0.00287677	0.0257828	0.0436837	0.0136314	-0.0360404	-0.0088358	-0.00580522		0.0375511	0.0341578	0.0642358	0.117749	0.0241128	0.0375511	0.0781256	0.0490828	0.0725058	0.0494403	0.0353524	0.061172	0.051335	0.0503378	0.0241128
	-16.5	-0.0677377	-0.0763538	0.0693169	0.0395951	-0.00030551	-0.0677377	0.0240965	-0.0918548	-0.0572621	0.067869	-0.0867687	-0.0257196	0.0240635	0.0373112	-0.00030551		0.0250074	0.0413236	0.0402392	0.0601271	0.0322632	0.0250074	0.0654513	0.0546958	0.0491743	0.0494111	0.071772	0.0327646	0.0457604	0.0685397	0.0322632
	-15.5	-0.0849227	0.0227598	-0.00891182	-0.0277049	0.0238231	-0.0849227	0.0824465	0.000668246	-0.0681376	0.00863478	-0.0153575	0.000366202	0.0271551	-0.0112842	0.0238231		0.0408855	0.038603	0.0385925	0.0774081	0.023895	0.0408855	0.0710928	0.0326715	0.0527691	0.0459033	0.0577761	0.0673362	0.0534861	0.0684147	0.023895
	-14.5	-0.0306016	0.0317062	0.0452424	0.104503	0.00632652	-0.0306016	0.0196541	0.0131346	-0.0257993	0.0140398	0.0112029	0.0375783	0.01149	-0.0168553	0.00632652		0.0262574	0.0415647	0.0442161	0.0788897	0.0437565	0.0262574	0.041251	0.0645732	0.0368888	0.0435012	0.060811	0.0284823	0.0605582	0.0780158	0.0437565
	-13.5	-0.00561686	0.0948891	-0.00108925	0.119355	-0.00348248	-0.00561686	-0.0890676	-0.0373348	-0.00775176	-0.0886183	0.0596089	0.0503649	-0.0273768	0.0524002	-0.00348248		0.0253888	0.0340242	0.0511725	0.0876512	0.0304724	0.0253888	0.0343522	0.0777999	0.0518268	0.0702494	0.110316	0.0623655	0.0560998	0.0694993	0.0304724
	-12.5	0.00559189	-0.0488838	-0.0496052	0.0418206	-0.0158975	0.00559189	0.00736837	-0.000807715	0.044931	0.057459	-0.00883749	-0.0614298	0.0165727	-0.00894076	-0.0158975		0.0453434	0.051965	0.0459944	0.0294413	0.0413963	0.0453434	0.0647437	0.042693	0.0219511	0.0346128	0.0429916	0.0354057	0.0641617	0.0325122	0.0413963
	-11.5	0.0176604	-0.0665199	0.0759907	0.054017	-0.0293078	0.0176604	-0.0745367	0.0580601	0.0190779	-0.0113391	-0.0652904	-0.0128604	-0.00300387	-0.0949167	-0.0293078		0.0422146	0.0537701	0.063745	0.0569292	0.0291931	0.0422146	0.0347755	0.0344599	0.0491818	0.0500088	0.072639	0.0280943	0.0171651	0.0433666	0.0291931
	-10.5	-0.0294287	0.00726534	0.0371365	-0.028296	-0.0272653	-0.0294287	0.00272054	0.0721642	0.00155301	0.0519034	-0.0612865	-0.0492681	-0.0476527	0.0226806	-0.0272653		0.0334944	0.0181128	0.0357074	0.0358032	0.0177439	0.0334944	0.0508331	0.0396617	0.0625802	0.065482	0.0613989	0.0278334	0.0622536	0.0867095	0.0177439
	-9.5	0.0163565	-0.0410517	0.0338472	-0.0909745	-0.0280781	0.0163565	-0.0415985	-0.00220528	0.0259291	0.0205967	-0.0682836	0.0402572	-0.0310089	0.0822775	-0.0280781		0.0361534	0.0441055	0.0261206	0.0501552	0.0485606	0.0361534	0.0450464	0.0220031	0.0713104	0.0274574	0.0772874	0.0513388	0.0593725	0.0909262	0.0485606
	-8.5	0.00150333	-0.0397234	-0.00341856	0.0319182	0.00878987	0.00150333	-0.0112198	0.00715072	0.0566368	0.0416091	-0.0640209	0.0846074	-0.0309114	0.0668166	0.00878987		0.0341145	0.0232744	0.0774512	0.0558615	0.0617762	0.0341145	0.0461462	0.0436911	0.0484649	0.038379	0.0631364	0.0322055	0.0322679	0.0331474	0.0617762
	-7.5	0.0280401	-0.0368271	-0.0596735	0.0257547	-0.0321068	0.0280401	-0.0164084	-0.0800313	-0.022733	0.0267837	-0.0635827	0.061046	0.123225	0.00863383	-0.0321068		0.0635624	0.0400669	0.053118	0.0845733	0.0322626	0.0635624	0.058876	0.049528	0.0640137	0.0470747	0.0836514	0.0418238	0.0736091	0.013038	0.0322626
	-6.5	-0.0263244	0.0433809	0.0340398	0.00402748	-0.0653889	-0.0263244	0.0588331	0.0843926	0.0521005	-0.0084406	0.0587899	0.0152982	0.175645	0.00967918	-0.0653889		0.0272628	0.0352244	0.0538536	0.0529029	0.0310012	0.0272628	0.0346656	0.0914423	0.0690793	0.0232852	0.0794049	0.0537904	0.0827154	0.0460869	0.0310012
	-5.5	-0.020466	-0.0385159	-0.0735479	0.0282481	-0.00458864	-0.020466	0.0565354	-0.0302732	0.0393001	0.00733228	-0.1134	-0.0553231	0.00628212	-0.0574484	-0.00458864		0.0265587	0.0587349	0.055655	0.0340546	0.0393657	0.0265587	0.0572601	0.0401564	0.055208	0.034263	0.0728387	0.0404544	0.0755543	0.0480255	0.0393657
	-4.5	-0.0401912	0.00744835	-0.0435269	0.094517	-0.00443927	-0.0401912	-0.140132	-0.0122989	0.0891402	-0.148463	0.0267113	-0.0617741	0.0632738	-0.105691	-0.00443927		0.0325766	0.021781	0.0585623	0.065614	0.0286896	0.0325766	0.0513514	0.0312078	0.0467455	0.0620578	0.0419623	0.021022	0.0464421	0.0347403	0.0286896
	-3.5	0.00124529	0.0485766	0.0204376	-0.014754	0.0162732	0.00124529	-0.0792744	0.0451152	0.0212311	-0.00434653	0.0398672	-0.0181598	-0.00572671	0.00198642	0.0162732		0.0408989	0.0358446	0.0136716	0.061585	0.0337491	0.0408989	0.045606	0.059059	0.0203138	0.0447457	0.043324	0.0528054	0.0286136	0.0350432	0.0337491
	-2.5	0.0299413	0.103025	-0.000932162	-0.0759478	0.0298287	0.0299413	0.0264753	-0.0591226	-0.0540427	-0.0134192	0.0314863	-0.0389254	0.0297452	0.00787821	0.0298287		0.0292083	0.0719231	0.0591795	0.0182569	0.034354	0.0292083	0.0357249	0.0588304	0.047907	0.0491075	0.0684534	0.0459867	0.0419865	0.0548973	0.034354
	-1.5	-0.0147694	0.0137355	0.131482	-0.121273	-0.0332647	-0.0147694	0.137763	0.0447245	0.043325	0.0424763	0.0225709	-0.0413573	-0.0932184	-0.0460196	-0.0332647		0.0337237	0.0572107	0.0924941	0.080717	0.0329211	0.0337237	0.059524	0.0491772	0.0482023	0.049798	0.064959	0.0756399	0.0480681	0.0495737	0.0329211
	-0.5	0.0256319	0.129784	-0.0533192	-0.036037	-0.00037673	0.0256319	0.143799	0.0232175	0.0237858	0.063514	0.196969	-0.00697695	0.000423947	0.0513829	-0.00037673		0.0411524	0.0349584	0.03726	0.0319883	0.0431366	0.0411524	0.083522	0.053426	0.0403763	0.0716491	0.113485	0.0425593	0.0655334	0.0513326	0.0431366
	0.5	0.609225	0.485062	0.275362	-0.00525206	-0.0123869	0.609225	0.45067	0.166898	0.202082	-0.019796	0.658132	0.577134	0.198546	0.0743145	-0.0123869		0.12078	0.0801378	0.070616	0.0810486	0.0339078	0.12078	0.104348	0.0711404	0.0940691	0.0529314	0.118221	0.0936827	0.0952726	0.0307092	0.0339078
	1.5	0.439746	0.450445	0.291248	0.0895152	-0.0257602	0.439746	0.350978	0.234932	0.0817399	0.0713485	0.429211	0.445016	0.221585	0.11076	-0.0257602		0.0786975	0.0734534	0.0852684	0.0497056	0.0262557	0.0786975	0.0782748	0.0967388	0.0365681	0.0620559	0.102031	0.113846	0.110115	0.0569517	0.0262557
	2.5	0.36869	0.457177	0.198506	0.088427	-0.0158114	0.36869	0.281476	0.185508	0.0131882	0.0274325	0.491745	0.405036	0.231598	0.0723747	-0.0158114		0.0638812	0.0983565	0.0813212	0.0644653	0.0364278	0.0638812	0.115313	0.0631685	0.0606947	0.0761764	0.0808062	0.047964	0.0797221	0.0694785	0.0364278
	3.5	0.366646	0.371502	0.234429	-0.0286616	0.0447154	0.366646	0.399894	0.205155	-0.0385243	0.114169	0.404769	0.307013	0.0869981	0.0611219	0.0447154		0.0534041	0.0514068	0.0964534	0.0336602	0.0463719	0.0534041	0.0953468	0.0858973	0.0268192	0.0977574	0.0535774	0.0522191	0.108452	0.0728514	0.0463719
	4.5	0.285237	0.263197	0.124062	0.063331	0.0240132	0.285237	0.550117	0.103807	-0.0515228	0.122266	0.327144	0.377476	0.157034	-0.0318679	0.0240132		0.0730195	0.0756196	0.0726706	0.0548639	0.0283401	0.0730195	0.101573	0.0477915	0.0587624	0.0798107	0.106108	0.081338	0.0871839	0.0857157	0.0283401
	5.5	0.279329	0.481539	0.108586	0.0900435	0.040969	0.279329	0.439064	0.19064	0.131919	0.0622804	0.471281	0.537816	0.17699	0.05893	0.040969		0.0308779	0.095146	0.0602291	0.0602743	0.0368625	0.0308779	0.12275	0.0756586	0.0642741	0.0304675	0.19158	0.090228	0.0825526	0.0406129	0.0368625
	6.5	0.311001	0.352924	0.136466	0.0951087	-0.0421277	0.311001	0.467992	0.209046	0.00750663	0.0470247	0.43813	0.457235	0.18209	0.0585912	-0.0421277		0.0683735	0.0731088	0.0577588	0.0733172	0.0716987	0.0683735	0.121618	0.0976523	0.063947	0.0498166	0.124483	0.0955923	0.0786767	0.0592056	0.0716987
	7.5	0.3938	0.35752	0.280061	0.0717018	-0.0132205	0.3938	0.349257	0.11846	-0.000546124	0.0289003	0.562328	0.314251	0.23122	0.0435894	-0.0132205		0.0890267	0.0912435	0.079802	0.0748793	0.0571196	0.0890267	0.0815068	0.0898488	0.0536726	0.0653711	0.0981399	0.0969049	0.0837104	0.0701778	0.0571196
	8.5	0.219705	0.244088	0.167669	-0.006933	0.00663921	0.219705	0.365597	0.0611466	-0.0298126	0.128651	0.435259	0.400421	0.115657	0.0213717	0.00663921		0.111756	0.0695928	0.107377	0.0586935	0.0475838	0.111756	0.0710454	0.0733596	0.0633751	0.0815718	0.124397	0.0917754	0.0785925	0.0568506	0.0475838
	9.5	0.33365	0.371874	0.129181	0.031309	-0.00974759	0.33365	0.398647	0.177978	0.0897748	0.039239	0.27426	0.386343	0.0461349	-0.0101868	-0.00974759		0.0828786	0.0922459	0.0384551	0.0424259	0.0477791	0.0828786	0.0687641	0.0535945	0.100219	0.111628	0.0982271	0.0642559	0.073939	0.0722016	0.0477791
	10.5	0.268321	0.288916	0.217164	0.0353595	0.0480989	0.268321	0.283063	-0.0106099	0.124881	-0.0228006	0.362666	0.362589	0.143432	0.0935916	0.0480989		0.0973718	0.0805889	0.0886137	0.040757	0.0342082	0.0973718	0.0681005	0.0313679	0.0666993	0.0316944	0.141765	0.123383	0.0603344	0.0500077	0.0342082
	11.5	0.278145	0.249281	0.219625	0.0455489	-0.0201588	0.278145	0.265992	0.0456386	0.0374776	0.0534829	0.299882	0.280558	0.0926014	0.0367454	-0.0201588		0.0739774	0.0742304	0.0616725	0.0410882	0.0280904	0.0739774	0.0934835	0.0674782	0.0477158	0.0618374	0.0870095	0.090435	0.0419302	0.0389562	0.0280904
	12.5	0.270214	0.280585	0.237105	0.0628326	0.000309765	0.270214	0.394177	0.153881	0.0148047	-0.0588365	0.272931	0.358407	0.156073	0.00943526	0.000309765		0.0710346	0.0701066	0.0881581	0.0854334	0.0489582	0.0710346	0.0963457	0.0479898	0.0650858	0.0629177	0.136097	0.0555111	0.0705805	0.0456661	0.0489582
	13.5	0.25755	0.206688	0.0413862	0.131615	-0.00802539	0.25755	0.073451	0.234974	0.0484822	0.0643124	0.322425	0.402873	0.111434	0.0865626	-0.00802539		0.0614741	0.0528986	0.0667072	0.108045	0.0404293	0.0614741	0.0585563	0.107475	0.0867233	0.049647	0.132384	0.0805444	0.084071	0.0414874	0.0404293
	14.5	0.287111	0.409925	0.100169	0.0870135	-0.00758533	0.287111	0.250443	0.133951	0.112599	0.135869	0.291016	0.390076	0.0177796	-0.0552734	-0.00758533		0.0701465	0.109188	0.044341	0.0685798	0.032839	0.0701465	0.0832704	0.0404404	0.0913232	0.0675242	0.11603	0.0695361	0.103691	0.0410902	0.032839
	15.5	0.225857	0.268271	0.200397	0.151998	-0.0147368	0.225857	0.212974	0.194062	0.107734	0.0637542	0.190301	0.316796	0.194562	0.0977048	-0.0147368		0.0838109	0.0611898	0.0617556	0.0793348	0.0217336	0.0838109	0.0920311	0.0580463	0.121951	0.0613206	0.089101	0.103521	0.123119	0.0401002	0.0217336
	16.5	0.208287	0.234425	0.221722	-0.0814203	-0.121582	0.208287	0.240432	0.26871	0.0662466	-0.0800076	0.265002	0.348449	0.0787604	-0.0352701	-0.121582		0.0533735	0.0518317	0.0960506	0.10614	0.0543183	0.0533735	0.0497646	0.0662784	0.0717618	0.0509083	0.120681	0.0897539	0.0656282	0.0585717	0.0543183
	17.5	0.248681	0.298893	0.207039	0.0186171	-0.0259151	0.248681	0.229012	0.172073	-0.0231697	0.00320481	0.339765	0.269163	0.0859561	0.128624	-0.0259151		0.0714646	0.112153	0.055015	0.0567963	0.0496809	0.0714646	0.100724	0.065571	0.0352455	0.0763306	0.0781542	0.102298	0.0658574	0.042478	0.0496809
	18.5	0.236018	0.292888	0.0650493	0.0473425	-0.0387693	0.236018	0.205921	0.147216	0.167685	-0.02842	0.255774	0.306026	0.0890667	0.00203395	-0.0387693		0.100045	0.0954666	0.0694796	0.0678974	0.0353399	0.100045	0.0911814	0.0648684	0.0907471	0.0670539	0.0829512	0.0635296	0.0607309	0.045055	0.0353399
	19.5	0.300212	0.296753	0.0757974	0.0133937	0.0174312	0.300212	0.313059	0.125737	-0.0302726	0.101937	0.044251	0.219631	0.169285	0.0476631	0.0174312		0.0611368	0.0765216	0.0647903	0.0250539	0.0606155	0.0611368	0.0996055	0.0420763	0.022902	0.0776301	0.156324	0.08307	0.0740291	0.0394596	0.0606155
	20.5	0.195567	0.240533	0.165046	0.0226307	-0.0921069	0.195567	0.268679	0.171095	-0.0200493	0.014568	0.240396	0.340123	0.17211	0.0104739	-0.0921069		0.0806462	0.09803	0.073966	0.0707313	0.0684819	0.0806462	0.052227	0.0561108	0.0484759	0.0741302	0.0777354	0.0792087	0.060896	0.0361269	0.0684819
	21.5	0.165473	0.356172	0.190057	0.1307	0.0230387	0.165473	0.281033	0.0901632	-0.0143696	0.0931235	0.216906	0.347517	0.153664	-0.00467394	0.0230387		0.0593816	0.0994269	0.0937922	0.0667583	0.0492257	0.0593816	0.0749266	0.0517816	0.0176763	0.0729705	0.101254	0.103507	0.0987039	0.0509798	0.0492257
	22.5	0.25641	0.273935	0.065157	0.117058	0.0016568	0.25641	0.273019	0.149893	-0.0252103	-0.00151375	0.0550513	0.265254	0.106868	0.0608782	0.0016568		0.084738	0.0882257	0.0617658	0.0823239	0.0487354	0.084738	0.113319	0.0789302	0.044586	0.0475122	0.117076	0.0730901	0.069051	0.0338943	0.0487354
	23.5	0.163904	0.255182	0.0846721	0.0311175	0.0293779	0.163904	0.328632	0.143018	-0.0110596	0.0857461	0.127004	0.235886	0.176907	0.0153891	0.0293779		0.0711929	0.0636796	0.0418361	0.0784763	0.0524159	0.0711929	0.103085	0.0755512	0.0639562	0.0489657	0.0852563	0.118322	0.100862	0.0437523	0.0524159
	24.5	0.187158	0.150096	0.0850692	0.0353518	-0.0335115	0.187158	0.226794	0.115327	0.00180001	-0.0435241	0.113364	0.206894	0.0795762	0.0109113	-0.0335115		0.0608075	0.0450341	0.0366496	0.0893525	0.0422141	0.0608075	0.0820711	0.0819885	0.0393855	0.0395952	0.138571	0.106189	0.116162	0.0388734	0.0422141
	25.5	0.1633	0.151294	0.148442	0.00685011	0.0701887	0.1633	0.215387	0.0976816	0.0568509	-0.0350668	0.106565	0.317479	0.129703	0.0202403	0.0701887		0.0702978	0.0704213	0.0627696	0.0677875	0.0413816	0.0702978	0.0883824	0.0531549	0.0585325	0.0534986	0.108222	0.0835455	0.0757696	0.0766718	0.0413816
	26.5	0.145791	0.133276	0.097691	0.0892703	0.0296135	0.145791	0.195278	0.199179	0.0933821	-0.0112821	0.0999579	0.238469	0.0983948	0.0949004	0.0296135		0.0759037	0.0780264	0.0491765	0.0833185	0.0568705	0.0759037	0.101183	0.105852	0.0746569	0.0907803	0.121399	0.0814217	0.086149	0.0617026	0.0568705
	27.5	0.125302	0.18164	0.0352584	0.117113	0.0539694	0.125302	0.338692	0.0624164	-0.0200536	-0.00238255	0.0783889	0.171723	0.0287615	0.0308543	0.0539694		0.0461599	0.0778047	0.0852352	0.0541919	0.0446025	0.0461599	0.121754	0.07348	0.0494258	0.0474154	0.159098	0.104493	0.0806885	0.0366201	0.0446025
	28.5	0.118099	0.114952	0.131324	0.0403101	-0.0429015	0.118099	0.112203	0.213854	0.0952642	0.0490136	0.0526103	0.160357	0.134668	-0.0117225	-0.0429015		0.0460038	0.0617384	0.0858471	0.048313	0.0353847	0.0460038	0.105297	0.0849318	0.0651669	0.0390887	0.133206	0.0678172	0.0802101	0.0585783	0.0353847
	29.5	0.0695323	0.0219291	0.0645447	0.0692803	0.0202125	0.0695323	0.170499	0.0645076	0.0632161	0.192448	0.0498831	0.215379	0.00883755	0.0222262	0.0202125		0.0378219	0.0447376	0.0877714	0.0495235	0.0521159	0.0378219	0.0820853	0.0416031	0.0805498	0.0741157	0.11033	0.0605383	0.0565924	0.0358849	0.0521159
	30.5	-0.126626	-0.0440381	-0.0451307	-0.16054	-0.0132293	-0.126626	-0.0999063	0.00457564	0.114503	-0.0705291	-0.18016	-0.0830721	-0.042246	-0.0707632	-0.0132293		0.101057	0.0811641	0.0524108	0.0402252	0.0352355	0.101057	0.0946346	0.0345675	0.0740712	0.0612075	0.107109	0.0626947	0.0230448	0.0438911	0.0352355
	31.5	-0.0923861	-0.022185	-0.00458831	0.0417082	0.00619315	-0.0923861	0.0615242	0.00149543	-0.0159752	-0.0771355	-0.168919	-0.0410866	-0.0942973	0.00758962	0.00619315		0.085623	0.0819166	0.0480009	0.0751027	0.0619105	0.085623	0.0891219	0.0456249	0.0476185	0.0474753	0.118116	0.0532637	0.0492952	0.0313793	0.0619105
	32.5	-0.0449128	-0.120259	-0.0461376	-0.0377589	0.0219002	-0.0449128	-0.000157747	0.062423	-0.142421	-0.0432877	-0.1799	-0.0543752	-0.0773764	0.0257784	0.0219002		0.0974003	0.0750556	0.02877	0.0718688	0.0321363	0.0974003	0.0729433	0.0657543	0.0911684	0.0351075	0.0939469	0.0617948	0.0543643	0.0291602	0.0321363
	33.5	-0.1193	-0.0258305	-0.0208228	0.141181	-0.0528597	-0.1193	-0.0687991	-0.0322952	-0.0757741	-0.0162568	-0.225278	-0.055854	-0.0620004	-0.122544	-0.0528597		0.0859536	0.0740096	0.0379427	0.0901072	0.0345427	0.0859536	0.0488321	0.0348908	0.0398231	0.034487	0.0887632	0.0881765	0.0379025	0.0789403	0.0345427
	34.5	-0.034595	-0.0775781	0.0452537	0.0556453	0.0369812	-0.034595	-0.176362	0.070786	-0.01585	-0.0345406	-0.230017	-0.0453042	-0.0244379	-0.0214833	0.0369812		0.10567	0.0523049	0.0304384	0.0776207	0.0432251	0.10567	0.0492745	0.0402928	0.0522023	0.0517937	0.132374	0.0858903	0.03693	0.0248031	0.0432251
	35.5	-0.130358	-0.0441702	0.0194375	0.0160524	-0.0547775	-0.130358	-0.058755	-0.0113883	-0.0355651	-0.0405794	-0.181999	-0.0370888	0.0111184	-0.0136957	-0.0547775		0.0883887	0.0573807	0.0391194	0.0491596	0.05345	0.0883887	0.0503384	0.0762381	0.0677467	0.0289437	0.117773	0.0727877	0.038705	0.0703492	0.05345
	36.5	-0.157156	-0.0838501	0.0177977	0.104178	-0.0304173	-0.157156	-0.122293	-0.0123316	-0.0528613	-0.0251912	-0.238328	-0.0406094	0.00712985	-0.0186628	-0.0304173		0.0867344	0.0528811	0.0689853	0.119847	0.0468826	0.0867344	0.0404786	0.0642294	0.0518391	0.0560961	0.168607	0.0976619	0.0296556	0.0418345	0.0468826
	37.5	-0.0595491	-0.0628085	0.0304962	0.0592376	-0.0625595	-0.0595491	-0.0670569	-0.00040924	0.00499112	0.0156462	-0.263861	-0.00417363	0.0766276	0.0486193	-0.0625595		0.0605966	0.0733256	0.0333034	0.0717835	0.0326024	0.0605966	0.0491329	0.0844862	0.0407672	0.0332198	0.12038	0.0711101	0.065173	0.0460609	0.0326024
	38.5	-0.10424	-0.10839	0.0326335	0.0479055	0.0135344	-0.10424	-0.0694098	-0.0633288	0.0148201	0.0740579	-0.15684	0.0394839	-0.0916934	-0.0169078	0.0135344		0.0924606	0.0689215	0.0411096	0.0858873	0.0338831	0.0924606	0.0705713	0.0552705	0.0285619	0.0462152	0.121636	0.0427015	0.0604883	0.0368429	0.0338831
	39.5	-0.150947	-0.0984641	0.0623308	-0.00878918	-0.0109046	-0.150947	-0.105577	-0.0296973	0.0450859	-0.0129511	-0.202892	-0.0185107	-0.0319063	-0.0865061	-0.0109046		0.0728935	0.0463916	0.0434722	0.0308162	0.0211889	0.0728935	0.0796364	0.0378104	0.0399093	0.0770042	0.144618	0.0608667	0.0506633	0.0688921	0.0211889
	40.5	-0.0616477	-0.0469732	-0.11293	0.011597	0.00541012	-0.0616477	-0.0799895	-0.0616603	0.0567625	0.0677297	-0.219939	0.000779023	0.0143267	0.0490837	0.00541012		0.0764	0.0590965	0.0438475	0.0608223	0.0197161	0.0764	0.0864886	0.0383562	0.0399244	0.0507854	0.0937506	0.0533452	0.0544115	0.0234319	0.0197161
	41.5	-0.00274755	-0.100935	-0.0249192	-0.00982809	0.0230746	-0.00274755	0.0113254	0.0244045	0.0648336	0.0274357	-0.158151	-0.0122322	-0.0607532	-0.090713	0.0230746		0.0782764	0.0632868	0.0395415	0.0678852	0.0317755	0.0782764	0.0770962	0.0687775	0.071146	0.0586081	0.11132	0.0394268	0.036356	0.0633881	0.0317755
	42.5	-0.0360659	-0.0340023	-0.018878	-0.0150379	0.054153	-0.0360659	-0.051158	0.0368813	-0.0488459	0.00184017	-0.155177	0.110522	-0.0125661	0.0396412	0.054153		0.0547125	0.0581283	0.067326	0.0526343	0.0309308	0.0547125	0.0673508	0.0539336	0.0729132	0.0491874	0.0918943	0.0968031	0.039676	0.0294392	0.0309308
	43.5	-0.0594426	-0.0315659	0.0143428	-0.0120223	-0.0367246	-0.0594426	0.00308696	-0.0865807	0.0863563	0.0896745	-0.217842	0.0836966	0.0131244	0.0160378	-0.0367246		0.0527118	0.0820283	0.0621512	0.0466374	0.033765	0.0527118	0.0778943	0.0416441	0.0541818	0.0531783	0.0939755	0.0667031	0.0520556	0.0274632	0.033765
	44.5	-0.0343053	-0.0192534	0.0118934	-0.0466146	0.00358594	-0.0343053	-0.019846	0.0741517	0.0248314	0.061083	-0.178024	0.0266248	-0.0856253	-0.0270833	0.00358594		0.078834	0.0796231	0.0189154	0.0384485	0.0460557	0.078834	0.0665614	0.0740768	0.0491906	0.0512231	0.0928646	0.0536908	0.0411069	0.025046	0.0460557
	45.5	-0.0577485	-0.116092	0.00878323	0.0311062	0.0564408	-0.0577485	-0.00118013	-0.0340049	0.0884031	-0.00931138	-0.120219	0.100612	-0.0410202	0.0295668	0.0564408		0.0571139	0.0418364	0.0873194	0.0350405	0.0564525	0.0571139	0.068969	0.019905	0.0363003	0.0630147	0.104721	0.06459	0.0563549	0.0394503	0.0564525
	46.5	-0.115112	-0.0829007	-0.00649601	-0.0308806	-0.00869756	-0.115112	-0.0742381	-0.00108511	0.0542133	0.0351342	-0.0835337	0.0704596	-0.0612505	-0.0243437	-0.00869756		0.0696681	0.0839819	0.0363103	0.0229739	0.045662	0.0696681	0.0400581	0.0333596	0.0389436	0.0648162	0.133333	0.0614555	0.0451363	0.0488497	0.045662
	47.5	-0.0401606	-0.0483205	-0.0972382	-0.0069719	0.0775928	-0.0401606	-0.14181	0.0332474	-0.0285176	-0.0307995	-0.181148	0.0108856	-0.0836332	-0.0416585	0.0775928		0.051102	0.069586	0.0352366	0.0617455	0.050149	0.051102	0.0818781	0.0524924	0.013239	0.068988	0.127473	0.0465961	0.0665644	0.076573	0.050149
	48.5	-0.0628088	-0.0277966	0.00871592	0.0356397	0.0632456	-0.0628088	-0.0934792	0.0239562	0.00485687	0.0341328	-0.129114	-0.0374414	-0.0571407	-0.056832	0.0632456		0.0804646	0.0472841	0.0498529	0.0639511	0.0361755	0.0804646	0.0687869	0.0349993	0.0503969	0.0224831	0.0960736	0.028464	0.0922691	0.0537307	0.0361755
	49.5	-0.0365133	-0.0714401	-0.0458732	0.000521907	0.0348541	-0.0365133	-0.120182	0.0104523	-0.079224	-0.0529437	-0.194058	-0.0490285	-0.0121392	0.048683	0.0348541		0.0641328	0.0650748	0.0729195	0.0173381	0.0284506	0.0641328	0.0782621	0.0373247	0.0623973	0.0485578	0.102589	0.0567484	0.0379554	0.0467883	0.0284506
	50.5	-0.0617891	-0.0482526	-0.00242221	-0.0542194	0.0268411	-0.0617891	-0.129401	0.141126	-0.0188253	0.0161422	-0.236998	-0.0292126	-0.115889	-0.0106334	0.0268411		0.0451601	0.0708064	0.0216312	0.0443903	0.0351881	0.0451601	0.0902143	0.0944281	0.0503485	0.0828081	0.117021	0.0428161	0.0503722	0.0362243	0.0351881
	51.5	0.0229196	-0.113618	-0.0742416	-0.00680285	-0.0180396	0.0229196	0.0304741	0.0132391	-0.0534458	-0.00451029	-0.192271	-0.0107482	-0.0370086	0.0193422	-0.0180396		0.0407424	0.0872173	0.0418134	0.0521507	0.0759835	0.0407424	0.100099	0.066651	0.0536232	0.0497424	0.145894	0.057495	0.0721604	0.0836717	0.0759835
	52.5	-0.0199186	-0.0591859	0.0414817	-0.0430688	-0.004547	-0.0199186	-0.0710566	-0.103972	0.0105625	-0.0396171	-0.152364	0.0697809	-0.0235765	0.00508237	-0.004547		0.0325065	0.0857627	0.0416704	0.0447419	0.0189586	0.0325065	0.068407	0.0332439	0.0339566	0.0808361	0.151396	0.0248779	0.0438595	0.0433705	0.0189586
	53.5	-0.136218	-0.0742446	-0.129794	0.0545597	-0.0575735	-0.136218	-0.0468911	-0.03591	-0.00594508	0.0199662	-0.209677	-0.00462072	-0.109424	0.0566822	-0.0575735		0.0434592	0.0381746	0.0739199	0.0430185	0.073167	0.0434592	0.05478	0.0627502	0.0494089	0.0376636	0.117408	0.07923	0.0517034	0.0560778	0.073167
	54.5	-0.0411298	0.0176596	0.00120651	0.0365791	-0.036081	-0.0411298	-0.112101	-0.064783	0.0329722	0.00285912	-0.109861	-0.00286569	-0.0248313	0.0201742	-0.036081		0.0715635	0.0477263	0.071691	0.0698751	0.0117858	0.0715635	0.0579379	0.0432505	0.0526322	0.0238634	0.140096	0.0612959	0.048248	0.0705355	0.0117858
	55.5	-0.0456392	0.0130412	-0.0509557	-0.0208631	0.0210649	-0.0456392	-0.0785271	0.0932873	0.0531248	0.113386	-0.134771	0.00644044	-0.101556	0.0467316	0.0210649		0.0443231	0.0590997	0.0280344	0.0235927	0.0305894	0.0443231	0.0840959	0.0476335	0.0324337	0.0507252	0.130549	0.0497573	0.0604077	0.0603558	0.0305894
	56.5	-0.0664891	-0.0813453	-0.16906	0.0478425	-0.0303889	-0.0664891	-0.0927541	0.0428963	-0.0477125	0.0867843	-0.213288	-0.0267212	-0.0520275	0.0976513	-0.0303889		0.059885	0.086587	0.0699204	0.0387506	0.0556961	0.059885	0.0789339	0.0451995	0.0489938	0.0717654	0.100754	0.0166343	0.0495188	0.0474729	0.0556961
	57.5	-0.019904	-0.0261238	0.0199394	0.0670098	-0.00671015	-0.019904	-0.0427103	-0.0128009	-0.0720656	-0.0101558	-0.148697	-0.0710299	-0.00441368	-0.042844	-0.00671015		0.0507012	0.0847413	0.0341404	0.0401012	0.021587	0.0507012	0.0893429	0.0608032	0.0437676	0.0834739	0.114466	0.0652915	0.0404199	0.0478901	0.021587
	58.5	-0.0592132	0.0115751	0.0252913	0.0609868	0.00456769	-0.0592132	-0.0291088	0.0176096	0.061952	0.0707428	-0.110172	-0.00820976	-0.0850989	-0.0160355	0.00456769		0.038355	0.0534716	0.0447684	0.0837331	0.0317419	0.038355	0.0460459	0.0437378	0.0587848	0.0521558	0.0955749	0.0267433	0.0499809	0.0769232	0.0317419
	59.5	0.0304896	-0.0667035	0.0610585	0.0664323	-0.00806013	0.0304896	-0.106998	0.0711479	-0.0412072	0.0222627	-0.0851423	-0.0518608	-0.0545129	0.0799425	-0.00806013		0.0545462	0.05867	0.0597507	0.0683646	0.0238178	0.0545462	0.0423744	0.0700582	0.0552903	0.0884197	0.111132	0.0528997	0.0515672	0.0462322	0.0238178
	data in 5s epochs
	2.5	#REF!	#REF!	#REF!	#REF!	#REF!	#REF!	#REF!	#REF!	#REF!	#REF!	#REF!	#REF!	#REF!	#REF!	#REF!		#REF!	#REF!	#REF!	#REF!	#REF!	#REF!	#REF!	#REF!	#REF!	#REF!	#REF!	#REF!	#REF!	#REF!	#REF!
	7.5	#REF!	#REF!	#REF!	#REF!	#REF!	#REF!	#REF!	#REF!	#REF!	#REF!	#REF!	#REF!	#REF!	#REF!	#REF!		#REF!	#REF!	#REF!	#REF!	#REF!	#REF!	#REF!	#REF!	#REF!	#REF!	#REF!	#REF!	#REF!	#REF!	#REF!
	12.5	#REF!	#REF!	#REF!	#REF!	#REF!	#REF!	#REF!	#REF!	#REF!	#REF!	#REF!	#REF!	#REF!	#REF!	#REF!		#REF!	#REF!	#REF!	#REF!	#REF!	#REF!	#REF!	#REF!	#REF!	#REF!	#REF!	#REF!	#REF!	#REF!	#REF!
	17.5	#REF!	#REF!	#REF!	#REF!	#REF!	#REF!	#REF!	#REF!	#REF!	#REF!	#REF!	#REF!	#REF!	#REF!	#REF!		#REF!	#REF!	#REF!	#REF!	#REF!	#REF!	#REF!	#REF!	#REF!	#REF!	#REF!	#REF!	#REF!	#REF!	#REF!
	22.5	#REF!	#REF!	#REF!	#REF!	#REF!	#REF!	#REF!	#REF!	#REF!	#REF!	#REF!	#REF!	#REF!	#REF!	#REF!		#REF!	#REF!	#REF!	#REF!	#REF!	#REF!	#REF!	#REF!	#REF!	#REF!	#REF!	#REF!	#REF!	#REF!	#REF!
	27.5	#REF!	#REF!	#REF!	#REF!	#REF!	#REF!	#REF!	#REF!	#REF!	#REF!	#REF!	#REF!	#REF!	#REF!	#REF!		#REF!	#REF!	#REF!	#REF!	#REF!	#REF!	#REF!	#REF!	#REF!	#REF!	#REF!	#REF!	#REF!	#REF!	#REF!

## Sheet: Fig4E
	ACHROMATIC CELLS		Firing first 10s
	Twilight stage	Simulated angle	NATURAL	DAY	NIGHT		NATURAL	DAY	NIGHT
	5	3	#DIV/0!	#DIV/0!	#DIV/0!		#DIV/0!	#DIV/0!	#DIV/0!
	4	0.5	#DIV/0!	#DIV/0!	#DIV/0!		#DIV/0!	#DIV/0!	#DIV/0!
	3	-2.5	#DIV/0!	#DIV/0!	#DIV/0!		#DIV/0!	#DIV/0!	#DIV/0!
	2	-5	#DIV/0!	#DIV/0!	#DIV/0!		#DIV/0!	#DIV/0!	#DIV/0!
	1	-7.25	#DIV/0!	#DIV/0!	#DIV/0!		#DIV/0!	#DIV/0!	#DIV/0!
			Renormalised: max		#DIV/0!
			MEAN				SEM
	Twilight stage	Simulated angle	NATURAL	DAY	NIGHT		NATURAL	DAY	NIGHT
	5	3	#DIV/0!	#DIV/0!	#DIV/0!		#DIV/0!	#DIV/0!	#DIV/0!
	4	0.5	#DIV/0!	#DIV/0!	#DIV/0!		#DIV/0!	#DIV/0!	#DIV/0!
	3	-2.5	#DIV/0!	#DIV/0!	#DIV/0!		#DIV/0!	#DIV/0!	#DIV/0!
	2	-5	#DIV/0!	#DIV/0!	#DIV/0!		#DIV/0!	#DIV/0!	#DIV/0!
	1	-7.25	#DIV/0!	#DIV/0!	#DIV/0!		#DIV/0!	#DIV/0!	#DIV/0!
		cell ids
	1	122
	2	133
	3	135
	4	136
	5	137
	6	150
	7	154
	8	155

## Sheet: FigS3A
	BLUE ON	Natural	Day	Natural	Day			Achromatic	Natural	Day	Natural	Day
	TWILIGHT STAGE	4	4	4	4			TWILIGHT STAGE	4	4	4	4
	TIME (s)	Normalised Mean		SEM				TIME (s)	Normalised Mean		SEM
	2.5	0.845347	0.557147	0.0558231	0.10761			2.5	0.761155	0.762155	0.0601236	0.0736499
	7.5	0.821298	0.600498	0.0431327	0.0559812			7.5	0.641241	0.740538	0.102238	0.088527
	12.5	0.697974	0.618097	0.084909	0.0699466			12.5	0.533077	0.454219	0.0733926	0.0921941
	17.5	0.662856	0.544752	0.0704825	0.0735925			17.5	0.563426	0.430096	0.0903045	0.0756762
	22.5	0.655302	0.662384	0.0938624	0.0793918			22.5	0.489431	0.493664	0.085824	0.0875328
	27.5	0.606038	0.610376	0.0994	0.0910061			27.5	0.265015	0.358798	0.0903261	0.102963
RENORMALISATION: max=		0.845347							0.762155
	BLUE ON	Natural	Day	Natural	Day			Achromatic	Natural	Day	Natural	Day
	TWILIGHT STAGE	4	4	4	4			TWILIGHT STAGE	4	4	4	4
	TIME (s)	Normalised Mean		SEM				TIME (s)	Normalised Mean		SEM
	2.5	1	0.659075	0.0660357	0.127297			2.5	0.998687	1	0.0788862	0.0966337
	7.5	0.971552	0.710356	0.0510237	0.0662228			7.5	0.841352	0.971636	0.134143	0.116153
	12.5	0.825666	0.731176	0.100443	0.0827431			12.5	0.699433	0.595966	0.0962962	0.120965
	17.5	0.784123	0.644413	0.083377	0.087056			17.5	0.739254	0.564315	0.118486	0.0992923
	22.5	0.775187	0.783565	0.111034	0.0939163			22.5	0.642167	0.647721	0.112607	0.114849
	27.5	0.716911	0.722043	0.117585	0.107655			27.5	0.347717	0.470768	0.118514	0.135095
	0	0	0	0	0			0	0	0	0	0
	data in 5s epochs							data in 5s epochs
	2.5	#DIV/0!	#DIV/0!					2.5	#DIV/0!	#DIV/0!
	7.5	#DIV/0!	#DIV/0!					7.5	#DIV/0!	#DIV/0!
	12.5	#DIV/0!	#DIV/0!					12.5	#DIV/0!	#DIV/0!
	17.5	#DIV/0!	#DIV/0!					17.5	#DIV/0!	#DIV/0!
	22.5	#DIV/0!	#DIV/0!					22.5	#DIV/0!	#DIV/0!
	27.5	#DIV/0!	#DIV/0!					27.5	#DIV/0!	#DIV/0!

## Sheet: FigS3B
		BLUE ON				Achromatic				Unclassified
		Mean firing (spikes/s)		T-test P		Mean firing (spikes/s)		T-test P		Mean firing (spikes/s)		T-test P
		Dark	Daylight	0.0014202		Dark	Daylight	0.000318837		Dark	Daylight	3.38526e-05
		36.118	41.7			1.796	2.81			4.3	4.6
		0.652667	1.76			2.44133	3.66			0.4	0.5
		2.41867	5.2			3.34467	3.67			5.1	5.3
		3.29533	6.27			3.86333	5.21			1.8	2
		3.72	8.47			4.86867	5.91			3.2	4.2
		1.00533	3.12			6.722	12.53			0.5	0.7
		21.9913	26.41			1.28133	2.52			0.5	0.7
		0.463333	0.66			1.42533	4.72			0.9	1.2
		32.4147	39.23			1.162	3.79			0.6	1
						0.107333	0.78			0.2	0.6
						0.002	0.06			2	3.5
						0.120667	1.85			1.2	1.6
						0.078	0.39			1.6	2
						7.9	10.175			1.4	1.5
						0.908667	1.65			2.3	2.8
						0.272667	0.58			2.3	2.5
						11.5647	13.26			1.4	1.8
						0.264667	0.18			1	1.3
						7.99533	9.11			2	2.5
										1.8	2
										3.8	4.3
										0.7	1.1
										0.3	0.7
										2.1	1.5
										2.6	3.5

## Sheet: FigS3C
	Unclassified cells	Natural
	TWILIGHT STAGE	5	4	3	2	1		5	4	3	2	1
	TIME (s)	Mean response (spikes/s)						SEM
	-29.5	0.1792	0.0816	-0.0154	0.1848	-0.0810667		0.0737245	0.113452	0.121382	0.0985642	0.136265
	-28.5	0.0472	-0.0944	0.0066	0.1688	0.0149333		0.0774558	0.0881898	0.121737	0.113586	0.14316
	-27.5	0.0112	0.1616	0.0006	-0.0312	-0.0250667		0.0739241	0.124126	0.152189	0.0891663	0.129212
	-26.5	-0.0088	0.2016	0.1846	-0.1032	-0.0570667		0.0952079	0.0767519	0.121039	0.0874369	0.117301
	-25.5	-0.0208	0.0976	-0.0994	0.0808	-0.0170667		0.0973754	0.0936937	0.0859304	0.115158	0.15674
	-24.5	0.0112	0.0816	0.0266	-0.0072	-0.0410667		0.0784665	0.140682	0.109303	0.109839	0.0886848
	-23.5	0.1712	-0.1664	0.0386	-0.0392	-0.121067		0.0980414	0.139074	0.0896847	0.11822	0.0778609
	-22.5	-0.1688	0.0736	0.0106	-0.0392	0.110933		0.0675648	0.110588	0.124425	0.0902739	0.131505
	-21.5	-0.0568	0.0576	-0.0234	-0.0632	0.0229333		0.0856155	0.120099	0.108222	0.130955	0.108167
	-20.5	-0.0448	-0.0864	-0.0514	0.0568	-0.161067		0.0674762	0.062698	0.138033	0.0981557	0.108632
	-19.5	-0.1088	-0.0704	-0.0194	0.0328	-0.0650667		0.0870638	0.104286	0.131326	0.107722	0.118204
	-18.5	0.0472	-0.1504	-0.0334	-0.1912	-0.0650667		0.0533381	0.0807851	0.121262	0.108306	0.102756
	-17.5	-0.0368	-0.1264	0.2466	0.0408	0.0549333		0.0707752	0.0859117	0.0890846	0.0869588	0.101634
	-16.5	-0.1448	-0.2064	-0.1214	0.0968	0.0309333		0.0708107	0.0825182	0.0830376	0.0990437	0.146097
	-15.5	0.0872	-0.0704	-0.0634	-0.0792	0.246933		0.0796859	0.0746846	0.107273	0.106044	0.118561
	-14.5	-0.0088	0.2336	0.0946	0.1288	-0.105067		0.0754254	0.125306	0.113231	0.103269	0.152519
	-13.5	0.0192	-0.1184	0.1566	-0.0552	-0.0650667		0.0848932	0.0912394	0.112589	0.128797	0.149588
	-12.5	0.0072	-0.0944	0.0866	-0.0792	0.0469333		0.0663999	0.130127	0.10073	0.152319	0.105405
	-11.5	-0.0288	-0.1984	-0.0234	0.0488	0.126933		0.0622441	0.0818791	0.104693	0.103273	0.116111
	-10.5	-0.1048	0.2016	0.0286	0.1608	0.0229333		0.0762025	0.103354	0.112008	0.145107	0.100477
	-9.5	0.0832	-0.0144	-0.2134	-0.1512	-0.129067		0.0810515	0.100676	0.111549	0.119735	0.112985
	-8.5	-0.1168	-0.0064	-0.1234	-0.1112	0.0469333		0.0755088	0.10501	0.108315	0.0882192	0.130602
	-7.5	0.0592	0.0736	0.0486	0.0408	-0.0410667		0.0844629	0.117581	0.148031	0.104784	0.126168
	-6.5	-0.0448	-0.0384	-0.1314	-0.1112	0.0549333		0.0832916	0.104385	0.133153	0.124385	0.127752
	-5.5	0.0072	0.1296	0.0966	-0.1432	-0.00906667		0.0657948	0.115162	0.128561	0.109722	0.101251
	-4.5	-0.0408	-0.1184	-0.0554	0.1608	-0.00906667		0.0736627	0.0888955	0.141759	0.120159	0.111667
	-3.5	0.1312	0.1296	-0.1274	-0.1272	0.0869333		0.0714104	0.088594	0.101242	0.132771	0.126466
	-2.5	0.0592	0.1216	-0.0594	-0.0792	0.126933		0.0848369	0.107989	0.119844	0.113592	0.0811961
	-1.5	-0.0008	-0.0944	0.1406	0.0408	0.0229333		0.0821379	0.105027	0.149163	0.11932	0.138876
	-0.5	0.0152	0.0096	-0.0054	0.1688	-0.0250667		0.0726585	0.0960463	0.116147	0.130977	0.110605
	0.5	1.8192	1.4176	0.8646	0.1928	0.0309333		0.323533	0.204054	0.204275	0.116362	0.133274
	1.5	1.1712	0.6336	0.4586	0.0168	0.126933		0.209486	0.169913	0.177714	0.0919026	0.115362
	2.5	1.1952	0.8656	0.7326	0.0088	-0.0330667		0.211082	0.189515	0.152358	0.153004	0.0851452
	3.5	0.8072	0.8656	0.2846	0.0648	-0.00906667		0.125238	0.151351	0.157772	0.134092	0.13187
	4.5	0.7952	0.9696	0.3066	0.1768	0.0629333		0.138308	0.171514	0.0977838	0.0884175	0.0724278
	5.5	0.8352	0.7376	0.3506	0.3048	0.142933		0.17096	0.173269	0.124868	0.121162	0.0910654
	6.5	0.7152	0.7616	0.4886	0.1608	-0.129067		0.181124	0.179104	0.176526	0.0790108	0.091488
	7.5	0.7552	0.8416	0.3966	0.2248	-0.0330667		0.15865	0.196007	0.189476	0.117327	0.174027
	8.5	0.8072	0.6176	0.4126	0.0888	0.0389333		0.185401	0.151358	0.131482	0.116906	0.130149
	9.5	0.7712	0.8896	0.4326	0.2968	0.246933		0.175758	0.195325	0.161917	0.10596	0.147042
	10.5	0.7552	0.6096	0.4126	0.2168	-0.0490667		0.154886	0.124215	0.163776	0.120837	0.135103
	11.5	0.6432	0.9696	0.5366	-0.0152	-0.0170667		0.134259	0.239952	0.229435	0.109176	0.102235
	12.5	0.3952	0.6416	0.5886	-0.1512	-0.137067		0.150732	0.135847	0.183289	0.113445	0.120541
	13.5	0.6712	0.5136	0.2226	0.0728	0.206933		0.153518	0.130937	0.0884699	0.132821	0.105282
	14.5	0.5392	0.6736	0.7406	-0.0312	0.102933		0.127259	0.135592	0.158263	0.0989251	0.112034
	15.5	0.5032	0.7216	0.4366	0.2328	0.0469333		0.122907	0.148292	0.12317	0.13682	0.0784229
	16.5	0.3632	0.7696	0.4906	0.2568	0.142933		0.0972238	0.157435	0.139535	0.12647	0.117661
	17.5	0.3152	0.2976	-0.0034	-0.0472	-0.0250667		0.0996624	0.173387	0.133532	0.119427	0.141728
	18.5	0.5592	0.4576	0.3526	0.2968	0.0309333		0.103363	0.10003	0.147662	0.1467	0.128088
	19.5	0.2952	0.5456	0.3046	-0.0552	-0.0890667		0.127022	0.169309	0.168375	0.0737699	0.101633
	20.5	0.4032	0.7936	0.4786	0.1528	-0.0170667		0.12641	0.165866	0.123986	0.165343	0.128005
	21.5	0.3592	0.3776	0.5666	0.3608	0.00693333		0.0974142	0.150684	0.136021	0.160535	0.132027
	22.5	0.6032	0.6416	0.3366	0.1208	0.126933		0.139517	0.130983	0.167601	0.0858477	0.123043
	23.5	0.3432	0.3296	0.2546	0.2008	-0.0970667		0.143612	0.142829	0.149978	0.150392	0.113041
	24.5	0.3112	0.4496	0.4966	0.2568	0.0229333		0.0990639	0.147021	0.129565	0.142045	0.138283
	25.5	0.3272	0.3616	0.5266	0.0328	0.262933		0.104442	0.13048	0.153911	0.157578	0.115783
	26.5	0.4032	0.5056	0.2886	0.2648	0.134933		0.0951292	0.164586	0.172542	0.15839	0.128214
	27.5	0.3312	0.4256	0.3026	0.2248	-0.145067		0.105354	0.207732	0.148148	0.0979172	0.0972087
	28.5	0.3472	0.3696	0.3686	-0.0232	0.0309333		0.120915	0.122888	0.175426	0.082569	0.103397
	29.5	0.3392	0.5776	0.3306	0.0808	-0.0410667		0.10271	0.143709	0.13644	0.101386	0.101798
	30.5	0.3312	0.4096	0.2046	-0.1832	-0.00106667		0.083656	0.115462	0.148258	0.121296	0.11891
	31.5	0.0952	0.2176	-0.1494	0.0328	-0.0410667		0.090616	0.121574	0.105565	0.136087	0.132692
	32.5	0.1912	0.0656	0.1326	-0.0712	-0.0810667		0.103506	0.102396	0.092501	0.0934877	0.134839
	33.5	0.0352	0.1216	0.1386	0.0328	-0.257067		0.0559914	0.146255	0.0977625	0.0950071	0.122146
	34.5	0.1512	0.1296	-0.2454	-0.0872	0.0629333		0.0959959	0.0928799	0.114135	0.139455	0.107234
	35.5	0.2952	0.3216	0.0666	-0.2232	0.0309333		0.0826918	0.117357	0.139123	0.123071	0.0942918
	36.5	0.1392	-0.0624	0.1486	0.1448	0.110933		0.0890529	0.118902	0.12178	0.138812	0.0998902
	37.5	0.0472	0.2416	-0.1254	0.0008	-0.0650667		0.0857675	0.131187	0.113024	0.109118	0.0875784
	38.5	0.1712	0.4336	-0.0694	-0.1432	-0.185067		0.084708	0.151612	0.125915	0.0803263	0.113458
	39.5	0.0832	-0.0144	0.0846	-0.1192	-0.201067		0.0667701	0.103699	0.120725	0.138063	0.0892543
	40.5	0.1272	0.1856	0.0506	-0.1352	-0.185067		0.0887584	0.13838	0.10717	0.109416	0.146095
	41.5	0.1352	0.1856	-0.0274	0.0408	-0.0570667		0.101978	0.135048	0.0846593	0.136665	0.0811008
	42.5	0.0832	0.2176	0.3066	-0.0792	0.246933		0.0595018	0.163048	0.165452	0.0913409	0.138801
	43.5	0.0952	0.1616	0.0366	0.0168	-0.209067		0.100875	0.114069	0.122773	0.113888	0.110266
	44.5	0.0592	0.1376	-0.1694	-0.0872	-0.129067		0.113312	0.160554	0.10444	0.0980642	0.141363
	45.5	-0.0368	0.2976	-0.0214	-0.0552	-0.0890667		0.0594999	0.130387	0.0811375	0.104933	0.103817
	46.5	0.0712	0.0896	0.0946	0.0488	-0.121067		0.0989382	0.160266	0.121186	0.161296	0.171374
	47.5	0.1352	0.1376	-0.0154	0.1208	-0.0730667		0.0909062	0.121563	0.0946866	0.109427	0.086188
	48.5	0.0112	0.2816	0.0906	0.0648	-0.0170667		0.074865	0.113589	0.156386	0.115078	0.126345
	49.5	0.1552	0.0336	0.2686	0.0088	-0.161067		0.0874499	0.105365	0.112279	0.0928868	0.163057
	50.5	0.1392	0.1616	-0.0274	-0.0712	0.0629333		0.0990812	0.125709	0.0988601	0.0944573	0.115418
	51.5	0.0312	0.1536	-0.0614	0.1688	-0.193067		0.0906734	0.15628	0.0843473	0.0980225	0.120369
	52.5	0.1592	0.2176	-0.0294	0.0968	-0.0170667		0.0876012	0.158122	0.141423	0.141062	0.104322
	53.5	0.0312	0.2816	-0.0214	-0.0872	-0.113067		0.100319	0.131876	0.0818465	0.0814788	0.129247
	54.5	0.0432	0.1056	0.0346	0.0808	-0.105067		0.095394	0.135219	0.125299	0.124487	0.0795527
	55.5	0.1512	0.1136	0.0306	0.1048	-0.0330667		0.0764831	0.125015	0.115892	0.0889707	0.0903864
	56.5	0.0032	0.1056	-0.0114	0.0568	-0.0490667		0.0860531	0.102587	0.102356	0.108275	0.1186
	57.5	0.2232	0.2416	-0.0254	0.1288	-0.217067		0.109518	0.127056	0.0970735	0.130614	0.126046
	58.5	0.0072	0.0576	0.1546	-0.0072	0.134933		0.0995828	0.129295	0.138486	0.0922925	0.116614
	59.5	0.1952	0.0416	0.1826	-0.1992	-0.281067		0.0730535	0.145101	0.103737	0.105872	0.128406

## Sheet: BlueONCell1
		Raw resposne (Spikes/s)																	Baseline subtracted																	Normalised Firing
	TWILIGHT STAGE	5	4	3	2	1	5	4	3	2	1	5	4	3	2	1		TWILIGHT STAGE	5	4	3	2	1	5	4	3	2	1	5	4	3	2	1		TWILIGHT STAGE	5	4	3	2	1	5	4	3	2	1	5	4	3	2
	TIME (s)	Natural					Day					Night						prestimulus firing	35.7433	36.1	36.0733	37.1267	36.3833	35.7433	35.4533	36.0867	35.9733	35.6733	35.6133	34.2533	37.24	35.4333	36.3833		max firing	27.3867	27.3867	27.3867	27.3867	27.3867	27.3867	27.3867	27.3867	27.3867	27.3867	27.3867	27.3867	27.3867	27.3867
	-29.5	35.5	36.2	35.4	38.2	37	35.5	33.4	36	37	33.4	35.4	33.2	37.4	35	37			-0.243333	0.1	-0.673333	1.07333	0.616667	-0.243333	-2.05333	-0.0866667	1.02667	-2.27333	-0.213333	-1.05333	0.16	-0.433333	0.616667			-0.0088851	0.00365141	-0.0245862	0.0391918	0.022517	-0.0088851	-0.0749757	-0.00316456	0.0374878	-0.0830088	-0.00778968	-0.0384615	0.00584226	-0.0158228
	-28.5	36	36	35.6	36.4	35.8	36	36.8	35.8	34.6	35	35.4	34	37.2	32.2	35.8			0.256667	-0.1	-0.473333	-0.726667	-0.583333	0.256667	1.34667	-0.286667	-1.37333	-0.673333	-0.213333	-0.253333	-0.04	-3.23333	-0.583333			0.00937196	-0.00365141	-0.0172833	-0.0265336	-0.0212999	0.00937196	0.0491723	-0.0104674	-0.0501461	-0.0245862	-0.00778968	-0.00925024	-0.00146056	-0.118062
	-27.5	35.5	35	34.8	37	37.1	35.5	35.2	37	36	34.6	35.6	34.8	37.6	34.6	37.1			-0.243333	-1.1	-1.27333	-0.126667	0.716667	-0.243333	-0.253333	0.913333	0.0266667	-1.07333	-0.0133333	0.546667	0.36	-0.833333	0.716667			-0.0088851	-0.0401655	-0.0464946	-0.00462512	0.0261685	-0.0088851	-0.00925024	0.0333496	0.00097371	-0.0391918	-0.000486855	0.0199611	0.0131451	-0.0304284
	-26.5	36	35.6	35.4	38.6	37.3	36	34.4	35	35.6	36.2	36.4	35.6	37.4	35	37.3			0.256667	-0.5	-0.673333	1.47333	0.916667	0.256667	-1.05333	-1.08667	-0.373333	0.526667	0.786667	1.34667	0.16	-0.433333	0.916667			0.00937196	-0.0182571	-0.0245862	0.0537975	0.0334713	0.00937196	-0.0384615	-0.0396787	-0.0136319	0.0192308	0.0287244	0.0491723	0.00584226	-0.0158228
	-25.5	36.5	35.8	35.6	36.2	37	36.5	34.2	34.4	36	34.6	35.2	33.2	36.4	35.2	37			0.756667	-0.3	-0.473333	-0.926667	0.616667	0.756667	-1.25333	-1.68667	0.0266667	-1.07333	-0.413333	-1.05333	-0.84	-0.233333	0.616667			0.027629	-0.0109542	-0.0172833	-0.0338364	0.022517	0.027629	-0.0457644	-0.0615871	0.00097371	-0.0391918	-0.0150925	-0.0384615	-0.0306719	-0.00851996
	-24.5	35.8	37.4	36.8	37.4	37.5	35.8	35.4	37.6	35.4	36.2	35.8	34.6	38	36.2	37.5			0.0566667	1.3	0.726667	0.273333	1.11667	0.0566667	-0.0533333	1.51333	-0.573333	0.526667	0.186667	0.346667	0.76	0.766667	1.11667			0.00206913	0.0474684	0.0265336	0.00998053	0.0407741	0.00206913	-0.00194742	0.055258	-0.0209348	0.0192308	0.00681597	0.0126582	0.0277507	0.0279942
	-23.5	36.1	35.2	36.4	37.8	36.8	36.1	37.2	37.2	34	34.6	35.4	34	37.4	35.2	36.8			0.356667	-0.9	0.326667	0.673333	0.416667	0.356667	1.74667	1.11333	-1.97333	-1.07333	-0.213333	-0.253333	0.16	-0.233333	0.416667			0.0130234	-0.0328627	0.0119279	0.0245862	0.0152142	0.0130234	0.063778	0.0406524	-0.0720545	-0.0391918	-0.00778968	-0.00925024	0.00584226	-0.00851996
	-22.5	35.8	35.4	36.4	36.8	35.5	35.8	35.2	37.4	36	35.6	36.6	34.2	35.6	36	35.5			0.0566667	-0.7	0.326667	-0.326667	-0.883333	0.0566667	-0.253333	1.31333	0.0266667	-0.0733333	0.986667	-0.0533333	-1.64	0.566667	-0.883333			0.00206913	-0.0255599	0.0119279	-0.0119279	-0.0322541	0.00206913	-0.00925024	0.0479552	0.00097371	-0.0026777	0.0360273	-0.00194742	-0.0598832	0.0206913
	-21.5	35.2	36.2	35.2	36	35.7	35.2	35	35.2	37.2	35.4	35	34.6	38.6	33.6	35.7			-0.543333	0.1	-0.873333	-1.12667	-0.683333	-0.543333	-0.453333	-0.886667	1.22667	-0.273333	-0.613333	0.346667	1.36	-1.83333	-0.683333			-0.0198393	0.00365141	-0.031889	-0.0411392	-0.0249513	-0.0198393	-0.0165531	-0.0323759	0.0447907	-0.00998053	-0.0223953	0.0126582	0.0496592	-0.0669426
	-20.5	35.9	34.4	36.2	37.2	35.9	35.9	33.4	36.8	35.8	35.2	35.8	36.2	37.2	36.8	35.9			0.156667	-1.7	0.126667	0.0733333	-0.483333	0.156667	-2.05333	0.713333	-0.173333	-0.473333	0.186667	1.94667	-0.04	1.36667	-0.483333			0.00572055	-0.062074	0.00462512	0.0026777	-0.0176485	0.00572055	-0.0749757	0.0260467	-0.00632911	-0.0172833	0.00681597	0.0710808	-0.00146056	0.0499026
	-19.5	34.9	35.6	37.2	38.8	36.4	34.9	35.4	34.2	36.4	35.4	34.6	36	37	36.4	36.4			-0.843333	-0.5	1.12667	1.67333	0.0166667	-0.843333	-0.0533333	-1.88667	0.426667	-0.273333	-1.01333	1.74667	-0.24	0.966667	0.0166667			-0.0307936	-0.0182571	0.0411392	0.0611003	0.000608569	-0.0307936	-0.00194742	-0.06889	0.0155794	-0.00998053	-0.037001	0.063778	-0.00876339	0.035297
	-18.5	35.7	37	35.2	37.6	35.9	35.7	35.4	35.8	35.2	36.6	36.6	34.2	37.6	35	35.9			-0.0433333	0.9	-0.873333	0.473333	-0.483333	-0.0433333	-0.0533333	-0.286667	-0.773333	0.926667	0.986667	-0.0533333	0.36	-0.433333	-0.483333			-0.00158228	0.0328627	-0.031889	0.0172833	-0.0176485	-0.00158228	-0.00194742	-0.0104674	-0.0282376	0.0338364	0.0360273	-0.00194742	0.0131451	-0.0158228
	-17.5	36.5	35.8	37.4	36.6	36.3	36.5	35.8	35.4	35.4	35.4	35.2	34.2	36.2	34.4	36.3			0.756667	-0.3	1.32667	-0.526667	-0.0833333	0.756667	0.346667	-0.686667	-0.573333	-0.273333	-0.413333	-0.0533333	-1.04	-1.03333	-0.0833333			0.027629	-0.0109542	0.0484421	-0.0192308	-0.00304284	0.027629	0.0126582	-0.025073	-0.0209348	-0.00998053	-0.0150925	-0.00194742	-0.0379747	-0.0377313
	-16.5	35.2	36	35.2	37	36.2	35.2	36.4	36	35.8	37.2	34.2	34.2	35.8	35	36.2			-0.543333	-0.1	-0.873333	-0.126667	-0.183333	-0.543333	0.946667	-0.0866667	-0.173333	1.52667	-1.41333	-0.0533333	-1.44	-0.433333	-0.183333			-0.0198393	-0.00365141	-0.031889	-0.00462512	-0.00669426	-0.0198393	0.0345667	-0.00316456	-0.00632911	0.0557449	-0.0516066	-0.00194742	-0.0525803	-0.0158228
	-15.5	36.3	36.4	35.6	35.6	37	36.3	35.4	35.2	36.4	34	36.2	35.4	38.2	33.2	37			0.556667	0.3	-0.473333	-1.52667	0.616667	0.556667	-0.0533333	-0.886667	0.426667	-1.67333	0.586667	1.14667	0.96	-2.23333	0.616667			0.0203262	0.0109542	-0.0172833	-0.0557449	0.022517	0.0203262	-0.00194742	-0.0323759	0.0155794	-0.0611003	0.0214216	0.0418695	0.0350536	-0.0815482
	-14.5	34.2	34.6	37.6	37	36.1	34.2	35	35.6	36	36.4	36.2	32.4	38.4	36.6	36.1			-1.54333	-1.5	1.52667	-0.126667	-0.283333	-1.54333	-0.453333	-0.486667	0.0266667	0.726667	0.586667	-1.85333	1.16	1.16667	-0.283333			-0.0563535	-0.0547712	0.0557449	-0.00462512	-0.0103457	-0.0563535	-0.0165531	-0.0177702	0.00097371	0.0265336	0.0214216	-0.0676728	0.0423564	0.0425998
	-13.5	36.2	35.8	36	37.6	36.5	36.2	35.8	35.2	34.6	35.8	36.6	33.4	37	35.8	36.5			0.456667	-0.3	-0.0733333	0.473333	0.116667	0.456667	0.346667	-0.886667	-1.37333	0.126667	0.986667	-0.853333	-0.24	0.366667	0.116667			0.0166748	-0.0109542	-0.0026777	0.0172833	0.00425998	0.0166748	0.0126582	-0.0323759	-0.0501461	0.00462512	0.0360273	-0.0311587	-0.00876339	0.0133885
	-12.5	35.4	37.2	35.6	38	37.4	35.4	36	37.2	36.2	35.4	36.8	34	36.8	37.8	37.4			-0.343333	1.1	-0.473333	0.873333	1.01667	-0.343333	0.546667	1.11333	0.226667	-0.273333	1.18667	-0.253333	-0.44	2.36667	1.01667			-0.0125365	0.0401655	-0.0172833	0.031889	0.0371227	-0.0125365	0.0199611	0.0406524	0.00827653	-0.00998053	0.0433301	-0.00925024	-0.0160662	0.0864167
	-11.5	36.2	37	36.4	37.6	34.4	36.2	35.4	36	35	37.4	36.4	34.2	36.8	37.6	34.4			0.456667	0.9	0.326667	0.473333	-1.98333	0.456667	-0.0533333	-0.0866667	-0.973333	1.72667	0.786667	-0.0533333	-0.44	2.16667	-1.98333			0.0166748	0.0328627	0.0119279	0.0172833	-0.0724197	0.0166748	-0.00194742	-0.00316456	-0.0355404	0.0630477	0.0287244	-0.00194742	-0.0160662	0.0791139
	-10.5	36.9	35.8	36	36.6	36.1	36.9	34.6	35.4	35	36.6	36.2	33.4	37.8	36	36.1			1.15667	-0.3	-0.0733333	-0.526667	-0.283333	1.15667	-0.853333	-0.686667	-0.973333	0.926667	0.586667	-0.853333	0.56	0.566667	-0.283333			0.0422347	-0.0109542	-0.0026777	-0.0192308	-0.0103457	0.0422347	-0.0311587	-0.025073	-0.0355404	0.0338364	0.0214216	-0.0311587	0.0204479	0.0206913
	-9.5	36.4	35.8	36.4	36.2	37.2	36.4	35.6	38	35.2	36	35	34.8	37.4	35	37.2			0.656667	-0.3	0.326667	-0.926667	0.816667	0.656667	0.146667	1.91333	-0.773333	0.326667	-0.613333	0.546667	0.16	-0.433333	0.816667			0.0239776	-0.0109542	0.0119279	-0.0338364	0.0298199	0.0239776	0.0053554	0.0698637	-0.0282376	0.0119279	-0.0223953	0.0199611	0.00584226	-0.0158228
	-8.5	36.5	37.2	37	38.2	34.6	36.5	36.2	37.8	37.4	36.4	35.2	33.4	37.8	35.8	34.6			0.756667	1.1	0.926667	1.07333	-1.78333	0.756667	0.746667	1.71333	1.42667	0.726667	-0.413333	-0.853333	0.56	0.366667	-1.78333			0.027629	0.0401655	0.0338364	0.0391918	-0.0651168	0.027629	0.0272639	0.0625609	0.0520935	0.0265336	-0.0150925	-0.0311587	0.0204479	0.0133885
	-7.5	35	36.6	34.6	36.4	37.6	35	36.8	37.6	35.4	35	34	33.6	37.6	36.4	37.6			-0.743333	0.5	-1.47333	-0.726667	1.21667	-0.743333	1.34667	1.51333	-0.573333	-0.673333	-1.61333	-0.653333	0.36	0.966667	1.21667			-0.0271422	0.0182571	-0.0537975	-0.0265336	0.0444255	-0.0271422	0.0491723	0.055258	-0.0209348	-0.0245862	-0.0589094	-0.0238559	0.0131451	0.035297
	-6.5	35.2	36.6	36.2	36.4	35.2	35.2	35.6	37.2	36.4	37.6	36.6	33.4	37.4	35.8	35.2			-0.543333	0.5	0.126667	-0.726667	-1.18333	-0.543333	0.146667	1.11333	0.426667	1.92667	0.986667	-0.853333	0.16	0.366667	-1.18333			-0.0198393	0.0182571	0.00462512	-0.0265336	-0.0432084	-0.0198393	0.0053554	0.0406524	0.0155794	0.0703505	0.0360273	-0.0311587	0.00584226	0.0133885
	-5.5	35.4	37.2	33.6	37.6	37.1	35.4	34.8	36.8	36	35.4	36	34	38.4	35.4	37.1			-0.343333	1.1	-2.47333	0.473333	0.716667	-0.343333	-0.653333	0.713333	0.0266667	-0.273333	0.386667	-0.253333	1.16	-0.0333333	0.716667			-0.0125365	0.0401655	-0.0903116	0.0172833	0.0261685	-0.0125365	-0.0238559	0.0260467	0.00097371	-0.00998053	0.0141188	-0.00925024	0.0423564	-0.00121714
	-4.5	35.3	36.6	36.6	36.4	36.2	35.3	36.8	36	37.4	35.4	35	36.2	37.6	35.4	36.2			-0.443333	0.5	0.526667	-0.726667	-0.183333	-0.443333	1.34667	-0.0866667	1.42667	-0.273333	-0.613333	1.94667	0.36	-0.0333333	-0.183333			-0.0161879	0.0182571	0.0192308	-0.0265336	-0.00669426	-0.0161879	0.0491723	-0.00316456	0.0520935	-0.00998053	-0.0223953	0.0710808	0.0131451	-0.00121714
	-3.5	35.1	36.6	37	38	36.8	35.1	34.8	35.4	37	35	35.8	33.2	36.8	34.6	36.8			-0.643333	0.5	0.926667	0.873333	0.416667	-0.643333	-0.653333	-0.686667	1.02667	-0.673333	0.186667	-1.05333	-0.44	-0.833333	0.416667			-0.0234907	0.0182571	0.0338364	0.031889	0.0152142	-0.0234907	-0.0238559	-0.025073	0.0374878	-0.0245862	0.00681597	-0.0384615	-0.0160662	-0.0304284
	-2.5	34.4	37	37.4	36.6	36.2	34.4	35.2	35.8	36.6	36.4	34.8	33.2	35.8	35.8	36.2			-1.34333	0.9	1.32667	-0.526667	-0.183333	-1.34333	-0.253333	-0.286667	0.626667	0.726667	-0.813333	-1.05333	-1.44	0.366667	-0.183333			-0.0490506	0.0328627	0.0484421	-0.0192308	-0.00669426	-0.0490506	-0.00925024	-0.0104674	0.0228822	0.0265336	-0.0296981	-0.0384615	-0.0525803	0.0133885
	-1.5	35.9	36.2	36.4	37	36.7	35.9	36.2	35.4	36.4	35.4	34.6	35.2	36.6	33.6	36.7			0.156667	0.1	0.326667	-0.126667	0.316667	0.156667	0.746667	-0.686667	0.426667	-0.273333	-1.01333	0.946667	-0.64	-1.83333	0.316667			0.00572055	0.00365141	0.0119279	-0.00462512	0.0115628	0.00572055	0.0272639	-0.025073	0.0155794	-0.00998053	-0.037001	0.0345667	-0.023369	-0.0669426
	-0.5	37.3	34.8	37	37	36	37.3	36.2	34.2	37.8	36.6	35.8	34.8	37.4	37.6	36			1.55667	-1.3	0.926667	-0.126667	-0.383333	1.55667	0.746667	-1.88667	1.82667	0.926667	0.186667	0.546667	0.16	2.16667	-0.383333			0.0568403	-0.0474684	0.0338364	-0.00462512	-0.0139971	0.0568403	0.0272639	-0.06889	0.0666991	0.0338364	0.00681597	0.0199611	0.00584226	0.0791139
	0.5	50.6	50	46.6	38.2	36.8	50.6	50.6	43	36.8	37.4	63	55.8	46.4	36.6	36.8			14.8567	13.9	10.5267	1.07333	0.416667	14.8567	15.1467	6.91333	0.826667	1.72667	27.3867	21.5467	9.16	1.16667	0.416667			0.542478	0.507546	0.384372	0.0391918	0.0152142	0.542478	0.553067	0.252434	0.030185	0.0630477	1	0.786758	0.334469	0.0425998
	1.5	48.4	48.8	46.2	39.2	36.4	48.4	46.2	44	36.4	35	58.2	51.4	44.8	38.6	36.4			12.6567	12.7	10.1267	2.07333	0.0166667	12.6567	10.7467	7.91333	0.426667	-0.673333	22.5867	17.1467	7.56	3.16667	0.0166667			0.462147	0.463729	0.369766	0.0757059	0.000608569	0.462147	0.392405	0.288948	0.0155794	-0.0245862	0.824732	0.626095	0.276047	0.115628
	2.5	48.2	49.2	46.2	39	36.5	48.2	47	44.6	38.4	37.8	55.6	50.8	45.4	37.8	36.5			12.4567	13.1	10.1267	1.87333	0.116667	12.4567	11.5467	8.51333	2.42667	2.12667	19.9867	16.5467	8.16	2.36667	0.116667			0.454844	0.478335	0.369766	0.0684031	0.00425998	0.454844	0.421616	0.310857	0.0886076	0.0776534	0.729796	0.604187	0.297955	0.0864167
	3.5	47.3	48.4	43.2	37.6	38.5	47.3	45	41.4	37	36	55.2	49.6	43.2	36.6	38.5			11.5567	12.3	7.12667	0.473333	2.11667	11.5567	9.54667	5.31333	1.02667	0.326667	19.5867	15.3467	5.96	1.16667	2.11667			0.421981	0.449124	0.260224	0.0172833	0.0772882	0.421981	0.348588	0.194012	0.0374878	0.0119279	0.71519	0.56037	0.217624	0.0425998
	4.5	44.9	47	42.8	38.6	36.8	44.9	44.2	42.4	37	37	53.6	47	43.2	36	36.8			9.15667	10.9	6.72667	1.47333	0.416667	9.15667	8.74667	6.31333	1.02667	1.32667	17.9867	12.7467	5.96	0.566667	0.416667			0.334348	0.398004	0.245618	0.0537975	0.0152142	0.334348	0.319377	0.230526	0.0374878	0.0484421	0.656767	0.465433	0.217624	0.0206913
	5.5	45.4	46.8	42	39	37	45.4	41.8	41	37	37.6	52.4	46.4	40.2	35.4	37			9.65667	10.7	5.92667	1.87333	0.616667	9.65667	6.34667	4.91333	1.02667	1.92667	16.7867	12.1467	2.96	-0.0333333	0.616667			0.352605	0.390701	0.216407	0.0684031	0.022517	0.352605	0.231743	0.179406	0.0374878	0.0703505	0.61295	0.443525	0.108082	-0.00121714
	6.5	44.4	45.8	43	38.2	36.5	44.4	40.4	37.8	36.8	34.8	52.2	47.2	40	37.8	36.5			8.65667	9.7	6.92667	1.07333	0.116667	8.65667	4.94667	1.71333	0.826667	-0.873333	16.5867	12.9467	2.76	2.36667	0.116667			0.316091	0.354187	0.252921	0.0391918	0.00425998	0.316091	0.180623	0.0625609	0.030185	-0.031889	0.605648	0.472736	0.100779	0.0864167
	7.5	43.2	45	40.8	37.6	37	43.2	40	40	37.6	36	48.4	46.6	41.4	37.6	37			7.45667	8.9	4.72667	0.473333	0.616667	7.45667	4.54667	3.91333	1.62667	0.326667	12.7867	12.3467	4.16	2.16667	0.616667			0.272274	0.324976	0.17259	0.0172833	0.022517	0.272274	0.166018	0.142892	0.0593963	0.0119279	0.466894	0.450828	0.151899	0.0791139
	8.5	42.3	44.6	41.2	37.4	36.1	42.3	41.8	42	36.8	35.6	49.6	46.8	41.4	35.2	36.1			6.55667	8.5	5.12667	0.273333	-0.283333	6.55667	6.34667	5.91333	0.826667	-0.0733333	13.9867	12.5467	4.16	-0.233333	-0.283333			0.239411	0.31037	0.187196	0.00998053	-0.0103457	0.239411	0.231743	0.21592	0.030185	-0.0026777	0.510711	0.45813	0.151899	-0.00851996
	9.5	43.9	42.8	39.2	38	36.8	43.9	39.8	38.2	37.8	37.2	47.8	45.8	41.8	36.8	36.8			8.15667	6.7	3.12667	0.873333	0.416667	8.15667	4.34667	2.11333	1.82667	1.52667	12.1867	11.5467	4.56	1.36667	0.416667			0.297833	0.244645	0.114167	0.031889	0.0152142	0.297833	0.158715	0.0771665	0.0666991	0.0557449	0.444985	0.421616	0.166504	0.0499026
	10.5	43.9	43.2	39.2	39.6	35.6	43.9	40.8	38.4	35.2	36	49	45.2	40.8	35.2	35.6			8.15667	7.1	3.12667	2.47333	-0.783333	8.15667	5.34667	2.31333	-0.773333	0.326667	13.3867	10.9467	3.56	-0.233333	-0.783333			0.297833	0.25925	0.114167	0.0903116	-0.0286027	0.297833	0.195229	0.0844693	-0.0282376	0.0119279	0.488802	0.399708	0.12999	-0.00851996
	11.5	41.2	43.6	41.2	39.4	37.8	41.2	41	40.2	37.6	36.6	48.8	43.6	40.4	37	37.8			5.45667	7.5	5.12667	2.27333	1.41667	5.45667	5.54667	4.11333	1.62667	0.926667	13.1867	9.34667	3.16	1.56667	1.41667			0.199245	0.273856	0.187196	0.0830088	0.0517283	0.199245	0.202532	0.150195	0.0593963	0.0338364	0.4815	0.341285	0.115385	0.0572055
	12.5	43.2	43	40	38.6	35.7	43.2	40.6	37.4	37.4	36.4	50.8	45.6	40.2	35.4	35.7			7.45667	6.9	3.92667	1.47333	-0.683333	7.45667	5.14667	1.31333	1.42667	0.726667	15.1867	11.3467	2.96	-0.0333333	-0.683333			0.272274	0.251947	0.143379	0.0537975	-0.0249513	0.272274	0.187926	0.0479552	0.0520935	0.0265336	0.554528	0.414314	0.108082	-0.00121714
	13.5	42	43.4	40	38.4	37.2	42	40.2	38.4	37.8	36.4	47	45.4	42	37.8	37.2			6.25667	7.3	3.92667	1.27333	0.816667	6.25667	4.74667	2.31333	1.82667	0.726667	11.3867	11.1467	4.76	2.36667	0.816667			0.228457	0.266553	0.143379	0.0464946	0.0298199	0.228457	0.17332	0.0844693	0.0666991	0.0265336	0.415774	0.407011	0.173807	0.0864167
	14.5	40.8	44.2	39.8	38	35.9	40.8	40.8	39.8	37.8	36.2	46	42.6	40.4	37.2	35.9			5.05667	8.1	3.72667	0.873333	-0.483333	5.05667	5.34667	3.71333	1.82667	0.526667	10.3867	8.34667	3.16	1.76667	-0.483333			0.18464	0.295764	0.136076	0.031889	-0.0176485	0.18464	0.195229	0.135589	0.0666991	0.0192308	0.37926	0.304771	0.115385	0.0645083
	15.5	43	43.2	38.6	38.2	36.8	43	38.6	39	36.8	34.2	49.4	43.6	40	35.8	36.8			7.25667	7.1	2.52667	1.07333	0.416667	7.25667	3.14667	2.91333	0.826667	-1.47333	13.7867	9.34667	2.76	0.366667	0.416667			0.264971	0.25925	0.092259	0.0391918	0.0152142	0.264971	0.114898	0.106378	0.030185	-0.0537975	0.503408	0.341285	0.100779	0.0133885
	16.5	42.4	41.8	39.4	38	36	42.4	39.6	38.2	37.4	36.6	47.4	43.4	43.2	37	36			6.65667	5.7	3.32667	0.873333	-0.383333	6.65667	4.14667	2.11333	1.42667	0.926667	11.7867	9.14667	5.96	1.56667	-0.383333			0.243062	0.20813	0.12147	0.031889	-0.0139971	0.243062	0.151412	0.0771665	0.0520935	0.0338364	0.43038	0.333982	0.217624	0.0572055
	17.5	42.1	45.2	38.6	36.4	36.1	42.1	38.8	39	37.2	35.4	47	43	41.2	38.2	36.1			6.35667	9.1	2.52667	-0.726667	-0.283333	6.35667	3.34667	2.91333	1.22667	-0.273333	11.3867	8.74667	3.96	2.76667	-0.283333			0.232108	0.332278	0.092259	-0.0265336	-0.0103457	0.232108	0.122201	0.106378	0.0447907	-0.00998053	0.415774	0.319377	0.144596	0.101022
	18.5	42.5	44.4	38.4	38.4	35.8	42.5	40.4	34.8	37.8	36.6	48.4	43	41	37.2	35.8			6.75667	8.3	2.32667	1.27333	-0.583333	6.75667	4.94667	-1.28667	1.82667	0.926667	12.7867	8.74667	3.76	1.76667	-0.583333			0.246714	0.303067	0.0849562	0.0464946	-0.0212999	0.246714	0.180623	-0.0469815	0.0666991	0.0338364	0.466894	0.319377	0.137293	0.0645083
	19.5	41.3	43.6	40.4	38.2	37.7	41.3	40.4	37.2	37.8	35.8	47.6	41.6	39.8	38	37.7			5.55667	7.5	4.32667	1.07333	1.31667	5.55667	4.94667	1.11333	1.82667	0.126667	11.9867	7.34667	2.56	2.56667	1.31667			0.202897	0.273856	0.157984	0.0391918	0.0480769	0.202897	0.180623	0.0406524	0.0666991	0.00462512	0.437683	0.268257	0.0934761	0.0937196
	20.5	40.8	43.4	39.6	39.2	35.9	40.8	37.6	36.8	36.8	35.6	46	41.6	39	35.6	35.9			5.05667	7.3	3.52667	2.07333	-0.483333	5.05667	2.14667	0.713333	0.826667	-0.0733333	10.3867	7.34667	1.76	0.166667	-0.483333			0.18464	0.266553	0.128773	0.0757059	-0.0176485	0.18464	0.0783836	0.0260467	0.030185	-0.0026777	0.37926	0.268257	0.0642648	0.00608569
	21.5	41	42.6	38.4	37.2	36.9	41	39.8	37.2	35.8	35.4	46.6	43	39	38.2	36.9			5.25667	6.5	2.32667	0.0733333	0.516667	5.25667	4.34667	1.11333	-0.173333	-0.273333	10.9867	8.74667	1.76	2.76667	0.516667			0.191943	0.237342	0.0849562	0.0026777	0.0188656	0.191943	0.158715	0.0406524	-0.00632911	-0.00998053	0.401168	0.319377	0.0642648	0.101022
	22.5	42.3	41.6	38.4	36.8	36.1	42.3	39.8	38.8	37	36.4	39.4	44	41.2	36.2	36.1			6.55667	5.5	2.32667	-0.326667	-0.283333	6.55667	4.34667	2.71333	1.02667	0.726667	3.78667	9.74667	3.96	0.766667	-0.283333			0.239411	0.200828	0.0849562	-0.0119279	-0.0103457	0.239411	0.158715	0.099075	0.0374878	0.0265336	0.138267	0.355891	0.144596	0.0279942
	23.5	41.6	43	38.6	37.8	36.9	41.6	38.2	37.8	38.4	36	39.8	41.2	40.6	36.2	36.9			5.85667	6.9	2.52667	0.673333	0.516667	5.85667	2.74667	1.71333	2.42667	0.326667	4.18667	6.94667	3.36	0.766667	0.516667			0.213851	0.251947	0.092259	0.0245862	0.0188656	0.213851	0.100292	0.0625609	0.0886076	0.0119279	0.152872	0.253651	0.122687	0.0279942
	24.5	42.8	41.6	40.4	38.8	35.7	42.8	38.6	36.8	37.4	35.4	40.6	44.2	38.8	36	35.7			7.05667	5.5	4.32667	1.67333	-0.683333	7.05667	3.14667	0.713333	1.42667	-0.273333	4.98667	9.94667	1.56	0.566667	-0.683333			0.257668	0.200828	0.157984	0.0611003	-0.0249513	0.257668	0.114898	0.0260467	0.0520935	-0.00998053	0.182084	0.363194	0.056962	0.0206913
	25.5	41	42	38	37.2	37.1	41	39.2	37	38	35	41	42.6	40.2	36.6	37.1			5.25667	5.9	1.92667	0.0733333	0.716667	5.25667	3.74667	0.913333	2.02667	-0.673333	5.38667	8.34667	2.96	1.16667	0.716667			0.191943	0.215433	0.0703505	0.0026777	0.0261685	0.191943	0.136806	0.0333496	0.0740019	-0.0245862	0.196689	0.304771	0.108082	0.0425998
	26.5	40.7	41	37.6	38.6	35.3	40.7	39	37.8	35.6	34.2	38.2	42.6	37.8	34.2	35.3			4.95667	4.9	1.52667	1.47333	-1.08333	4.95667	3.54667	1.71333	-0.373333	-1.47333	2.58667	8.34667	0.56	-1.23333	-1.08333			0.180988	0.178919	0.0557449	0.0537975	-0.039557	0.180988	0.129503	0.0625609	-0.0136319	-0.0537975	0.0944499	0.304771	0.0204479	-0.0450341
	27.5	42.8	40.8	41	37.4	36.4	42.8	37.6	40	36	35.2	40.4	42	39.6	37	36.4			7.05667	4.7	4.92667	0.273333	0.0166667	7.05667	2.14667	3.91333	0.0266667	-0.473333	4.78667	7.74667	2.36	1.56667	0.0166667			0.257668	0.171616	0.179893	0.00998053	0.000608569	0.257668	0.0783836	0.142892	0.00097371	-0.0172833	0.174781	0.282863	0.0861733	0.0572055
	28.5	42.3	41.6	37.4	37.4	35.6	42.3	38.6	39	37.2	35.4	39	41.6	39.2	34.8	35.6			6.55667	5.5	1.32667	0.273333	-0.783333	6.55667	3.14667	2.91333	1.22667	-0.273333	3.38667	7.34667	1.96	-0.633333	-0.783333			0.239411	0.200828	0.0484421	0.00998053	-0.0286027	0.239411	0.114898	0.106378	0.0447907	-0.00998053	0.123661	0.268257	0.0715677	-0.0231256
	29.5	41.7	42.2	36	36.8	36.5	41.7	36.4	37.8	37.2	36.2	41.2	41	42.4	38.2	36.5			5.95667	6.1	-0.0733333	-0.326667	0.116667	5.95667	0.946667	1.71333	1.22667	0.526667	5.58667	6.74667	5.16	2.76667	0.116667			0.217502	0.222736	-0.0026777	-0.0119279	0.00425998	0.217502	0.0345667	0.0625609	0.0447907	0.0192308	0.203992	0.246349	0.188413	0.101022
	30.5	37.1	40.4	33.6	36	35.9	37.1	37.4	34	35.2	37	20.8	27.8	33.6	33.2	35.9			1.35667	4.3	-2.47333	-1.12667	-0.483333	1.35667	1.94667	-2.08667	-0.773333	1.32667	-14.8133	-6.45333	-3.64	-2.23333	-0.483333			0.0495375	0.157011	-0.0903116	-0.0411392	-0.0176485	0.0495375	0.0710808	-0.0761928	-0.0282376	0.0484421	-0.540896	-0.235638	-0.132911	-0.0815482
	31.5	39.2	39	32.6	36.4	34.9	39.2	35.6	35.2	34.8	34	29.6	34.4	33.4	34.6	34.9			3.45667	2.9	-3.47333	-0.726667	-1.48333	3.45667	0.146667	-0.886667	-1.17333	-1.67333	-6.01333	0.146667	-3.84	-0.833333	-1.48333			0.126217	0.105891	-0.126826	-0.0265336	-0.0541626	0.126217	0.0053554	-0.0323759	-0.0428432	-0.0611003	-0.219572	0.0053554	-0.140214	-0.0304284
	32.5	37.7	38.2	33.8	36	33.9	37.7	34.8	34.8	34.6	34.8	27.4	34	33.4	35.8	33.9			1.95667	2.1	-2.27333	-1.12667	-2.48333	1.95667	-0.653333	-1.28667	-1.37333	-0.873333	-8.21333	-0.253333	-3.84	0.366667	-2.48333			0.071446	0.0766796	-0.0830088	-0.0411392	-0.0906767	0.071446	-0.0238559	-0.0469815	-0.0501461	-0.031889	-0.299903	-0.00925024	-0.140214	0.0133885
	33.5	38.4	39.2	32.8	36.6	34.6	38.4	36.4	34.6	35.6	34.6	27	32.6	34.6	34.6	34.6			2.65667	3.1	-3.27333	-0.526667	-1.78333	2.65667	0.946667	-1.48667	-0.373333	-1.07333	-8.61333	-1.65333	-2.64	-0.833333	-1.78333			0.0970058	0.113194	-0.119523	-0.0192308	-0.0651168	0.0970058	0.0345667	-0.0542843	-0.0136319	-0.0391918	-0.314508	-0.06037	-0.0963973	-0.0304284
	34.5	38.5	39	33.8	35.2	33.7	38.5	36.8	34.2	35	35	31.6	36	36.2	34.4	33.7			2.75667	2.9	-2.27333	-1.92667	-2.68333	2.75667	1.34667	-1.88667	-0.973333	-0.673333	-4.01333	1.74667	-1.04	-1.03333	-2.68333			0.100657	0.105891	-0.0830088	-0.0703505	-0.0979796	0.100657	0.0491723	-0.06889	-0.0355404	-0.0245862	-0.146543	0.063778	-0.0379747	-0.0377313
	35.5	38.2	37.6	33	36.8	35	38.2	35	33.6	35.6	35.4	34.6	36.4	34	35.8	35			2.45667	1.5	-3.07333	-0.326667	-1.38333	2.45667	-0.453333	-2.48667	-0.373333	-0.273333	-1.01333	2.14667	-3.24	0.366667	-1.38333			0.089703	0.0547712	-0.11222	-0.0119279	-0.0505112	0.089703	-0.0165531	-0.0907984	-0.0136319	-0.00998053	-0.037001	0.0783836	-0.118306	0.0133885
	36.5	36.1	38.8	33.8	35.4	33.9	36.1	35.8	33.8	34.6	36	36.4	34.4	34.8	34.8	33.9			0.356667	2.7	-2.27333	-1.72667	-2.48333	0.356667	0.346667	-2.28667	-1.37333	0.326667	0.786667	0.146667	-2.44	-0.633333	-2.48333			0.0130234	0.0985881	-0.0830088	-0.0630477	-0.0906767	0.0130234	0.0126582	-0.0834956	-0.0501461	0.0119279	0.0287244	0.0053554	-0.0890944	-0.0231256
	37.5	38.8	38	34.4	35.6	34.1	38.8	32.8	32.6	35.6	34.2	35.2	35.4	34.4	36.2	34.1			3.05667	1.9	-1.67333	-1.52667	-2.28333	3.05667	-2.65333	-3.48667	-0.373333	-1.47333	-0.413333	1.14667	-2.84	0.766667	-2.28333			0.111611	0.0693768	-0.0611003	-0.0557449	-0.0833739	0.111611	-0.0968841	-0.127313	-0.0136319	-0.0537975	-0.0150925	0.0418695	-0.1037	0.0279942
	38.5	38.6	37.8	34.6	35.4	34.5	38.6	29.8	32.8	37.4	34.2	37.4	35.8	34	36	34.5			2.85667	1.7	-1.47333	-1.72667	-1.88333	2.85667	-5.65333	-3.28667	1.42667	-1.47333	1.78667	1.54667	-3.24	0.566667	-1.88333			0.104309	0.062074	-0.0537975	-0.0630477	-0.0687683	0.104309	-0.206426	-0.12001	0.0520935	-0.0537975	0.0652386	0.0564752	-0.118306	0.0206913
	39.5	39.4	37.4	34.8	35.6	34.8	39.4	31.2	34	34.4	35.8	37	34.4	34.8	33.4	34.8			3.65667	1.3	-1.27333	-1.52667	-1.58333	3.65667	-4.25333	-2.08667	-1.57333	0.126667	1.38667	0.146667	-2.44	-2.03333	-1.58333			0.13352	0.0474684	-0.0464946	-0.0557449	-0.057814	0.13352	-0.155307	-0.0761928	-0.0574489	0.00462512	0.0506329	0.0053554	-0.0890944	-0.0742454
	40.5	38.7	38	35.6	37.6	33.9	38.7	33.4	34.4	37	32.4	35	36.6	34.2	33.6	33.9			2.95667	1.9	-0.473333	0.473333	-2.48333	2.95667	-2.05333	-1.68667	1.02667	-3.27333	-0.613333	2.34667	-3.04	-1.83333	-2.48333			0.10796	0.0693768	-0.0172833	0.0172833	-0.0906767	0.10796	-0.0749757	-0.0615871	0.0374878	-0.119523	-0.0223953	0.0856865	-0.111003	-0.0669426
	41.5	38.4	38.2	33.8	34.6	32.7	38.4	33.4	33	33.2	35.8	34.6	36	33.6	35	32.7			2.65667	2.1	-2.27333	-2.52667	-3.68333	2.65667	-2.05333	-3.08667	-2.77333	0.126667	-1.01333	1.74667	-3.64	-0.433333	-3.68333			0.0970058	0.0766796	-0.0830088	-0.092259	-0.134494	0.0970058	-0.0749757	-0.112707	-0.101266	0.00462512	-0.037001	0.063778	-0.132911	-0.0158228
	42.5	37.9	38.2	32.6	34.6	31.4	37.9	29.8	33.6	35.6	36.4	34.2	36.8	36.2	34.4	31.4			2.15667	2.1	-3.47333	-2.52667	-4.98333	2.15667	-5.65333	-2.48667	-0.373333	0.726667	-1.41333	2.54667	-1.04	-1.03333	-4.98333			0.0787488	0.0766796	-0.126826	-0.092259	-0.181962	0.0787488	-0.206426	-0.0907984	-0.0136319	0.0265336	-0.0516066	0.0929893	-0.0379747	-0.0377313
	43.5	37.9	37	35	35.2	31.3	37.9	32.4	34.8	35.8	36.4	36	35.6	35.6	35.8	31.3			2.15667	0.9	-1.07333	-1.92667	-5.08333	2.15667	-3.05333	-1.28667	-0.173333	0.726667	0.386667	1.34667	-1.64	0.366667	-5.08333			0.0787488	0.0328627	-0.0391918	-0.0703505	-0.185613	0.0787488	-0.11149	-0.0469815	-0.00632911	0.0265336	0.0141188	0.0491723	-0.0598832	0.0133885
	44.5	37.6	37.4	34	35.8	30.3	37.6	36.8	34.6	33.4	33.4	36	37.4	34.8	36	30.3			1.85667	1.3	-2.07333	-1.32667	-6.08333	1.85667	1.34667	-1.48667	-2.57333	-2.27333	0.386667	3.14667	-2.44	0.566667	-6.08333			0.0677945	0.0474684	-0.0757059	-0.0484421	-0.222128	0.0677945	0.0491723	-0.0542843	-0.093963	-0.0830088	0.0141188	0.114898	-0.0890944	0.0206913
	45.5	38.8	36.2	34.2	36.2	31.6	38.8	36.8	34.8	34.2	35.8	37	35.4	34.6	35.2	31.6			3.05667	0.1	-1.87333	-0.926667	-4.78333	3.05667	1.34667	-1.28667	-1.77333	0.126667	1.38667	1.14667	-2.64	-0.233333	-4.78333			0.111611	0.00365141	-0.0684031	-0.0338364	-0.174659	0.111611	0.0491723	-0.0469815	-0.0647517	0.00462512	0.0506329	0.0418695	-0.0963973	-0.00851996
	46.5	37.4	38	35.4	36.8	33.7	37.4	34.2	32.6	36	36.4	36.6	36.8	35.8	33.8	33.7			1.65667	1.9	-0.673333	-0.326667	-2.68333	1.65667	-1.25333	-3.48667	0.0266667	0.726667	0.986667	2.54667	-1.44	-1.63333	-2.68333			0.0604917	0.0693768	-0.0245862	-0.0119279	-0.0979796	0.0604917	-0.0457644	-0.127313	0.00097371	0.0265336	0.0360273	0.0929893	-0.0525803	-0.0596397
	47.5	38.4	36.8	33.8	37	35.2	38.4	34.8	33.6	36.2	36.4	37.2	35.4	35.8	34	35.2			2.65667	0.7	-2.27333	-0.126667	-1.18333	2.65667	-0.653333	-2.48667	0.226667	0.726667	1.58667	1.14667	-1.44	-1.43333	-1.18333			0.0970058	0.0255599	-0.0830088	-0.00462512	-0.0432084	0.0970058	-0.0238559	-0.0907984	0.00827653	0.0265336	0.0579357	0.0418695	-0.0525803	-0.0523369
	48.5	37.4	36.6	33.4	36.2	35	37.4	34.6	34	34.6	36.6	36.6	35.6	32.8	33.8	35			1.65667	0.5	-2.67333	-0.926667	-1.38333	1.65667	-0.853333	-2.08667	-1.37333	0.926667	0.986667	1.34667	-4.44	-1.63333	-1.38333			0.0604917	0.0182571	-0.0976144	-0.0338364	-0.0505112	0.0604917	-0.0311587	-0.0761928	-0.0501461	0.0338364	0.0360273	0.0491723	-0.162123	-0.0596397
	49.5	38.8	37.6	34.8	36.2	35.7	38.8	31.4	34.4	39	34.2	35.2	34.4	36	35.4	35.7			3.05667	1.5	-1.27333	-0.926667	-0.683333	3.05667	-4.05333	-1.68667	3.02667	-1.47333	-0.413333	0.146667	-1.24	-0.0333333	-0.683333			0.111611	0.0547712	-0.0464946	-0.0338364	-0.0249513	0.111611	-0.148004	-0.0615871	0.110516	-0.0537975	-0.0150925	0.0053554	-0.0452775	-0.00121714
	50.5	38.1	36.8	33.8	35.2	34.2	38.1	29.8	34.8	35.6	35.2	37.2	35.8	33.2	36.4	34.2			2.35667	0.7	-2.27333	-1.92667	-2.18333	2.35667	-5.65333	-1.28667	-0.373333	-0.473333	1.58667	1.54667	-4.04	0.966667	-2.18333			0.0860516	0.0255599	-0.0830088	-0.0703505	-0.0797225	0.0860516	-0.206426	-0.0469815	-0.0136319	-0.0172833	0.0579357	0.0564752	-0.147517	0.035297
	51.5	37.4	36	33.6	37.6	31	37.4	33.8	33.8	34.8	35.2	37	35	33.2	35.2	31			1.65667	-0.1	-2.47333	0.473333	-5.38333	1.65667	-1.65333	-2.28667	-1.17333	-0.473333	1.38667	0.746667	-4.04	-0.233333	-5.38333			0.0604917	-0.00365141	-0.0903116	0.0172833	-0.196568	0.0604917	-0.06037	-0.0834956	-0.0428432	-0.0172833	0.0506329	0.0272639	-0.147517	-0.00851996
	52.5	37.7	34.8	34	36.4	31.6	37.7	35.4	35	34.4	35	36.6	35	36.2	36	31.6			1.95667	-1.3	-2.07333	-0.726667	-4.78333	1.95667	-0.0533333	-1.08667	-1.57333	-0.673333	0.986667	0.746667	-1.04	0.566667	-4.78333			0.071446	-0.0474684	-0.0757059	-0.0265336	-0.174659	0.071446	-0.00194742	-0.0396787	-0.0574489	-0.0245862	0.0360273	0.0272639	-0.0379747	0.0206913
	53.5	38.2	36.6	35.4	35.4	31.7	38.2	35.6	34.2	36.6	36.6	36.6	35.4	34	35	31.7			2.45667	0.5	-0.673333	-1.72667	-4.68333	2.45667	0.146667	-1.88667	0.626667	0.926667	0.986667	1.14667	-3.24	-0.433333	-4.68333			0.089703	0.0182571	-0.0245862	-0.0630477	-0.171008	0.089703	0.0053554	-0.06889	0.0228822	0.0338364	0.0360273	0.0418695	-0.118306	-0.0158228
	54.5	38.3	34.6	35.2	34.8	31.5	38.3	34.6	32.2	35.6	35.4	36.4	35.6	34.8	35.8	31.5			2.55667	-1.5	-0.873333	-2.32667	-4.88333	2.55667	-0.853333	-3.88667	-0.373333	-0.273333	0.786667	1.34667	-2.44	0.366667	-4.88333			0.0933544	-0.0547712	-0.031889	-0.0849562	-0.178311	0.0933544	-0.0311587	-0.141918	-0.0136319	-0.00998053	0.0287244	0.0491723	-0.0890944	0.0133885
	55.5	36.5	36	35	36.4	30.8	36.5	35.6	35.4	35.4	35.4	38	34.8	36.4	34.2	30.8			0.756667	-0.1	-1.07333	-0.726667	-5.58333	0.756667	0.146667	-0.686667	-0.573333	-0.273333	2.38667	0.546667	-0.84	-1.23333	-5.58333			0.027629	-0.00365141	-0.0391918	-0.0265336	-0.20387	0.027629	0.0053554	-0.025073	-0.0209348	-0.00998053	0.087147	0.0199611	-0.0306719	-0.0450341
	56.5	37.6	36.4	36	36.6	32	37.6	34.4	33.6	35.8	37.4	37	34.6	33.4	35.8	32			1.85667	0.3	-0.0733333	-0.526667	-4.38333	1.85667	-1.05333	-2.48667	-0.173333	1.72667	1.38667	0.346667	-3.84	0.366667	-4.38333			0.0677945	0.0109542	-0.0026777	-0.0192308	-0.160054	0.0677945	-0.0384615	-0.0907984	-0.00632911	0.0630477	0.0506329	0.0126582	-0.140214	0.0133885
	57.5	37.1	35	35.4	36.6	30.6	37.1	34.6	33.8	35.2	34.8	35.2	34	34.4	36.4	30.6			1.35667	-1.1	-0.673333	-0.526667	-5.78333	1.35667	-0.853333	-2.28667	-0.773333	-0.873333	-0.413333	-0.253333	-2.84	0.966667	-5.78333			0.0495375	-0.0401655	-0.0245862	-0.0192308	-0.211173	0.0495375	-0.0311587	-0.0834956	-0.0282376	-0.031889	-0.0150925	-0.00925024	-0.1037	0.035297
	58.5	38.6	35.4	34.8	35.4	34.3	38.6	35	34	36.6	36.2	38	35	34.6	34	34.3			2.85667	-0.7	-1.27333	-1.72667	-2.08333	2.85667	-0.453333	-2.08667	0.626667	0.526667	2.38667	0.746667	-2.64	-1.43333	-2.08333			0.104309	-0.0255599	-0.0464946	-0.0630477	-0.0760711	0.104309	-0.0165531	-0.0761928	0.0228822	0.0192308	0.087147	0.0272639	-0.0963973	-0.0523369
	59.5	37.1	36	35.4	35.6	34.8	37.1	35.4	34.4	36	36	36.8	33.4	34.2	35	34.8			1.35667	-0.1	-0.673333	-1.52667	-1.58333	1.35667	-0.0533333	-1.68667	0.0266667	0.326667	1.18667	-0.853333	-3.04	-0.433333	-1.58333			0.0495375	-0.00365141	-0.0245862	-0.0557449	-0.057814	0.0495375	-0.00194742	-0.0615871	0.00097371	0.0119279	0.0433301	-0.0311587	-0.111003	-0.0158228
																																			max firing	12.58	12.58	12.58	12.58	12.58	12.58	12.58	12.58	12.58	12.58	12.58	12.58	12.58	12.58
																		0-5s response		12.58					11.1467												1					0.886063
																		6-10s response		8.9					5.30667												0.707472					0.421834
																		11-15s response		7.38					5.22667												0.586645					0.415474
																		16-20s response		7.54					4.10667												0.599364					0.326444
																		21-25s response		6.34					3.34667												0.503975					0.266031
																		26-30s response		5.42					2.70667												0.430843					0.215156
[truncated: 1 more columns]

## Sheet: BlueONCell2
		Raw resposne (Spikes/s)																	Baseline subtracted																	Normalised Firing
	TWILIGHT STAGE	5	4	3	2	1	5	4	3	2	1	5	4	3	2	1		TWILIGHT STAGE	5	4	3	2	1	5	4	3	2	1	5	4	3	2	1		TWILIGHT STAGE	5	4	3	2	1	5	4	3	2	1	5	4	3	2
	TIME (s)	Natural					Day					Night						prestimulus firing	0.773333	0.833333	0.553333	0.546667	0.576667	0.773333	0.653333	0.58	0.6	0.593333	0.78	0.686667	0.586667	0.56	0.576667		max firing	6.82	6.82	6.82	6.82	6.82	6.82	6.82	6.82	6.82	6.82	6.82	6.82	6.82	6.82
	-29.5	0.9	0.8	0.4	0.6	0.4	0.9	0.6	0.2	0.8	0.6	1.2	0.8	0.6	0.2	0.4			0.126667	-0.0333333	-0.153333	0.0533333	-0.176667	0.126667	-0.0533333	-0.38	0.2	0.00666667	0.42	0.113333	0.0133333	-0.36	-0.176667			0.0185728	-0.00488759	-0.0224829	0.00782014	-0.0259042	0.0185728	-0.00782014	-0.0557185	0.0293255	0.000977517	0.0615836	0.0166178	0.00195503	-0.0527859
	-28.5	1	0.8	0.8	0.2	0.3	1	0.6	0.4	1.2	1	0.8	0.8	0.4	0.2	0.3			0.226667	-0.0333333	0.246667	-0.346667	-0.276667	0.226667	-0.0533333	-0.18	0.6	0.406667	0.02	0.113333	-0.186667	-0.36	-0.276667			0.0332356	-0.00488759	0.0361681	-0.0508309	-0.040567	0.0332356	-0.00782014	-0.026393	0.0879765	0.0596285	0.00293255	0.0166178	-0.0273705	-0.0527859
	-27.5	0.9	0.6	1.2	0.2	0.7	0.9	0.8	0.4	0.6	1	0.6	1.2	0.2	1	0.7			0.126667	-0.233333	0.646667	-0.346667	0.123333	0.126667	0.146667	-0.18	0	0.406667	-0.18	0.513333	-0.386667	0.44	0.123333			0.0185728	-0.0342131	0.0948192	-0.0508309	0.0180841	0.0185728	0.0215054	-0.026393	0	0.0596285	-0.026393	0.0752688	-0.056696	0.0645161
	-26.5	0.5	0.8	0.8	0.4	0.9	0.5	0.6	0.2	0.4	0.2	1	0.8	0.8	1	0.9			-0.273333	-0.0333333	0.246667	-0.146667	0.323333	-0.273333	-0.0533333	-0.38	-0.2	-0.393333	0.22	0.113333	0.213333	0.44	0.323333			-0.0400782	-0.00488759	0.0361681	-0.0215054	0.0474096	-0.0400782	-0.00782014	-0.0557185	-0.0293255	-0.0576735	0.0322581	0.0166178	0.0312805	0.0645161
	-25.5	0.7	1	0.6	1	1	0.7	1.2	0.8	0	0.6	0.6	0.8	0.6	0.2	1			-0.0733333	0.166667	0.0466667	0.453333	0.423333	-0.0733333	0.546667	0.22	-0.6	0.00666667	-0.18	0.113333	0.0133333	-0.36	0.423333			-0.0107527	0.0244379	0.00684262	0.0664712	0.0620723	-0.0107527	0.0801564	0.0322581	-0.0879765	0.000977517	-0.026393	0.0166178	0.00195503	-0.0527859
	-24.5	0.7	0.2	0.4	1.2	0.7	0.7	0.8	1.4	0.4	0.8	0.6	1	0.4	0.6	0.7			-0.0733333	-0.633333	-0.153333	0.653333	0.123333	-0.0733333	0.146667	0.82	-0.2	0.206667	-0.18	0.313333	-0.186667	0.04	0.123333			-0.0107527	-0.0928641	-0.0224829	0.0957967	0.0180841	-0.0107527	0.0215054	0.120235	-0.0293255	0.030303	-0.026393	0.0459433	-0.0273705	0.0058651
	-23.5	0.9	0.6	0.4	0.8	0.7	0.9	0.2	0.4	0.2	0.6	0.4	1.2	0.8	0.2	0.7			0.126667	-0.233333	-0.153333	0.253333	0.123333	0.126667	-0.453333	-0.18	-0.4	0.00666667	-0.38	0.513333	0.213333	-0.36	0.123333			0.0185728	-0.0342131	-0.0224829	0.0371457	0.0180841	0.0185728	-0.0664712	-0.026393	-0.058651	0.000977517	-0.0557185	0.0752688	0.0312805	-0.0527859
	-22.5	0.7	1.2	1.2	0.6	0.3	0.7	0.2	0.2	0.6	0	0.8	0.8	0.6	0.8	0.3			-0.0733333	0.366667	0.646667	0.0533333	-0.276667	-0.0733333	-0.453333	-0.38	0	-0.593333	0.02	0.113333	0.0133333	0.24	-0.276667			-0.0107527	0.0537634	0.0948192	0.00782014	-0.040567	-0.0107527	-0.0664712	-0.0557185	0	-0.086999	0.00293255	0.0166178	0.00195503	0.0351906
	-21.5	0.7	0.8	0.4	1.8	0.9	0.7	1	0.4	0.6	1.6	1.2	1.2	0.2	0.4	0.9			-0.0733333	-0.0333333	-0.153333	1.25333	0.323333	-0.0733333	0.346667	-0.18	0	1.00667	0.42	0.513333	-0.386667	-0.16	0.323333			-0.0107527	-0.00488759	-0.0224829	0.183773	0.0474096	-0.0107527	0.0508309	-0.026393	0	0.147605	0.0615836	0.0752688	-0.056696	-0.0234604
	-20.5	0.3	0.6	0	0.4	0.4	0.3	0.8	0.4	0.8	0.2	0.6	0.6	0.8	0.2	0.4			-0.473333	-0.233333	-0.553333	-0.146667	-0.176667	-0.473333	0.146667	-0.18	0.2	-0.393333	-0.18	-0.0866667	0.213333	-0.36	-0.176667			-0.0694037	-0.0342131	-0.0811339	-0.0215054	-0.0259042	-0.0694037	0.0215054	-0.026393	0.0293255	-0.0576735	-0.026393	-0.0127077	0.0312805	-0.0527859
	-19.5	1.1	0.8	0.8	0.6	0.5	1.1	0.8	0.4	0.4	0.2	0.4	0.2	0.6	0.4	0.5			0.326667	-0.0333333	0.246667	0.0533333	-0.0766667	0.326667	0.146667	-0.18	-0.2	-0.393333	-0.38	-0.486667	0.0133333	-0.16	-0.0766667			0.0478983	-0.00488759	0.0361681	0.00782014	-0.0112414	0.0478983	0.0215054	-0.026393	-0.0293255	-0.0576735	-0.0557185	-0.0713587	0.00195503	-0.0234604
	-18.5	0.8	0.2	0	0.2	0.8	0.8	0.6	0.4	0.4	0.4	1.2	0.8	0.2	1.2	0.8			0.0266667	-0.633333	-0.553333	-0.346667	0.223333	0.0266667	-0.0533333	-0.18	-0.2	-0.193333	0.42	0.113333	-0.386667	0.64	0.223333			0.00391007	-0.0928641	-0.0811339	-0.0508309	0.0327468	0.00391007	-0.00782014	-0.026393	-0.0293255	-0.028348	0.0615836	0.0166178	-0.056696	0.0938416
	-17.5	0.8	0.4	0.2	0.2	0.3	0.8	0.2	0.4	0.6	0.6	1.6	0.8	1.2	0.2	0.3			0.0266667	-0.433333	-0.353333	-0.346667	-0.276667	0.0266667	-0.453333	-0.18	0	0.00666667	0.82	0.113333	0.613333	-0.36	-0.276667			0.00391007	-0.0635386	-0.0518084	-0.0508309	-0.040567	0.00391007	-0.0664712	-0.026393	0	0.000977517	0.120235	0.0166178	0.0899316	-0.0527859
	-16.5	0.8	0.8	1	0.8	0.4	0.8	0.6	0.6	1	0.4	0.4	1	0.4	0.6	0.4			0.0266667	-0.0333333	0.446667	0.253333	-0.176667	0.0266667	-0.0533333	0.02	0.4	-0.193333	-0.38	0.313333	-0.186667	0.04	-0.176667			0.00391007	-0.00488759	0.0654936	0.0371457	-0.0259042	0.00391007	-0.00782014	0.00293255	0.058651	-0.028348	-0.0557185	0.0459433	-0.0273705	0.0058651
	-15.5	0.9	0.6	0.6	0.4	0.8	0.9	0.6	1	1	0.6	1.8	0.6	0.6	0.6	0.8			0.126667	-0.233333	0.0466667	-0.146667	0.223333	0.126667	-0.0533333	0.42	0.4	0.00666667	1.02	-0.0866667	0.0133333	0.04	0.223333			0.0185728	-0.0342131	0.00684262	-0.0215054	0.0327468	0.0185728	-0.00782014	0.0615836	0.058651	0.000977517	0.14956	-0.0127077	0.00195503	0.0058651
	-14.5	0.6	1.2	0.6	0.8	0.8	0.6	0.8	0.6	0.8	0.6	0.2	0.2	0.2	1.4	0.8			-0.173333	0.366667	0.0466667	0.253333	0.223333	-0.173333	0.146667	0.02	0.2	0.00666667	-0.58	-0.486667	-0.386667	0.84	0.223333			-0.0254154	0.0537634	0.00684262	0.0371457	0.0327468	-0.0254154	0.0215054	0.00293255	0.0293255	0.000977517	-0.085044	-0.0713587	-0.056696	0.123167
	-13.5	1.2	2	0	0.4	0.4	1.2	0.8	1	1.2	0.6	0.6	1	0.2	1	0.4			0.426667	1.16667	-0.553333	-0.146667	-0.176667	0.426667	0.146667	0.42	0.6	0.00666667	-0.18	0.313333	-0.386667	0.44	-0.176667			0.0625611	0.171065	-0.0811339	-0.0215054	-0.0259042	0.0625611	0.0215054	0.0615836	0.0879765	0.000977517	-0.026393	0.0459433	-0.056696	0.0645161
	-12.5	0.4	0.4	0.2	0.2	0.7	0.4	1	0.8	0.4	1.2	1.2	0.2	0.8	0.8	0.7			-0.373333	-0.433333	-0.353333	-0.346667	0.123333	-0.373333	0.346667	0.22	-0.2	0.606667	0.42	-0.486667	0.213333	0.24	0.123333			-0.054741	-0.0635386	-0.0518084	-0.0508309	0.0180841	-0.054741	0.0508309	0.0322581	-0.0293255	0.0889541	0.0615836	-0.0713587	0.0312805	0.0351906
	-11.5	1.6	0.4	0	0.4	0.9	1.6	0.8	0.6	0.8	0.8	1	1.2	0	0.8	0.9			0.826667	-0.433333	-0.553333	-0.146667	0.323333	0.826667	0.146667	0.02	0.2	0.206667	0.22	0.513333	-0.586667	0.24	0.323333			0.121212	-0.0635386	-0.0811339	-0.0215054	0.0474096	0.121212	0.0215054	0.00293255	0.0293255	0.030303	0.0322581	0.0752688	-0.0860215	0.0351906
	-10.5	0.7	0.6	0.2	0.4	0.6	0.7	0.2	0.8	0.8	0.8	0.8	0.4	0.6	0.2	0.6			-0.0733333	-0.233333	-0.353333	-0.146667	0.0233333	-0.0733333	-0.453333	0.22	0.2	0.206667	0.02	-0.286667	0.0133333	-0.36	0.0233333			-0.0107527	-0.0342131	-0.0518084	-0.0215054	0.00342131	-0.0107527	-0.0664712	0.0322581	0.0293255	0.030303	0.00293255	-0.0420332	0.00195503	-0.0527859
	-9.5	0.7	0.6	0.2	0.2	0.3	0.7	0.6	1	0.4	0.4	0.2	0.4	1	0.4	0.3			-0.0733333	-0.233333	-0.353333	-0.346667	-0.276667	-0.0733333	-0.0533333	0.42	-0.2	-0.193333	-0.58	-0.286667	0.413333	-0.16	-0.276667			-0.0107527	-0.0342131	-0.0518084	-0.0508309	-0.040567	-0.0107527	-0.00782014	0.0615836	-0.0293255	-0.028348	-0.085044	-0.0420332	0.0606061	-0.0234604
	-8.5	0.3	1	0.8	0.6	0.4	0.3	0.8	0.4	1	0.8	1.2	0.8	0.4	0.6	0.4			-0.473333	0.166667	0.246667	0.0533333	-0.176667	-0.473333	0.146667	-0.18	0.4	0.206667	0.42	0.113333	-0.186667	0.04	-0.176667			-0.0694037	0.0244379	0.0361681	0.00782014	-0.0259042	-0.0694037	0.0215054	-0.026393	0.058651	0.030303	0.0615836	0.0166178	-0.0273705	0.0058651
	-7.5	1.1	0.8	0.8	1	0.9	1.1	1	0.4	0.2	0.4	0.6	0.2	0.4	0.6	0.9			0.326667	-0.0333333	0.246667	0.453333	0.323333	0.326667	0.346667	-0.18	-0.4	-0.193333	-0.18	-0.486667	-0.186667	0.04	0.323333			0.0478983	-0.00488759	0.0361681	0.0664712	0.0474096	0.0478983	0.0508309	-0.026393	-0.058651	-0.028348	-0.026393	-0.0713587	-0.0273705	0.0058651
	-6.5	0.8	1	1.6	0.4	0.1	0.8	0.8	0.4	0.8	0.6	0.8	0	0.8	0.6	0.1			0.0266667	0.166667	1.04667	-0.146667	-0.476667	0.0266667	0.146667	-0.18	0.2	0.00666667	0.02	-0.686667	0.213333	0.04	-0.476667			0.00391007	0.0244379	0.15347	-0.0215054	-0.0698925	0.00391007	0.0215054	-0.026393	0.0293255	0.000977517	0.00293255	-0.100684	0.0312805	0.0058651
	-5.5	0.6	1.2	0.6	0.6	0.4	0.6	0.4	0	0.4	0.4	0.2	0.6	1.2	0.2	0.4			-0.173333	0.366667	0.0466667	0.0533333	-0.176667	-0.173333	-0.253333	-0.58	-0.2	-0.193333	-0.58	-0.0866667	0.613333	-0.36	-0.176667			-0.0254154	0.0537634	0.00684262	0.00782014	-0.0259042	-0.0254154	-0.0371457	-0.085044	-0.0293255	-0.028348	-0.085044	-0.0127077	0.0899316	-0.0527859
	-4.5	0.8	1.2	0.6	0.4	0.7	0.8	1	1.2	0.6	1.4	0.6	0.6	0.8	0	0.7			0.0266667	0.366667	0.0466667	-0.146667	0.123333	0.0266667	0.346667	0.62	0	0.806667	-0.18	-0.0866667	0.213333	-0.56	0.123333			0.00391007	0.0537634	0.00684262	-0.0215054	0.0180841	0.00391007	0.0508309	0.0909091	0	0.11828	-0.026393	-0.0127077	0.0312805	-0.0821114
	-3.5	0.8	1.4	0.6	0.8	0.5	0.8	0.4	1.2	0.6	0.2	1.4	0	1.2	0.8	0.5			0.0266667	0.566667	0.0466667	0.253333	-0.0766667	0.0266667	-0.253333	0.62	0	-0.393333	0.62	-0.686667	0.613333	0.24	-0.0766667			0.00391007	0.083089	0.00684262	0.0371457	-0.0112414	0.00391007	-0.0371457	0.0909091	0	-0.0576735	0.0909091	-0.100684	0.0899316	0.0351906
	-2.5	0.7	0.8	0.2	0.2	0.3	0.7	0.6	0.6	0.8	0	0.2	0.6	0.8	0.4	0.3			-0.0733333	-0.0333333	-0.353333	-0.346667	-0.276667	-0.0733333	-0.0533333	0.02	0.2	-0.593333	-0.58	-0.0866667	0.213333	-0.16	-0.276667			-0.0107527	-0.00488759	-0.0518084	-0.0508309	-0.040567	-0.0107527	-0.00782014	0.00293255	0.0293255	-0.086999	-0.085044	-0.0127077	0.0312805	-0.0234604
	-1.5	0.7	1	0.8	0.2	0.7	0.7	0.6	0	0	0.2	0.8	1	0.2	0.6	0.7			-0.0733333	0.166667	0.246667	-0.346667	0.123333	-0.0733333	-0.0533333	-0.58	-0.6	-0.393333	0.02	0.313333	-0.386667	0.04	0.123333			-0.0107527	0.0244379	0.0361681	-0.0508309	0.0180841	-0.0107527	-0.00782014	-0.085044	-0.0879765	-0.0576735	0.00293255	0.0459433	-0.056696	0.0058651
	-0.5	0.5	1.2	0.6	0.4	0.5	0.5	0.2	0.8	0.2	0.6	0.4	0.8	0.6	0.6	0.5			-0.273333	0.366667	0.0466667	-0.146667	-0.0766667	-0.273333	-0.453333	0.22	-0.4	0.00666667	-0.38	0.113333	0.0133333	0.04	-0.0766667			-0.0400782	0.0537634	0.00684262	-0.0215054	-0.0112414	-0.0400782	-0.0664712	0.0322581	-0.058651	0.000977517	-0.0557185	0.0166178	0.00195503	0.0058651
	0.5	5.6	2.4	2	0.8	0.5	5.6	2.8	1.2	0.6	1.2	7.6	5.8	2	1	0.5			4.82667	1.56667	1.44667	0.253333	-0.0766667	4.82667	2.14667	0.62	0	0.606667	6.82	5.11333	1.41333	0.44	-0.0766667			0.707722	0.229717	0.212121	0.0371457	-0.0112414	0.707722	0.314761	0.0909091	0	0.0889541	1	0.749756	0.207234	0.0645161
	1.5	3	1.6	0.8	0.6	0.7	3	1.8	0.6	0.6	0.6	2.8	1.6	1.4	1.2	0.7			2.22667	0.766667	0.246667	0.0533333	0.123333	2.22667	1.14667	0.02	0	0.00666667	2.02	0.913333	0.813333	0.64	0.123333			0.326491	0.112414	0.0361681	0.00782014	0.0180841	0.326491	0.168133	0.00293255	0	0.000977517	0.296188	0.13392	0.119257	0.0938416
	2.5	1.9	1.2	0.8	1.4	0.7	1.9	1	0.6	1	0.6	2.6	1.6	1.4	0.4	0.7			1.12667	0.366667	0.246667	0.853333	0.123333	1.12667	0.346667	0.02	0.4	0.00666667	1.82	0.913333	0.813333	-0.16	0.123333			0.1652	0.0537634	0.0361681	0.125122	0.0180841	0.1652	0.0508309	0.00293255	0.058651	0.000977517	0.266862	0.13392	0.119257	-0.0234604
	3.5	1.8	1.6	0.8	1.2	0.9	1.8	1	2.2	0.6	0.6	2.4	1.6	1.6	0.4	0.9			1.02667	0.766667	0.246667	0.653333	0.323333	1.02667	0.346667	1.62	0	0.00666667	1.62	0.913333	1.01333	-0.16	0.323333			0.150538	0.112414	0.0361681	0.0957967	0.0474096	0.150538	0.0508309	0.237537	0	0.000977517	0.237537	0.13392	0.148583	-0.0234604
	4.5	1.3	2.2	1	0.8	1	1.3	1	0.8	0.4	0.2	2.2	2.4	1.2	1	1			0.526667	1.36667	0.446667	0.253333	0.423333	0.526667	0.346667	0.22	-0.2	-0.393333	1.42	1.71333	0.613333	0.44	0.423333			0.0772239	0.200391	0.0654936	0.0371457	0.0620723	0.0772239	0.0508309	0.0322581	-0.0293255	-0.0576735	0.208211	0.251222	0.0899316	0.0645161
	5.5	1.3	1.6	1.6	0.8	0.7	1.3	2.2	0.6	0.6	0.4	3.4	1.6	1.4	0.6	0.7			0.526667	0.766667	1.04667	0.253333	0.123333	0.526667	1.54667	0.02	0	-0.193333	2.62	0.913333	0.813333	0.04	0.123333			0.0772239	0.112414	0.15347	0.0371457	0.0180841	0.0772239	0.226784	0.00293255	0	-0.028348	0.384164	0.13392	0.119257	0.0058651
	6.5	2.6	1.6	0.6	0.8	0.8	2.6	1.4	1.4	0.4	0.2	1.8	1.8	1	0.6	0.8			1.82667	0.766667	0.0466667	0.253333	0.223333	1.82667	0.746667	0.82	-0.2	-0.393333	1.02	1.11333	0.413333	0.04	0.223333			0.26784	0.112414	0.00684262	0.0371457	0.0327468	0.26784	0.109482	0.120235	-0.0293255	-0.0576735	0.14956	0.163245	0.0606061	0.0058651
	7.5	1.5	1.2	0.6	0.6	0.9	1.5	2	0.4	0.6	0.2	1.6	1.4	0.6	1	0.9			0.726667	0.366667	0.0466667	0.0533333	0.323333	0.726667	1.34667	-0.18	0	-0.393333	0.82	0.713333	0.0133333	0.44	0.323333			0.106549	0.0537634	0.00684262	0.00782014	0.0474096	0.106549	0.197458	-0.026393	0	-0.0576735	0.120235	0.104594	0.00195503	0.0645161
	8.5	2.4	2	0.6	1	0.8	2.4	0.8	0.6	0.8	0.8	1	2.4	1.4	0.8	0.8			1.62667	1.16667	0.0466667	0.453333	0.223333	1.62667	0.146667	0.02	0.2	0.206667	0.22	1.71333	0.813333	0.24	0.223333			0.238514	0.171065	0.00684262	0.0664712	0.0327468	0.238514	0.0215054	0.00293255	0.0293255	0.030303	0.0322581	0.251222	0.119257	0.0351906
	9.5	1.5	2.8	2	1	0.6	1.5	1.8	0.6	1	0.2	2.8	1.8	1.8	0.2	0.6			0.726667	1.96667	1.44667	0.453333	0.0233333	0.726667	1.14667	0.02	0.4	-0.393333	2.02	1.11333	1.21333	-0.36	0.0233333			0.106549	0.288368	0.212121	0.0664712	0.00342131	0.106549	0.168133	0.00293255	0.058651	-0.0576735	0.296188	0.163245	0.177908	-0.0527859
	10.5	2.1	1.6	0.6	0.4	0.7	2.1	0.6	1	1	0.6	3	1.4	0.8	0.8	0.7			1.32667	0.766667	0.0466667	-0.146667	0.123333	1.32667	-0.0533333	0.42	0.4	0.00666667	2.22	0.713333	0.213333	0.24	0.123333			0.194526	0.112414	0.00684262	-0.0215054	0.0180841	0.194526	-0.00782014	0.0615836	0.058651	0.000977517	0.325513	0.104594	0.0312805	0.0351906
	11.5	2.8	1.4	0.6	1	0.3	2.8	0.8	1.2	0.8	0.6	2.4	2.4	2	1.2	0.3			2.02667	0.566667	0.0466667	0.453333	-0.276667	2.02667	0.146667	0.62	0.2	0.00666667	1.62	1.71333	1.41333	0.64	-0.276667			0.297165	0.083089	0.00684262	0.0664712	-0.040567	0.297165	0.0215054	0.0909091	0.0293255	0.000977517	0.237537	0.251222	0.207234	0.0938416
	12.5	1.4	1.8	1	0.2	0.7	1.4	0.4	1.2	0.6	0.4	3	2.4	2.2	0.4	0.7			0.626667	0.966667	0.446667	-0.346667	0.123333	0.626667	-0.253333	0.62	0	-0.193333	2.22	1.71333	1.61333	-0.16	0.123333			0.0918866	0.14174	0.0654936	-0.0508309	0.0180841	0.0918866	-0.0371457	0.0909091	0	-0.028348	0.325513	0.251222	0.236559	-0.0234604
	13.5	2.2	0.8	1.6	0	0.8	2.2	1.8	1.4	0.8	0.8	2.8	1.2	1	1.2	0.8			1.42667	-0.0333333	1.04667	-0.546667	0.223333	1.42667	1.14667	0.82	0.2	0.206667	2.02	0.513333	0.413333	0.64	0.223333			0.209189	-0.00488759	0.15347	-0.0801564	0.0327468	0.209189	0.168133	0.120235	0.0293255	0.030303	0.296188	0.0752688	0.0606061	0.0938416
	14.5	2	1.8	1.4	0.6	0.6	2	2	1.4	0.6	1	2	2.4	1.8	1	0.6			1.22667	0.966667	0.846667	0.0533333	0.0233333	1.22667	1.34667	0.82	0	0.406667	1.22	1.71333	1.21333	0.44	0.0233333			0.179863	0.14174	0.124145	0.00782014	0.00342131	0.179863	0.197458	0.120235	0	0.0596285	0.178886	0.251222	0.177908	0.0645161
	15.5	1.8	1	1	0.4	0.1	1.8	1	0.6	0.6	0.6	2.6	0.8	1.4	0.6	0.1			1.02667	0.166667	0.446667	-0.146667	-0.476667	1.02667	0.346667	0.02	0	0.00666667	1.82	0.113333	0.813333	0.04	-0.476667			0.150538	0.0244379	0.0654936	-0.0215054	-0.0698925	0.150538	0.0508309	0.00293255	0	0.000977517	0.266862	0.0166178	0.119257	0.0058651
	16.5	2.8	0.8	1.6	1.2	0.5	2.8	1	0.6	0.4	0.6	1.4	1.4	0.2	0.6	0.5			2.02667	-0.0333333	1.04667	0.653333	-0.0766667	2.02667	0.346667	0.02	-0.2	0.00666667	0.62	0.713333	-0.386667	0.04	-0.0766667			0.297165	-0.00488759	0.15347	0.0957967	-0.0112414	0.297165	0.0508309	0.00293255	-0.0293255	0.000977517	0.0909091	0.104594	-0.056696	0.0058651
	17.5	1.8	1.6	1.4	1	0.7	1.8	1.2	1.2	0.6	0.4	2	2.6	1.2	0.8	0.7			1.02667	0.766667	0.846667	0.453333	0.123333	1.02667	0.546667	0.62	0	-0.193333	1.22	1.91333	0.613333	0.24	0.123333			0.150538	0.112414	0.124145	0.0664712	0.0180841	0.150538	0.0801564	0.0909091	0	-0.028348	0.178886	0.280547	0.0899316	0.0351906
	18.5	1.6	1.2	1.4	0.8	0.7	1.6	0.8	0.8	0.6	0.2	2	1.4	0.8	0.6	0.7			0.826667	0.366667	0.846667	0.253333	0.123333	0.826667	0.146667	0.22	0	-0.393333	1.22	0.713333	0.213333	0.04	0.123333			0.121212	0.0537634	0.124145	0.0371457	0.0180841	0.121212	0.0215054	0.0322581	0	-0.0576735	0.178886	0.104594	0.0312805	0.0058651
	19.5	1.5	1.8	1	0.6	0.5	1.5	1.6	1.6	0.6	0.4	2.2	1.6	1.4	1.2	0.5			0.726667	0.966667	0.446667	0.0533333	-0.0766667	0.726667	0.946667	1.02	0	-0.193333	1.42	0.913333	0.813333	0.64	-0.0766667			0.106549	0.14174	0.0654936	0.00782014	-0.0112414	0.106549	0.138807	0.14956	0	-0.028348	0.208211	0.13392	0.119257	0.0938416
	20.5	1.6	2	1.4	1.4	1	1.6	1.4	0.8	0.6	0.6	1.6	2.2	0.4	0.6	1			0.826667	1.16667	0.846667	0.853333	0.423333	0.826667	0.746667	0.22	0	0.00666667	0.82	1.51333	-0.186667	0.04	0.423333			0.121212	0.171065	0.124145	0.125122	0.0620723	0.121212	0.109482	0.0322581	0	0.000977517	0.120235	0.221896	-0.0273705	0.0058651
	21.5	1.3	0.6	0.6	0.6	0.3	1.3	0.8	0.6	1.2	0.4	2.2	1.8	1.2	1.2	0.3			0.526667	-0.233333	0.0466667	0.0533333	-0.276667	0.526667	0.146667	0.02	0.6	-0.193333	1.42	1.11333	0.613333	0.64	-0.276667			0.0772239	-0.0342131	0.00684262	0.00782014	-0.040567	0.0772239	0.0215054	0.00293255	0.0879765	-0.028348	0.208211	0.163245	0.0899316	0.0938416
	22.5	2	2.4	1	0.6	0.5	2	1.6	1	0.8	0.4	2	2.6	1	0.4	0.5			1.22667	1.56667	0.446667	0.0533333	-0.0766667	1.22667	0.946667	0.42	0.2	-0.193333	1.22	1.91333	0.413333	-0.16	-0.0766667			0.179863	0.229717	0.0654936	0.00782014	-0.0112414	0.179863	0.138807	0.0615836	0.0293255	-0.028348	0.178886	0.280547	0.0606061	-0.0234604
	23.5	1.8	1.4	0.6	0.2	0.8	1.8	0.6	1.2	0.8	0.8	1.2	1.6	0.4	1	0.8			1.02667	0.566667	0.0466667	-0.346667	0.223333	1.02667	-0.0533333	0.62	0.2	0.206667	0.42	0.913333	-0.186667	0.44	0.223333			0.150538	0.083089	0.00684262	-0.0508309	0.0327468	0.150538	-0.00782014	0.0909091	0.0293255	0.030303	0.0615836	0.13392	-0.0273705	0.0645161
	24.5	1.8	3.2	1.4	1	0.5	1.8	1.8	0.6	0.6	0.4	2.4	2.4	1.4	1.2	0.5			1.02667	2.36667	0.846667	0.453333	-0.0766667	1.02667	1.14667	0.02	0	-0.193333	1.62	1.71333	0.813333	0.64	-0.0766667			0.150538	0.347019	0.124145	0.0664712	-0.0112414	0.150538	0.168133	0.00293255	0	-0.028348	0.237537	0.251222	0.119257	0.0938416
	25.5	1.8	1.2	1.2	0.8	0.6	1.8	1.2	0.4	0.4	0	1.6	1.8	1.4	1.2	0.6			1.02667	0.366667	0.646667	0.253333	0.0233333	1.02667	0.546667	-0.18	-0.2	-0.593333	0.82	1.11333	0.813333	0.64	0.0233333			0.150538	0.0537634	0.0948192	0.0371457	0.00342131	0.150538	0.0801564	-0.026393	-0.0293255	-0.086999	0.120235	0.163245	0.119257	0.0938416
	26.5	2.3	0.8	1.6	0.4	0.6	2.3	1.2	1.2	0.4	0.6	3	1.8	1.4	0.2	0.6			1.52667	-0.0333333	1.04667	-0.146667	0.0233333	1.52667	0.546667	0.62	-0.2	0.00666667	2.22	1.11333	0.813333	-0.36	0.0233333			0.223851	-0.00488759	0.15347	-0.0215054	0.00342131	0.223851	0.0801564	0.0909091	-0.0293255	0.000977517	0.325513	0.163245	0.119257	-0.0527859
	27.5	1.4	1	0.8	0.4	0.9	1.4	1.4	0.8	0.4	0.2	1.8	2.2	1.4	0.2	0.9			0.626667	0.166667	0.246667	-0.146667	0.323333	0.626667	0.746667	0.22	-0.2	-0.393333	1.02	1.51333	0.813333	-0.36	0.323333			0.0918866	0.0244379	0.0361681	-0.0215054	0.0474096	0.0918866	0.109482	0.0322581	-0.0293255	-0.0576735	0.14956	0.221896	0.119257	-0.0527859
	28.5	1.9	1	1.6	0.6	0.4	1.9	0.8	0.8	0	0.2	1.8	1.8	0.8	1.2	0.4			1.12667	0.166667	1.04667	0.0533333	-0.176667	1.12667	0.146667	0.22	-0.6	-0.393333	1.02	1.11333	0.213333	0.64	-0.176667			0.1652	0.0244379	0.15347	0.00782014	-0.0259042	0.1652	0.0215054	0.0322581	-0.0879765	-0.0576735	0.14956	0.163245	0.0312805	0.0938416
	29.5	1.7	1	1.2	0.2	0.5	1.7	1.8	1.2	1.2	0.2	1	1.4	1.2	0.2	0.5			0.926667	0.166667	0.646667	-0.346667	-0.0766667	0.926667	1.14667	0.62	0.6	-0.393333	0.22	0.713333	0.613333	-0.36	-0.0766667			0.135875	0.0244379	0.0948192	-0.0508309	-0.0112414	0.135875	0.168133	0.0909091	0.0879765	-0.0576735	0.0322581	0.104594	0.0899316	-0.0527859
	30.5	0.4	1.2	1.2	1.2	0.8	0.4	0.4	1	0.4	0.4	0.8	0.4	0.6	0.2	0.8			-0.373333	0.366667	0.646667	0.653333	0.223333	-0.373333	-0.253333	0.42	-0.2	-0.193333	0.02	-0.286667	0.0133333	-0.36	0.223333			-0.054741	0.0537634	0.0948192	0.0957967	0.0327468	-0.054741	-0.0371457	0.0615836	-0.0293255	-0.028348	0.00293255	-0.0420332	0.00195503	-0.0527859
	31.5	0.4	0.4	0.8	0.4	0.5	0.4	0.2	0.4	1	0.4	1	0.8	1	0.6	0.5			-0.373333	-0.433333	0.246667	-0.146667	-0.0766667	-0.373333	-0.453333	-0.18	0.4	-0.193333	0.22	0.113333	0.413333	0.04	-0.0766667			-0.054741	-0.0635386	0.0361681	-0.0215054	-0.0112414	-0.054741	-0.0664712	-0.026393	0.058651	-0.028348	0.0322581	0.0166178	0.0606061	0.0058651
	32.5	1	1	1.2	0.6	0.6	1	0.2	0.6	0.6	1.6	0.8	0	0.8	0.4	0.6			0.226667	0.166667	0.646667	0.0533333	0.0233333	0.226667	-0.453333	0.02	0	1.00667	0.02	-0.686667	0.213333	-0.16	0.0233333			0.0332356	0.0244379	0.0948192	0.00782014	0.00342131	0.0332356	-0.0664712	0.00293255	0	0.147605	0.00293255	-0.100684	0.0312805	-0.0234604
	33.5	1.4	1	0.6	0.2	0.6	1.4	0	0.8	0.6	0.2	1	1	0.6	0.6	0.6			0.626667	0.166667	0.0466667	-0.346667	0.0233333	0.626667	-0.653333	0.22	0	-0.393333	0.22	0.313333	0.0133333	0.04	0.0233333			0.0918866	0.0244379	0.00684262	-0.0508309	0.00342131	0.0918866	-0.0957967	0.0322581	0	-0.0576735	0.0322581	0.0459433	0.00195503	0.0058651
	34.5	1.2	0.6	1.2	0.2	1.1	1.2	0.4	0.2	0.4	0.2	0.6	1	0.8	0.8	1.1			0.426667	-0.233333	0.646667	-0.346667	0.523333	0.426667	-0.253333	-0.38	-0.2	-0.393333	-0.18	0.313333	0.213333	0.24	0.523333			0.0625611	-0.0342131	0.0948192	-0.0508309	0.0767351	0.0625611	-0.0371457	-0.0557185	-0.0293255	-0.0576735	-0.026393	0.0459433	0.0312805	0.0351906
	35.5	1	1	1.2	0.4	0.5	1	0.6	1.2	0	0.6	0.4	0.2	1.2	1	0.5			0.226667	0.166667	0.646667	-0.146667	-0.0766667	0.226667	-0.0533333	0.62	-0.6	0.00666667	-0.38	-0.486667	0.613333	0.44	-0.0766667			0.0332356	0.0244379	0.0948192	-0.0215054	-0.0112414	0.0332356	-0.00782014	0.0909091	-0.0879765	0.000977517	-0.0557185	-0.0713587	0.0899316	0.0645161
	36.5	0.9	1	1	0.2	0.4	0.9	0.8	0.2	1	0.6	0.6	0.8	0.4	1	0.4			0.126667	0.166667	0.446667	-0.346667	-0.176667	0.126667	0.146667	-0.38	0.4	0.00666667	-0.18	0.113333	-0.186667	0.44	-0.176667			0.0185728	0.0244379	0.0654936	-0.0508309	-0.0259042	0.0185728	0.0215054	-0.0557185	0.058651	0.000977517	-0.026393	0.0166178	-0.0273705	0.0645161
	37.5	0.8	0.4	0.6	0.2	0.8	0.8	0.8	0.4	0.8	0.4	0.6	0.2	0.4	0.4	0.8			0.0266667	-0.433333	0.0466667	-0.346667	0.223333	0.0266667	0.146667	-0.18	0.2	-0.193333	-0.18	-0.486667	-0.186667	-0.16	0.223333			0.00391007	-0.0635386	0.00684262	-0.0508309	0.0327468	0.00391007	0.0215054	-0.026393	0.0293255	-0.028348	-0.026393	-0.0713587	-0.0273705	-0.0234604
	38.5	0.8	2.6	0.6	0.4	0.7	0.8	0.6	0.6	0.8	0.6	0	0.4	1.4	0.6	0.7			0.0266667	1.76667	0.0466667	-0.146667	0.123333	0.0266667	-0.0533333	0.02	0.2	0.00666667	-0.78	-0.286667	0.813333	0.04	0.123333			0.00391007	0.259042	0.00684262	-0.0215054	0.0180841	0.00391007	-0.00782014	0.00293255	0.0293255	0.000977517	-0.11437	-0.0420332	0.119257	0.0058651
	39.5	0.9	0.4	0.4	0.6	0.7	0.9	0.4	0.6	0.8	0.4	0.8	0.6	1.4	0.4	0.7			0.126667	-0.433333	-0.153333	0.0533333	0.123333	0.126667	-0.253333	0.02	0.2	-0.193333	0.02	-0.0866667	0.813333	-0.16	0.123333			0.0185728	-0.0635386	-0.0224829	0.00782014	0.0180841	0.0185728	-0.0371457	0.00293255	0.0293255	-0.028348	0.00293255	-0.0127077	0.119257	-0.0234604
	40.5	1.3	0.8	0.8	0	0.4	1.3	1	0.8	0.4	0.6	0.4	0.4	0.8	0.4	0.4			0.526667	-0.0333333	0.246667	-0.546667	-0.176667	0.526667	0.346667	0.22	-0.2	0.00666667	-0.38	-0.286667	0.213333	-0.16	-0.176667			0.0772239	-0.00488759	0.0361681	-0.0801564	-0.0259042	0.0772239	0.0508309	0.0322581	-0.0293255	0.000977517	-0.0557185	-0.0420332	0.0312805	-0.0234604
	41.5	0.7	0.8	0.4	0.4	0.6	0.7	0.2	0.4	0.2	0.4	0.8	0.2	1.2	0.8	0.6			-0.0733333	-0.0333333	-0.153333	-0.146667	0.0233333	-0.0733333	-0.453333	-0.18	-0.4	-0.193333	0.02	-0.486667	0.613333	0.24	0.0233333			-0.0107527	-0.00488759	-0.0224829	-0.0215054	0.00342131	-0.0107527	-0.0664712	-0.026393	-0.058651	-0.028348	0.00293255	-0.0713587	0.0899316	0.0351906
	42.5	0.6	1.4	0.4	0	0.5	0.6	0.8	1.4	0.4	0.8	0.2	0.6	1.2	0.6	0.5			-0.173333	0.566667	-0.153333	-0.546667	-0.0766667	-0.173333	0.146667	0.82	-0.2	0.206667	-0.58	-0.0866667	0.613333	0.04	-0.0766667			-0.0254154	0.083089	-0.0224829	-0.0801564	-0.0112414	-0.0254154	0.0215054	0.120235	-0.0293255	0.030303	-0.085044	-0.0127077	0.0899316	0.0058651
	43.5	0.7	0.2	0.4	0.6	0.4	0.7	0.8	0.8	0.8	0.6	0.6	0.6	0.2	0.8	0.4			-0.0733333	-0.633333	-0.153333	0.0533333	-0.176667	-0.0733333	0.146667	0.22	0.2	0.00666667	-0.18	-0.0866667	-0.386667	0.24	-0.176667			-0.0107527	-0.0928641	-0.0224829	0.00782014	-0.0259042	-0.0107527	0.0215054	0.0322581	0.0293255	0.000977517	-0.026393	-0.0127077	-0.056696	0.0351906
	44.5	1	1.8	0.8	0.4	0.6	1	0.6	0.2	0.4	0.4	1	1.2	0.2	0.6	0.6			0.226667	0.966667	0.246667	-0.146667	0.0233333	0.226667	-0.0533333	-0.38	-0.2	-0.193333	0.22	0.513333	-0.386667	0.04	0.0233333			0.0332356	0.14174	0.0361681	-0.0215054	0.00342131	0.0332356	-0.00782014	-0.0557185	-0.0293255	-0.028348	0.0322581	0.0752688	-0.056696	0.0058651
	45.5	0.7	1.4	0.6	0.6	0.8	0.7	0.2	0.4	0.6	1	0.4	1.2	0.6	0.6	0.8			-0.0733333	0.566667	0.0466667	0.0533333	0.223333	-0.0733333	-0.453333	-0.18	0	0.406667	-0.38	0.513333	0.0133333	0.04	0.223333			-0.0107527	0.083089	0.00684262	0.00782014	0.0327468	-0.0107527	-0.0664712	-0.026393	0	0.0596285	-0.0557185	0.0752688	0.00195503	0.0058651
	46.5	0.8	0.8	1.6	0.4	0.4	0.8	0.2	0.6	0.4	0.4	1	0.8	1.2	0.4	0.4			0.0266667	-0.0333333	1.04667	-0.146667	-0.176667	0.0266667	-0.453333	0.02	-0.2	-0.193333	0.22	0.113333	0.613333	-0.16	-0.176667			0.00391007	-0.00488759	0.15347	-0.0215054	-0.0259042	0.00391007	-0.0664712	0.00293255	-0.0293255	-0.028348	0.0322581	0.0166178	0.0899316	-0.0234604
	47.5	0.4	0.8	1	0.4	0.7	0.4	1.2	0.8	0	0.4	1.6	0.8	0.6	0.6	0.7			-0.373333	-0.0333333	0.446667	-0.146667	0.123333	-0.373333	0.546667	0.22	-0.6	-0.193333	0.82	0.113333	0.0133333	0.04	0.123333			-0.054741	-0.00488759	0.0654936	-0.0215054	0.0180841	-0.054741	0.0801564	0.0322581	-0.0879765	-0.028348	0.120235	0.0166178	0.00195503	0.0058651
	48.5	0.4	0.4	0.2	1.6	0.7	0.4	1.2	0.8	0.4	0.4	0.8	0.8	0.8	0.6	0.7			-0.373333	-0.433333	-0.353333	1.05333	0.123333	-0.373333	0.546667	0.22	-0.2	-0.193333	0.02	0.113333	0.213333	0.04	0.123333			-0.054741	-0.0635386	-0.0518084	0.154448	0.0180841	-0.054741	0.0801564	0.0322581	-0.0293255	-0.028348	0.00293255	0.0166178	0.0312805	0.0058651
	49.5	0.8	0.8	0.8	0.4	0.1	0.8	1.2	0.8	0.8	0.8	0.8	1.6	1	0.8	0.1			0.0266667	-0.0333333	0.246667	-0.146667	-0.476667	0.0266667	0.546667	0.22	0.2	0.206667	0.02	0.913333	0.413333	0.24	-0.476667			0.00391007	-0.00488759	0.0361681	-0.0215054	-0.0698925	0.00391007	0.0801564	0.0322581	0.0293255	0.030303	0.00293255	0.13392	0.0606061	0.0351906
	50.5	0.9	0.6	0.4	0	0.7	0.9	0.4	1.2	0.2	1	0.6	1.2	0	0.6	0.7			0.126667	-0.233333	-0.153333	-0.546667	0.123333	0.126667	-0.253333	0.62	-0.4	0.406667	-0.18	0.513333	-0.586667	0.04	0.123333			0.0185728	-0.0342131	-0.0224829	-0.0801564	0.0180841	0.0185728	-0.0371457	0.0909091	-0.058651	0.0596285	-0.026393	0.0752688	-0.0860215	0.0058651
	51.5	1	0.2	0.4	1	0.7	1	0.6	0.6	0.4	0.6	1.2	1	1.6	0.2	0.7			0.226667	-0.633333	-0.153333	0.453333	0.123333	0.226667	-0.0533333	0.02	-0.2	0.00666667	0.42	0.313333	1.01333	-0.36	0.123333			0.0332356	-0.0928641	-0.0224829	0.0664712	0.0180841	0.0332356	-0.00782014	0.00293255	-0.0293255	0.000977517	0.0615836	0.0459433	0.148583	-0.0527859
	52.5	1.1	0.8	2	0.8	0.7	1.1	1	0.6	0.4	0.2	0.6	0.8	1	0.4	0.7			0.326667	-0.0333333	1.44667	0.253333	0.123333	0.326667	0.346667	0.02	-0.2	-0.393333	-0.18	0.113333	0.413333	-0.16	0.123333			0.0478983	-0.00488759	0.212121	0.0371457	0.0180841	0.0478983	0.0508309	0.00293255	-0.0293255	-0.0576735	-0.026393	0.0166178	0.0606061	-0.0234604
	53.5	1	1.2	0.8	0.4	0.8	1	0.8	0.4	0.8	0.8	1	0.8	1.4	0.2	0.8			0.226667	0.366667	0.246667	-0.146667	0.223333	0.226667	0.146667	-0.18	0.2	0.206667	0.22	0.113333	0.813333	-0.36	0.223333			0.0332356	0.0537634	0.0361681	-0.0215054	0.0327468	0.0332356	0.0215054	-0.026393	0.0293255	0.030303	0.0322581	0.0166178	0.119257	-0.0527859
	54.5	1	0.8	0.4	0.4	0.3	1	0.8	0.6	0	0.8	1	0.8	0.4	0.4	0.3			0.226667	-0.0333333	-0.153333	-0.146667	-0.276667	0.226667	0.146667	0.02	-0.6	0.206667	0.22	0.113333	-0.186667	-0.16	-0.276667			0.0332356	-0.00488759	-0.0224829	-0.0215054	-0.040567	0.0332356	0.0215054	0.00293255	-0.0879765	0.030303	0.0322581	0.0166178	-0.0273705	-0.0234604
	55.5	1.1	1	1	1	0.7	1.1	1	0.4	0.2	0	0.4	0.8	1	1.4	0.7			0.326667	0.166667	0.446667	0.453333	0.123333	0.326667	0.346667	-0.18	-0.4	-0.593333	-0.38	0.113333	0.413333	0.84	0.123333			0.0478983	0.0244379	0.0654936	0.0664712	0.0180841	0.0478983	0.0508309	-0.026393	-0.058651	-0.086999	-0.0557185	0.0166178	0.0606061	0.123167
	56.5	1	0.8	1	0.2	0.5	1	1.4	0.6	0.2	0.6	1.2	0.2	0.2	0.4	0.5			0.226667	-0.0333333	0.446667	-0.346667	-0.0766667	0.226667	0.746667	0.02	-0.4	0.00666667	0.42	-0.486667	-0.386667	-0.16	-0.0766667			0.0332356	-0.00488759	0.0654936	-0.0508309	-0.0112414	0.0332356	0.109482	0.00293255	-0.058651	0.000977517	0.0615836	-0.0713587	-0.056696	-0.0234604
	57.5	1.3	1.4	0.8	0	0.7	1.3	0.8	0.8	0.6	0.8	0.8	0	1	0.4	0.7			0.526667	0.566667	0.246667	-0.546667	0.123333	0.526667	0.146667	0.22	0	0.206667	0.02	-0.686667	0.413333	-0.16	0.123333			0.0772239	0.083089	0.0361681	-0.0801564	0.0180841	0.0772239	0.0215054	0.0322581	0	0.030303	0.00293255	-0.100684	0.0606061	-0.0234604
	58.5	1.3	1.8	1	1	0.4	1.3	0.8	0.2	0.4	0.2	1	1	1	0.2	0.4			0.526667	0.966667	0.446667	0.453333	-0.176667	0.526667	0.146667	-0.38	-0.2	-0.393333	0.22	0.313333	0.413333	-0.36	-0.176667			0.0772239	0.14174	0.0654936	0.0664712	-0.0259042	0.0772239	0.0215054	-0.0557185	-0.0293255	-0.0576735	0.0322581	0.0459433	0.0606061	-0.0527859
	59.5	0.9	1.6	0.8	0.4	0.1	0.9	0.6	0.6	0.2	0.8	0.8	0.4	0.6	0.4	0.1			0.126667	0.766667	0.246667	-0.146667	-0.476667	0.126667	-0.0533333	0.02	-0.4	0.206667	0.02	-0.286667	0.0133333	-0.16	-0.476667			0.0185728	0.112414	0.0361681	-0.0215054	-0.0698925	0.0185728	-0.00782014	0.00293255	-0.058651	0.030303	0.00293255	-0.0420332	0.00195503	-0.0234604
																																			max firing	1.08667	1.08667	1.08667	1.08667	1.08667	1.08667	1.08667	1.08667	1.08667	1.08667	1.08667	1.08667	1.08667	1.08667
																		0-5s response		0.966667					0.866667												0.889571					0.797546
																		6-10s response		1.00667					0.986667												0.92638					0.907975
																		11-15s response		0.646667					0.466667												0.595092					0.429448
																		16-20s response		0.446667					0.466667												0.411043					0.429448
																		21-25s response		1.08667					0.586667												1					0.539877
																		26-30s response		0.166667					0.626667												0.153374					0.576687
[truncated: 1 more columns]

[truncated: 16 more sheets: BlueONCell3, BlueONCell4, BlueONCell5, BlueONCell6, BlueONCell7, BlueONCell8, BlueONCell9, AchromaticCell1, AchromaticCell2, AchromaticCell3, AchromaticCell4, AchromaticCell5, AchromaticCell6, AchromaticCell7, AchromaticCell8, UnclassifiedCells]
