# Supplementary material for: Colour As a Signal for Entraining the Mammalian Circadian Clock
Source: PLoS Biol. 2015 Apr 17;13(4):e1002127. doi: 10.1371/journal.pbio.1002127 (PMC4401556; doi:10.1371/journal.pbio.1002127)
Supplement: S5 Data — (XLSX) [file pbio.1002127.s005.xlsx]

## Sheet: Fig5AandB
REDCONE		PEAK ZT						CONELESS		PEAK ZT
	ANIMAL	Natural	LD	Night	Natural-Night				ANIMAL	Natural	LD	Night	Natural-Night
	1	13.8333	13.4167	13.6667	0.166667				1	13.9167	13	13.9167	0
	2	13.9167	13.3333	13.9167	0				2	13.5	12.8333	13.75	-0.25
	3	14.0833	13.1667	13.6667	0.416667				3	13.9167	13.1667	13.8333	0.0833333
	4	14.75	13.25	14	0.75				4	13.8333	13.0833	13	0.833333
	5	14.25	13.3333	13.5833	0.666667				5	14.0833	12.9167	14.0833	0
	6	14.25	13.4167	14.25	0				6	13.6667	13	13.6667	0
	7	14.5	13.6667	13.75	0.75				7	13.5833	12.75	14.1667	-0.583333
	8	14.3333	13.1667	13.5833	0.75				8	14	12.75	13.9167	0.0833333
	9	14.75	13	13.5	1.25				9	14.1667	12.6667	13.4167	0.75
	10	14.0833	13.3333	13.6667	0.416667
		ZT	ZT	ZT	h	min				ZT	ZT	ZT	h	min
REDCONE	MEAN	14.275	13.3083	13.7583	0.516667	31		CONELESS	MEAN	13.8519	12.9074	13.75	0.101852	6.11111
	MEDIAN	14.25	13.3333	13.6667	0.541667	32.5			MEDIAN	13.9167	12.9167	13.8333	0	0
	SEM	0.100193	0.0569952	0.0729134	0.124722	7.48331			SEM	0.0757903	0.0563219	0.119477	0.148148	8.88889
T-test vs. Night		0.00251208						T-test vs. Night		0.511204
T-test vs. Coneless		0.0044847		0.914199
NatvsNight	RC	0.00251208
NatvsNight	C	0.511204
RCvC		0.00415122	0.000112936	0.952125
		0.516667
		31

## Sheet: RedconeWavefroms
DIURNAL WAVEFORM		LAST 9 DAYS NATURAL												LAST 9 DAYS NIGHT												LAST 9 DAYS LD
	ANIMAL	1	2	3	4	5	6	7	8	9	10		ANIMAL	1	2	3	4	5	6	7	8	9	10		ANIMAL	1	2	3	4	5	6	7	8	9	10
	ZT (h)	NORMALISED MEAN BODY TEMP											ZT (h)	NORMALISED MEAN BODY TEMP											ZT (h)	NORMALISED MEAN BODY TEMP
	3	0.0522898	0.0273956	0.266248	0.201059	0.246514	0.0453091	0.0316023	0.0954371	0.0622306	0.172541		3	0.256962	0.268058	0	0	0.0497575	0.103313	0.113365	0.0702403	0.150342	0.121494		3	0.202304	0.129917	0.198423	0.0749291	0.0709763	0.134787	0.179466	0.049991	0.0388716	0.26626
	3.08333	0.0399395	0.0154894	0.259264	0.197805	0.223987	0.0388379	0.0350356	0.0946222	0.0653969	0.165577		3.08333	0.228521	0.257494	0.0097696	0.0299857	0.0639756	0.132119	0.14039	0.0957092	0.175718	0.134502		3.08333	0.18866	0.125802	0.178784	0.0628596	0.0552838	0.14178	0.183464	0.063181	0.0479803	0.273829
	3.16667	0.0281072	0.00704343	0.248797	0.191542	0.200841	0.0326325	0.0370698	0.0948643	0.0703021	0.156434		3.16667	0.198074	0.246769	0.0255308	0.0643192	0.0820775	0.163513	0.170849	0.123402	0.203581	0.150098		3.16667	0.172081	0.120591	0.159122	0.0541942	0.0411716	0.150004	0.186658	0.078316	0.059311	0.280365
	3.25	0.0174949	0.00192463	0.23517	0.182728	0.177581	0.0268201	0.0380882	0.0959932	0.0765419	0.145088		3.25	0.16682	0.235652	0.0462809	0.101071	0.103655	0.196019	0.202873	0.152058	0.231679	0.166543		3.25	0.153776	0.114311	0.139877	0.0489143	0.0288386	0.159114	0.188895	0.0947479	0.0721065	0.285479
	3.33333	0.00880483	0	0.218709	0.171824	0.154713	0.021528	0.0384745	0.0978389	0.0837123	0.131517		3.33333	0.135955	0.223914	0.0710173	0.138312	0.128299	0.228158	0.234593	0.180419	0.257757	0.182096		3.33333	0.134954	0.106988	0.121486	0.0470012	0.0184835	0.168765	0.19002	0.111829	0.08561	0.28878
	3.41667	0.00273915	0.00113652	0.199739	0.159287	0.132741	0.0168836	0.0386121	0.100231	0.091409	0.1157		3.41667	0.106675	0.211326	0.0987372	0.174113	0.155601	0.258455	0.264139	0.207225	0.279562	0.195017		3.41667	0.116826	0.0986491	0.104387	0.0484363	0.0103053	0.178608	0.18988	0.128911	0.0990643	0.289879
	3.5	0	0.00520118	0.178585	0.145577	0.112171	0.0130141	0.0388844	0.103001	0.0992279	0.0976123		3.5	0.0801791	0.197657	0.128438	0.206545	0.185154	0.285431	0.289642	0.231216	0.294842	0.203566		3.5	0.100601	0.0893212	0.0890187	0.0532008	0.00450274	0.1883	0.188322	0.145346	0.111712	0.288384
	3.58333	0.00105577	0.0120209	0.155654	0.131176	0.0934123	0.0101421	0.0396295	0.106116	0.106827	0.0775098		3.58333	0.0574496	0.182905	0.15902	0.233904	0.216309	0.307797	0.309629	0.251274	0.301906	0.206439		3.58333	0.0872016	0.0790904	0.0756891	0.0610226	0.00117219	0.197454	0.185254	0.160503	0.122857	0.283979
	3.66667	0.00543977	0.0212622	0.13169	0.116653	0.076497	0.00887153	0.0410024	0.110101	0.114111	0.0567548		3.66667	0.0386186	0.167972	0.188997	0.255395	0.24746	0.325016	0.324209	0.266844	0.301317	0.204085		3.66667	0.0764023	0.0682803	0.0641895	0.0706152	0	0.205528	0.18084	0.173812	0.132039	0.276635
	3.75	0.0124516	0.0325518	0.107518	0.102603	0.0613618	0.00990151	0.0431128	0.115622	0.121047	0.0369867		3.75	0.0236047	0.153987	0.216783	0.270446	0.276761	0.336735	0.333887	0.277511	0.294199	0.197387		3.75	0.0676899	0.0572741	0.0541816	0.0804383	0.000570008	0.211941	0.175303	0.184722	0.138859	0.266398
	3.83333	0.0213907	0.0455162	0.0839663	0.0896192	0.0479434	0.0139312	0.0460703	0.123342	0.127603	0.0198452		3.83333	0.0123264	0.142079	0.240794	0.278487	0.302368	0.342605	0.339169	0.282861	0.281679	0.187231		3.83333	0.0605511	0.046455	0.0453272	0.0889519	0.00246607	0.21611	0.168868	0.19268	0.142919	0.253311
	3.91667	0.0315567	0.0597819	0.0618595	0.0782939	0.0361786	0.0216597	0.0499844	0.133925	0.133745	0.00696981		3.91667	0.00470219	0.133378	0.259447	0.278947	0.322436	0.342275	0.34056	0.282479	0.264883	0.174501		3.91667	0.0544728	0.0362061	0.037288	0.094616	0.00527202	0.217455	0.161761	0.197135	0.143818	0.237419
	4	0.0422492	0.0749755	0.0420243	0.0692209	0.0260042	0.0337863	0.0549648	0.148036	0.139441	0		4	0.000650748	0.129011	0.271156	0.271257	0.335118	0.335393	0.338564	0.275951	0.244935	0.160081		4	0.0489418	0.0269105	0.0297258	0.0958903	0.00857173	0.215393	0.154207	0.197532	0.141157	0.218768
	4.08333	0.0529043	0.0906943	0.025257	0.0628379	0.0173827	0.0506134	0.0609849	0.166	0.14461	0.000112225		4.08333	0	0.129741	0.274773	0.255292	0.339077	0.321928	0.333697	0.263196	0.222924	0.144834		4.08333	0.0435286	0.0188931	0.0224162	0.0917207	0.0120252	0.20952	0.146367	0.193507	0.134747	0.197522
	4.16667	0.063505	0.106419	0.0122333	0.0589601	0.0103799	0.0708573	0.0674737	0.186789	0.148979	0.00663034		4.16667	0.0022155	0.134853	0.270883	0.232713	0.335005	0.303111	0.326513	0.245459	0.199787	0.129531		4.16667	0.0381373	0.0122449	0.0155896	0.0829958	0.015597	0.200141	0.138155	0.185431	0.125237	0.174335
	4.25	0.0741706	0.121601	0.00359907	0.057247	0.00508747	0.0928376	0.073724	0.209036	0.152228	0.0184151		4.25	0.00667222	0.143264	0.260507	0.205625	0.324103	0.280494	0.317574	0.224321	0.176426	0.114923		4.25	0.0327555	0.00699874	0.00959031	0.0710903	0.019328	0.18774	0.129422	0.173865	0.113486	0.14998
	4.33333	0.0850208	0.135691	0	0.0573583	0.00159697	0.114874	0.0790288	0.231374	0.154036	0.0343271		4.33333	0.0127451	0.153893	0.244666	0.176136	0.30757	0.255628	0.307444	0.201361	0.15374	0.10176		4.33333	0.0273707	0.00318736	0.00476276	0.0573786	0.023259	0.1728	0.120019	0.159367	0.100353	0.12523
	4.41667	0.096175	0.14814	0.00208188	0.0589535	0	0.135286	0.0826808	0.252436	0.154084	0.0532271		4.41667	0.0198091	0.165658	0.224381	0.146351	0.286608	0.230062	0.296686	0.178157	0.132631	0.0907897		4.41667	0.0219706	0.000843526	0.00145122	0.0432355	0.0274307	0.155803	0.109797	0.142496	0.0866974	0.100861
	4.5	0.107753	0.158401	0.0104905	0.0616924	0.00038815	0.152393	0.083973	0.270857	0.15205	0.073976		4.5	0.0272392	0.177476	0.200671	0.118379	0.262415	0.205348	0.285863	0.156289	0.113998	0.082763		4.5	0.0165429	0	0	0.0300354	0.0318839	0.137232	0.0986066	0.123811	0.0733776	0.0776451
	4.58333	0.119811	0.166062	0.0255413	0.0653464	0.00291404	0.16487	0.0825067	0.28559	0.147828	0.095457		4.58333	0.0345406	0.188414	0.174627	0.0940363	0.236111	0.182858	0.275525	0.137137	0.0985698	0.0782314		4.58333	0.0111802	0.000681696	0.000574452	0.0189425	0.0366441	0.117605	0.0863989	0.103925	0.0611377	0.0563292
	4.66667	0.132153	0.171263	0.0462292	0.0701353	0.00797432	0.172812	0.0791175	0.296876	0.142162	0.116645		4.66667	0.0417391	0.198136	0.147611	0.0739881	0.208487	0.163247	0.26616	0.121274	0.0863866	0.0769555		4.66667	0.00639606	0.00288213	0.00262401	0.0102799	0.0416757	0.0975728	0.0735228	0.0836703	0.0502616	0.0375504
	4.75	0.144523	0.174283	0.0712187	0.0763909	0.0160267	0.17667	0.0749495	0.305278	0.136011	0.136536		4.75	0.048991	0.206456	0.121052	0.0586108	0.18025	0.146992	0.258244	0.109075	0.0773158	0.078498		4.75	0.00280912	0.00658697	0.00541914	0.00416019	0.0469278	0.0778225	0.0604268	0.0639325	0.0409179	0.0219183
	4.83333	0.156661	0.175399	0.0991741	0.0844449	0.0275288	0.176893	0.0711466	0.311357	0.130334	0.154128		4.83333	0.0564523	0.213188	0.0963818	0.0482806	0.152112	0.13457	0.252254	0.100915	0.0712249	0.0824214		4.83333	0.00103798	0.0117819	0.00823031	0.000696006	0.0523493	0.0590401	0.0475596	0.0455975	0.0332755	0.0100428
	4.91667	0.16831	0.174889	0.12876	0.0946291	0.0429384	0.173932	0.0688529	0.315676	0.126089	0.168417		4.91667	0.0642792	0.218144	0.0750307	0.0433738	0.124781	0.126459	0.248664	0.0971686	0.0679817	0.0882886		4.91667	0.00170129	0.0184525	0.010328	0	0.0578895	0.0419117	0.0353698	0.0295511	0.027503	0.00253343
	5	0.179212	0.173032	0.158641	0.107275	0.0627131	0.168238	0.0692126	0.318797	0.124234	0.178402		5	0.0726279	0.221138	0.0584292	0.0442668	0.0989668	0.123136	0.247949	0.0982099	0.0674537	0.0956622		5	0.00541767	0.0265846	0.0109826	0.00218482	0.0634973	0.0271236	0.024306	0.0166793	0.0237693	0
	5.08333	0.189079	0.170149	0.187682	0.122492	0.0870442	0.160337	0.0730314	0.321136	0.125542	0.183463		5.08333	0.0816418	0.22212	0.0476842	0.0510619	0.0753189	0.124844	0.250428	0.104218	0.0695197	0.104076		5.08333	0.0125453	0.036105	0.00973348	0.00724103	0.0691392	0.0152823	0.0148124	0.00764691	0.0221667	0.00277359
	5.16667	0.197512	0.166731	0.215543	0.139496	0.115057	0.151057	0.0797622	0.322521	0.130036	0.184523		5.16667	0.0914142	0.221583	0.0426078	0.0627656	0.054252	0.13089	0.255782	0.114589	0.0741031	0.112945		5.16667	0.0224003	0.0467061	0.00719503	0.014671	0.0748516	0.00667575	0.00731547	0.00223411	0.0224832	0.0100708
	5.25	0.20408	0.163315	0.242085	0.157281	0.145609	0.141303	0.0885196	0.322634	0.137556	0.182888		5.25	0.102025	0.220156	0.0426885	0.0781105	0.0361212	0.140349	0.263538	0.128523	0.0811384	0.121657		5.25	0.0340386	0.0580214	0.00425055	0.0238549	0.0806879	0.00151221	0.00223733	0	0.0244304	0.0208295
	5.33333	0.208354	0.160436	0.26717	0.17484	0.177561	0.13198	0.0984184	0.321157	0.147939	0.179866		5.33333	0.113556	0.21847	0.0474147	0.0958292	0.021282	0.152296	0.273221	0.145222	0.09056	0.129599		5.33333	0.0465157	0.0696845	0.00178329	0.0341731	0.0867019	0	0	0.000503681	0.0277197	0.0339878
	5.41667	0.209906	0.158629	0.290658	0.191168	0.20977	0.123993	0.108573	0.317773	0.161022	0.176762		5.41667	0.126087	0.217154	0.056275	0.114654	0.0100894	0.165804	0.284354	0.163885	0.102303	0.136157		5.41667	0.0588874	0.081329	0.000676525	0.0450058	0.0929472	0.00234743	0.00102552	0.00330424	0.0320628	0.0484835
	5.5	0.208305	0.15843	0.31241	0.205257	0.241095	0.118247	0.118098	0.312164	0.176645	0.174884		5.5	0.139698	0.216837	0.0687577	0.133318	0.00289884	0.179948	0.296464	0.183714	0.1163	0.140718		5.5	0.0702096	0.0925884	0.00181352	0.0557333	0.0994775	0.00876279	0.00573595	0.00796077	0.0371713	0.0632547
	5.58333	0.203281	0.160301	0.332255	0.216297	0.270355	0.115404	0.126249	0.304131	0.194503	0.175114		5.58333	0.154368	0.217931	0.0842789	0.150699	0	0.193895	0.30903	0.203891	0.132276	0.142907		5.58333	0.0797375	0.10312	0.0058893	0.0658243	0.106316	0.0192443	0.0143191	0.013988	0.0427005	0.0772865
	5.66667	0.195203	0.164413	0.349891	0.224254	0.296206	0.115165	0.132842	0.293956	0.213725	0.176632		5.66667	0.169661	0.219977	0.101965	0.166253	0.00142058	0.207194	0.321346	0.223525	0.149101	0.143297		5.66667	0.0875257	0.112672	0.0128459	0.0751012	0.113362	0.0329502	0.0260256	0.020723	0.0480799	0.0897528
	5.75	0.184596	0.170865	0.364983	0.229292	0.317265	0.116986	0.137834	0.282041	0.233299	0.178196		5.75	0.185041	0.222297	0.120868	0.179583	0.00712275	0.219485	0.332665	0.241708	0.165435	0.142698		5.75	0.0938283	0.121017	0.0224373	0.0834751	0.120487	0.0488284	0.0398718	0.0274588	0.0526828	0.0998749
	5.83333	0.171988	0.179754	0.377198	0.231572	0.33215	0.120324	0.141181	0.268787	0.252211	0.178562		5.83333	0.199971	0.224213	0.140043	0.190292	0.0170687	0.230409	0.342235	0.25753	0.179939	0.14192		5.83333	0.0988994	0.127929	0.0344172	0.0908566	0.127559	0.0658271	0.0548744	0.033488	0.0558827	0.106874
	5.91667	0.157905	0.19118	0.386201	0.231257	0.339475	0.124639	0.14284	0.254595	0.269449	0.176487		5.91667	0.213914	0.22505	0.158543	0.197982	0.0312206	0.239608	0.349306	0.270083	0.191272	0.141774		5.91667	0.102993	0.133178	0.0485395	0.0971569	0.134449	0.0828943	0.0700495	0.0381034	0.0570526	0.109971
	6	0.142875	0.205241	0.391658	0.22851	0.337859	0.129386	0.142768	0.239867	0.283999	0.170727		6	0.226333	0.224129	0.175421	0.202255	0.0495406	0.246723	0.353129	0.278459	0.198093	0.143071		6	0.106364	0.136539	0.064558	0.102287	0.141026	0.0989781	0.0844138	0.0405979	0.055566	0.108387
	6.08333	0.127419	0.221805	0.393274	0.223478	0.326479	0.134039	0.141096	0.225046	0.29507	0.160581		6.08333	0.236816	0.221087	0.189917	0.202956	0.0717873	0.251503	0.353169	0.282033	0.199558	0.146414		6.08333	0.109186	0.137913	0.0821171	0.106152	0.147159	0.113143	0.0970889	0.0405525	0.0510496	0.101806
	6.16667	0.112036	0.239833	0.390906	0.216257	0.306756	0.138129	0.138656	0.210743	0.302754	0.147517		6.16667	0.245458	0.21681	0.202018	0.200895	0.0969044	0.254123	0.34975	0.281329	0.196798	0.151586		6.16667	0.111318	0.137722	0.100423	0.108636	0.152712	0.124919	0.107618	0.0387015	0.0441439	0.091759
	6.25	0.0972204	0.258052	0.384453	0.206926	0.280673	0.141204	0.136454	0.197611	0.307365	0.133544		6.25	0.252479	0.212499	0.211894	0.197124	0.123632	0.254867	0.343413	0.277152	0.191441	0.158161		6.25	0.112538	0.136519	0.118572	0.109619	0.157547	0.133954	0.115651	0.0360673	0.035743	0.0802391
	6.33333	0.0834668	0.275193	0.373809	0.195566	0.250213	0.142809	0.135496	0.1863	0.309216	0.120673		6.33333	0.258099	0.209356	0.219719	0.192697	0.15071	0.25402	0.334695	0.270311	0.185113	0.165716		6.33333	0.112624	0.134855	0.13566	0.10898	0.161527	0.139894	0.120835	0.0336724	0.0267408	0.0692399
	6.41667	0.0712691	0.289987	0.358874	0.182256	0.217359	0.142491	0.136787	0.177465	0.308619	0.110912		6.41667	0.262539	0.20858	0.225664	0.188666	0.176879	0.251864	0.324138	0.261612	0.179441	0.173825		6.41667	0.111356	0.133283	0.150785	0.106596	0.164515	0.142387	0.122819	0.0325392	0.0180315	0.0607549
	6.5	0.0611215	0.301161	0.339543	0.167077	0.184094	0.139797	0.141335	0.171757	0.30589	0.106272		6.5	0.266019	0.211373	0.229902	0.186083	0.200878	0.248683	0.31228	0.251863	0.176051	0.182065		6.5	0.108511	0.132355	0.163043	0.102348	0.166373	0.141078	0.121253	0.0336903	0.0105091	0.0567775
	6.58333	0.053539	0.307782	0.315888	0.150177	0.152203	0.134645	0.149771	0.169781	0.301463	0.108186		6.58333	0.268791	0.218597	0.232676	0.18584	0.221697	0.244758	0.299734	0.241859	0.176245	0.190107		6.58333	0.10394	0.132481	0.171659	0.0962476	0.167002	0.13587	0.116021	0.037913	0.00491924	0.0587939
	6.66667	0.0491194	0.310258	0.288674	0.131981	0.122686	0.128442	0.161239	0.171955	0.296269	0.115781		6.66667	0.271234	0.229766	0.234512	0.188185	0.239315	0.240359	0.287403	0.232348	0.180024	0.198009		6.66667	0.0977877	0.133508	0.17637	0.0888394	0.166451	0.12768	0.107947	0.0450544	0.00141473	0.0662616
	6.75	0.048481	0.30933	0.25884	0.112981	0.096348	0.122963	0.174506	0.178647	0.29136	0.127609		6.75	0.273759	0.244054	0.23601	0.193205	0.253962	0.235752	0.276262	0.224064	0.187062	0.205924		6.75	0.0902682	0.135138	0.177043	0.0808019	0.164809	0.11768	0.0980925	0.0547267	0	0.0781307
	6.83333	0.0522425	0.305741	0.227326	0.0936681	0.0739912	0.119987	0.188342	0.190227	0.287788	0.142221		6.83333	0.276776	0.260637	0.237767	0.200987	0.265865	0.231203	0.267286	0.217742	0.197033	0.214007		6.83333	0.0815973	0.137075	0.173543	0.0728133	0.162164	0.107044	0.0875189	0.0665417	0.000679492	0.0933515
	6.91667	0.0610222	0.300234	0.195071	0.0745358	0.0564192	0.121292	0.201515	0.207065	0.286607	0.158167		6.91667	0.280696	0.278691	0.240381	0.211617	0.275255	0.226981	0.261452	0.214118	0.209613	0.222412		6.91667	0.0719905	0.139023	0.165737	0.0655519	0.158602	0.0969421	0.0772866	0.0801115	0.00345766	0.110874
	7	0.0754387	0.293552	0.163015	0.0560761	0.0444356	0.128654	0.212795	0.22953	0.288869	0.173999		7	0.28593	0.297389	0.24445	0.225184	0.282359	0.22335	0.259734	0.213928	0.224476	0.231293		7	0.0616634	0.140687	0.15349	0.0596959	0.154212	0.0885479	0.0684565	0.0950482	0.00833895	0.129649
	7.08333	0.0957055	0.286392	0.132171	0.0389237	0.038657	0.143229	0.221271	0.257616	0.295217	0.1886		7.08333	0.29272	0.316022	0.250393	0.241622	0.287423	0.220658	0.262781	0.217738	0.241283	0.24078		7.08333	0.0508733	0.141802	0.137067	0.0558831	0.149187	0.0828564	0.061921	0.110957	0.0153149	0.14882
	7.16667	0.120416	0.279268	0.103847	0.0242832	0.038953	0.163686	0.22732	0.28982	0.30466	0.202186		7.16667	0.300635	0.334328	0.257905	0.260267	0.290762	0.219571	0.269928	0.22545	0.259644	0.250911		7.16667	0.0400445	0.142241	0.118321	0.0545893	0.144136	0.0801545	0.0578988	0.127419	0.0243255	0.168311
	7.25	0.147759	0.27265	0.0794263	0.0135014	0.0450062	0.188069	0.23164	0.324261	0.315797	0.215306		7.25	0.309076	0.352163	0.266503	0.280299	0.292704	0.220837	0.280184	0.236797	0.279154	0.2617		7.25	0.0296432	0.141908	0.0995041	0.05625	0.139775	0.0805519	0.0564402	0.144006	0.0352976	0.188237
	7.33333	0.175924	0.267007	0.0602913	0.00792527	0.0564994	0.214427	0.234928	0.359061	0.327228	0.228508		7.33333	0.317444	0.369379	0.275702	0.300901	0.293582	0.225201	0.292557	0.251514	0.299408	0.273161		7.33333	0.0201356	0.140707	0.0828668	0.0613005	0.13682	0.0841585	0.0575957	0.160292	0.0481584	0.208715
	7.41667	0.203099	0.262807	0.0478245	0.00890178	0.0731155	0.240803	0.237881	0.39234	0.337552	0.242341		7.41667	0.325139	0.385831	0.285017	0.321257	0.293726	0.23341	0.306055	0.269333	0.320003	0.28531		7.41667	0.0119877	0.138544	0.0706609	0.0701762	0.135986	0.0910842	0.0614155	0.175851	0.0628349	0.229862
	7.5	0.227472	0.26052	0.0434084	0.0177779	0.0945371	0.265246	0.241197	0.422218	0.345368	0.257353		7.5	0.331563	0.401371	0.293965	0.340549	0.293465	0.246211	0.319686	0.289989	0.340535	0.298159		7.5	0.0056657	0.135324	0.0651378	0.0833124	0.137989	0.101439	0.06795	0.190256	0.0792541	0.251796
	7.58333	0.247595	0.260432	0.0479984	0.0353738	0.120319	0.286171	0.245425	0.446985	0.349677	0.273835		7.58333	0.336192	0.415765	0.302074	0.358022	0.293092	0.263951	0.332534	0.313096	0.360518	0.311646		7.58333	0.00159028	0.131133	0.0679392	0.100898	0.143304	0.115165	0.0770809	0.203179	0.0972627	0.274395
	7.66667	0.263469	0.2621	0.0608409	0.0604031	0.149502	0.303482	0.250514	0.465604	0.351082	0.291051		7.66667	0.338805	0.428415	0.308924	0.373169	0.292747	0.285381	0.343984	0.337788	0.379152	0.325395		7.66667	0	0.126796	0.078268	0.122135	0.151454	0.131534	0.0880162	0.214686	0.116386	0.296595
	7.75	0.275457	0.264899	0.080755	0.091053	0.181001	0.31745	0.256263	0.477208	0.350588	0.308004		7.75	0.339257	0.438639	0.314105	0.385548	0.292528	0.308854	0.353498	0.363081	0.395556	0.338954		7.75	0.00108795	0.123316	0.0947175	0.14598	0.161724	0.149651	0.099795	0.224943	0.136071	0.317093
	7.83333	0.283923	0.268203	0.10656	0.12551	0.213728	0.328348	0.262474	0.480928	0.349198	0.323699		7.83333	0.337403	0.44575	0.317211	0.394714	0.292536	0.332721	0.360537	0.38799	0.408848	0.351869		7.83333	0.00504722	0.121701	0.115881	0.171388	0.173396	0.168622	0.111457	0.234115	0.155762	0.334588
	7.91667	0.289231	0.271385	0.137075	0.161962	0.246597	0.33645	0.268946	0.475897	0.347918	0.337143		7.91667	0.333096	0.449064	0.317833	0.400226	0.292871	0.355335	0.364561	0.411531	0.418147	0.363688		7.91667	0.0120709	0.122956	0.140352	0.197315	0.185755	0.187551	0.12204	0.242366	0.174904	0.347779
	8	0.291745	0.27382	0.171119	0.198595	0.278521	0.342027	0.275479	0.461247	0.347751	0.34734		8	0.326193	0.447895	0.315563	0.401637	0.293634	0.375046	0.365031	0.432718	0.422572	0.373957		8	0.0223521	0.128085	0.166723	0.222717	0.198084	0.205542	0.130585	0.249861	0.192944	0.355362
	8.08333	0.291843	0.275029	0.207588	0.233774	0.308478	0.345327	0.281905	0.436751	0.349507	0.353527		8.08333	0.316836	0.441852	0.310331	0.398752	0.294954	0.390513	0.36172	0.450686	0.421596	0.382275		8.08333	0.0360092	0.137696	0.19369	0.246672	0.209768	0.221806	0.136406	0.2567	0.209518	0.356529
	8.16667	0.289971	0.275115	0.245683	0.266576	0.335693	0.34648	0.288189	0.404755	0.35322	0.355874		8.16667	0.306326	0.431714	0.303422	0.392349	0.297083	0.401608	0.355641	0.465038	0.416105	0.388445		8.16667	0.0528621	0.150793	0.220357	0.268756	0.220597	0.235969	0.139916	0.262722	0.225034	0.352444
	8.25	0.286591	0.274329	0.284679	0.296254	0.359457	0.345593	0.294325	0.368243	0.358727	0.354783		8.25	0.296249	0.418556	0.296459	0.383456	0.300302	0.40851	0.348119	0.475498	0.407339	0.392321		8.25	0.0726559	0.165979	0.245929	0.288666	0.230461	0.247765	0.141805	0.267697	0.24009	0.344761
	8.33333	0.282162	0.272922	0.323856	0.322062	0.379062	0.342771	0.300308	0.330203	0.365868	0.350655		8.33333	0.288194	0.403451	0.291065	0.373098	0.304894	0.411396	0.340477	0.481786	0.396536	0.393758		8.33333	0.0951359	0.181859	0.269613	0.3061	0.239252	0.256924	0.142762	0.2714	0.255284	0.335136
	8.41667	0.277147	0.271143	0.362488	0.343254	0.393796	0.338119	0.306134	0.293619	0.37448	0.343892		8.41667	0.283749	0.387472	0.288863	0.362301	0.311141	0.410446	0.33404	0.483625	0.384938	0.39261		8.41667	0.120047	0.197038	0.290615	0.320755	0.246861	0.26318	0.143475	0.273601	0.271217	0.325224
	8.5	0.272006	0.269243	0.399854	0.359084	0.40295	0.331743	0.311798	0.261479	0.384402	0.334896		8.5	0.284503	0.371692	0.291476	0.352091	0.319323	0.405838	0.330133	0.480738	0.373784	0.388732		8.5	0.147135	0.210121	0.30814	0.332331	0.253178	0.266265	0.144634	0.274074	0.288485	0.316682
	8.58333	0.267153	0.267516	0.435183	0.369066	0.406117	0.323813	0.317292	0.236128	0.395381	0.324168		8.58333	0.291421	0.356976	0.300067	0.34338	0.329545	0.397881	0.329698	0.473164	0.364166	0.382224		8.58333	0.176068	0.22001	0.321546	0.340566	0.258187	0.266098	0.146816	0.272723	0.307414	0.31093
	8.66667	0.262811	0.266437	0.467513	0.373756	0.404103	0.314762	0.322587	0.217354	0.406803	0.312611		8.66667	0.302987	0.343348	0.313958	0.336627	0.341207	0.387421	0.332145	0.462212	0.356586	0.374169		8.66667	0.206208	0.226805	0.330797	0.345376	0.262243	0.26335	0.150153	0.269982	0.327231	0.308451
	8.75	0.259153	0.266522	0.495836	0.373967	0.398016	0.30509	0.327654	0.204303	0.417963	0.301224		8.75	0.317063	0.330625	0.332012	0.332179	0.35353	0.375434	0.336506	0.449509	0.3514	0.365896		8.75	0.236841	0.230905	0.336008	0.346716	0.265796	0.258878	0.154664	0.266419	0.34689	0.309492
	8.83333	0.256355	0.26829	0.519142	0.370516	0.388964	0.295295	0.332461	0.196123	0.428154	0.29101		8.83333	0.331509	0.318622	0.35309	0.33038	0.365735	0.362896	0.341808	0.43668	0.348961	0.358733		8.83333	0.26725	0.232708	0.337295	0.344544	0.269292	0.253541	0.160368	0.2626	0.365344	0.314302
	8.91667	0.254593	0.272259	0.536424	0.364217	0.378056	0.285876	0.336977	0.19196	0.436671	0.28297		8.91667	0.344187	0.307155	0.376054	0.331575	0.377045	0.350785	0.347083	0.425352	0.349625	0.354011		8.91667	0.296722	0.232614	0.334774	0.338815	0.27318	0.248196	0.167287	0.259091	0.381545	0.323127
	9	0.254039	0.278945	0.546671	0.355885	0.3664	0.277332	0.34117	0.190961	0.442809	0.278103		9	0.352959	0.296041	0.399766	0.336111	0.38668	0.340075	0.351358	0.41715	0.353747	0.353056		9	0.324542	0.231021	0.328559	0.329487	0.277909	0.243701	0.17544	0.25646	0.394448	0.336217
	9.08333	0.254793	0.288744	0.549225	0.346295	0.355053	0.270073	0.34492	0.192518	0.446117	0.277125		9.08333	0.35618	0.285195	0.423171	0.344048	0.394088	0.331659	0.353993	0.413315	0.361427	0.356804		9.08333	0.350045	0.228405	0.318987	0.316741	0.28386	0.240809	0.184839	0.255288	0.403378	0.353637
	9.16667	0.256643	0.301554	0.544822	0.336064	0.344877	0.264156	0.347748	0.196999	0.447166	0.279596		9.16667	0.354183	0.274939	0.445547	0.354303	0.399618	0.326082	0.355661	0.413532	0.371748	0.364609		9.16667	0.372761	0.225547	0.307275	0.30166	0.291147	0.23985	0.195466	0.256213	0.409147	0.374725
	9.25	0.2593	0.31715	0.534545	0.325768	0.336679	0.259548	0.349089	0.205015	0.446779	0.28479		9.25	0.347795	0.265693	0.466252	0.36551	0.403845	0.323803	0.357365	0.417104	0.383539	0.375429		9.25	0.392273	0.223305	0.294858	0.285554	0.29982	0.241051	0.207296	0.259888	0.412941	0.398635
	9.33333	0.262475	0.335309	0.51948	0.315982	0.331269	0.256218	0.348373	0.217179	0.445784	0.291981		9.33333	0.337843	0.25788	0.484646	0.376303	0.407342	0.325284	0.360109	0.423329	0.395631	0.388225		9.33333	0.408163	0.22254	0.283173	0.26973	0.309927	0.244639	0.220304	0.266968	0.415945	0.424524
	9.41667	0.265879	0.355805	0.500713	0.307283	0.329456	0.254134	0.345033	0.234101	0.445003	0.300441		9.41667	0.325154	0.25192	0.500089	0.385313	0.410684	0.330982	0.364896	0.431508	0.406851	0.401955		9.41667	0.42001	0.224108	0.273658	0.255497	0.321515	0.250839	0.234465	0.278103	0.419343	0.451547
	9.5	0.269224	0.378413	0.479327	0.300247	0.33205	0.253263	0.338504	0.256396	0.445264	0.309446		9.5	0.310555	0.248236	0.511941	0.391175	0.414444	0.341359	0.372728	0.440941	0.41603	0.415579		9.5	0.427397	0.228869	0.267749	0.244163	0.334635	0.259877	0.249752	0.293949	0.424321	0.47886
	9.58333	0.27233	0.402821	0.456392	0.295386	0.339596	0.253623	0.328541	0.284279	0.447268	0.318409		9.58333	0.295023	0.247321	0.519823	0.392912	0.419046	0.356592	0.384264	0.450999	0.422304	0.428257		9.58333	0.430123	0.237418	0.266594	0.236674	0.349241	0.271758	0.26604	0.31479	0.431681	0.505681
	9.66667	0.27545	0.428357	0.432917	0.292952	0.351582	0.255423	0.316201	0.316396	0.451234	0.327314		9.66667	0.280131	0.249964	0.524403	0.391119	0.424302	0.375738	0.398783	0.461334	0.42605	0.43996		9.66667	0.428858	0.249298	0.270196	0.232514	0.364924	0.285595	0.282791	0.339441	0.440699	0.531488
	9.75	0.278946	0.454262	0.409894	0.293134	0.367234	0.25892	0.302868	0.350994	0.457257	0.336283		9.75	0.267606	0.257023	0.526613	0.386777	0.429872	0.397571	0.415221	0.471672	0.42795	0.450858		9.75	0.424489	0.263788	0.278268	0.230806	0.381178	0.30028	0.299371	0.366349	0.450267	0.555818
	9.83333	0.28318	0.479776	0.388316	0.296121	0.385774	0.264374	0.289922	0.386323	0.465433	0.345441		9.83333	0.259171	0.269359	0.527383	0.380873	0.435418	0.420865	0.432514	0.481734	0.428689	0.461123		9.83333	0.417905	0.280167	0.290523	0.230671	0.397502	0.314705	0.31514	0.39396	0.459279	0.578211
	9.91667	0.288515	0.504139	0.369175	0.3021	0.406429	0.272043	0.278746	0.420634	0.475857	0.354911		9.91667	0.256551	0.287832	0.527643	0.374389	0.4406	0.444395	0.449595	0.491246	0.428949	0.470926		9.91667	0.409993	0.297716	0.306676	0.231231	0.413391	0.327761	0.329461	0.420723	0.466628	0.598206
	10	0.295313	0.526591	0.353465	0.31126	0.428422	0.282185	0.270722	0.452173	0.488625	0.364816		10	0.26147	0.313303	0.528323	0.36831	0.445078	0.466934	0.465401	0.49993	0.429415	0.480438		10	0.40164	0.315713	0.326439	0.231607	0.428342	0.33834	0.341699	0.445082	0.471207	0.615342
	10.0833	0.303822	0.546477	0.342031	0.32367	0.451015	0.295003	0.266812	0.479484	0.503613	0.375201		10.0833	0.275084	0.346149	0.530082	0.363511	0.448661	0.487446	0.478999	0.507649	0.430679	0.489777		10.0833	0.393701	0.333501	0.349411	0.231174	0.44196	0.345634	0.351337	0.465742	0.472278	0.629195
	10.1667	0.31384	0.563552	0.335137	0.338914	0.473617	0.310487	0.266305	0.50227	0.519818	0.38579		10.1667	0.29627	0.384826	0.532488	0.360432	0.451744	0.50564	0.489982	0.514816	0.432963	0.498843		10.1667	0.386893	0.350677	0.374724	0.230316	0.454282	0.350037	0.35835	0.482433	0.470577	0.639486
	10.25	0.325051	0.577677	0.332901	0.356458	0.495675	0.328571	0.26807	0.520528	0.536019	0.396228		10.25	0.323336	0.427306	0.534837	0.359401	0.454872	0.521416	0.498077	0.521984	0.436399	0.507483		10.25	0.381903	0.3669	0.401394	0.229668	0.465452	0.35224	0.362835	0.495141	0.467212	0.64597
	10.3333	0.337139	0.588711	0.335441	0.375767	0.516635	0.349189	0.270976	0.534254	0.550992	0.40616		10.3333	0.35459	0.471562	0.536426	0.36075	0.458588	0.534671	0.50301	0.529704	0.44112	0.515543		10.3333	0.379412	0.381831	0.428438	0.229866	0.475616	0.352938	0.364891	0.503851	0.463288	0.648405
	10.4167	0.349787	0.596514	0.342874	0.396306	0.535944	0.372276	0.273892	0.543446	0.563515	0.415229		10.4167	0.388339	0.515566	0.536549	0.364806	0.463435	0.545304	0.504507	0.538528	0.447256	0.522869		10.4167	0.380108	0.395129	0.454871	0.231546	0.484918	0.352824	0.364613	0.50855	0.45991	0.646547
	10.5	0.36268	0.600946	0.355318	0.417542	0.553048	0.397765	0.275687	0.5481	0.572366	0.423081		10.5	0.422892	0.55729	0.534505	0.371902	0.469957	0.553214	0.502294	0.549009	0.45494	0.52931		10.5	0.384672	0.406453	0.479709	0.235345	0.493503	0.35259	0.3621	0.509224	0.458186	0.640153
	10.5833	0.37549	0.601996	0.372729	0.438914	0.567535	0.425408	0.275624	0.548466	0.576812	0.429409		10.5833	0.456737	0.594943	0.529833	0.382281	0.478515	0.558314	0.496331	0.561471	0.464219	0.534688		10.5833	0.393477	0.415706	0.502128	0.241783	0.501582	0.352881	0.357532	0.506102	0.459021	0.629246
	10.6667	0.387852	0.600171	0.39442	0.459769	0.579562	0.45422	0.274534	0.545813	0.578081	0.434099		10.6667	0.48908	0.627672	0.523052	0.395856	0.488733	0.56058	0.487515	0.575334	0.474801	0.538741		10.6667	0.405639	0.423759	0.521939	0.250916	0.50963	0.35415	0.351429	0.500382	0.462526	0.614918
	10.75	0.399388	0.596104	0.419543	0.479429	0.589426	0.483031	0.273646	0.541665	0.577889	0.437085		10.75	0.519306	0.654858	0.514927	0.412453	0.500054	0.560004	0.476974	0.589792	0.48631	0.541185		10.75	0.419961	0.431722	0.539113	0.262685	0.518191	0.3568	0.344395	0.493503	0.468612	0.598528
	10.8333	0.409722	0.59043	0.447251	0.497216	0.597425	0.510675	0.274183	0.537544	0.577953	0.438302		10.8333	0.546803	0.675882	0.50622	0.431899	0.511919	0.556576	0.465838	0.604037	0.498372	0.541735		10.8333	0.435246	0.44071	0.553618	0.277032	0.527804	0.361234	0.337035	0.486906	0.477189	0.581435
	10.9167	0.418475	0.583785	0.476696	0.512451	0.603856	0.535982	0.277373	0.534973	0.579991	0.437685		10.9167	0.570956	0.690127	0.497696	0.454021	0.523771	0.550288	0.455239	0.617262	0.510609	0.540106		10.9167	0.450296	0.451834	0.565425	0.293896	0.539012	0.367855	0.329951	0.482031	0.488168	0.564996
	11	0.425272	0.576804	0.507028	0.524457	0.609018	0.557783	0.284441	0.535475	0.585719	0.435167		11	0.591152	0.696975	0.49012	0.478645	0.535052	0.541131	0.446304	0.628661	0.522647	0.536014		11	0.463915	0.466208	0.574503	0.313218	0.552358	0.377068	0.323748	0.480317	0.501459	0.550571
	11.0833	0.42988	0.570089	0.537379	0.532729	0.613284	0.575184	0.296229	0.540208	0.596356	0.430891		11.0833	0.606852	0.696097	0.484178	0.505436	0.545333	0.529301	0.439999	0.637668	0.534129	0.52938		11.0833	0.475167	0.484565	0.580957	0.334817	0.568157	0.389143	0.319007	0.482882	0.516807	0.539324
	11.1667	0.432649	0.564111	0.566789	0.537458	0.617333	0.588376	0.312045	0.548865	0.611126	0.425835		11.1667	0.617824	0.688323	0.48026	0.533408	0.554711	0.515814	0.436619	0.64469	0.544773	0.520954		11.1667	0.484164	0.506129	0.585422	0.358014	0.585831	0.403819	0.316221	0.48954	0.533292	0.531643
	11.25	0.434076	0.559311	0.594276	0.539012	0.621922	0.597824	0.330811	0.560771	0.628756	0.421183		11.25	0.623909	0.674773	0.478679	0.561413	0.563413	0.50189	0.436297	0.650374	0.554317	0.511693		11.25	0.49128	0.529747	0.588665	0.382009	0.604576	0.420701	0.31586	0.499785	0.549824	0.527721
	11.3333	0.434655	0.556127	0.618858	0.537754	0.627807	0.603993	0.351452	0.575254	0.64797	0.418121		11.3333	0.624951	0.656567	0.479748	0.588301	0.571663	0.48875	0.439163	0.655367	0.562497	0.502552		11.3333	0.496888	0.554263	0.591454	0.406002	0.623587	0.439397	0.318395	0.513108	0.565317	0.527752
	11.4167	0.434883	0.554998	0.639553	0.53405	0.635742	0.607349	0.372888	0.591641	0.667494	0.417833		11.4167	0.620791	0.634825	0.48378	0.612925	0.57969	0.477614	0.445348	0.660319	0.569052	0.49449		11.4167	0.501362	0.578525	0.594559	0.429192	0.642059	0.459511	0.324297	0.529001	0.578683	0.531929
	11.5	0.435253	0.556364	0.655381	0.528267	0.646485	0.608356	0.394045	0.609258	0.686056	0.421504		11.5	0.611273	0.610666	0.491088	0.634136	0.587718	0.469702	0.454983	0.665876	0.573719	0.48846		11.5	0.505075	0.601377	0.598748	0.450778	0.65919	0.480651	0.334034	0.546956	0.588833	0.540447
	11.5833	0.436252	0.560554	0.665503	0.520807	0.660477	0.607534	0.413924	0.627486	0.702608	0.42991		11.5833	0.596685	0.585252	0.501959	0.651173	0.596051	0.465957	0.468054	0.672576	0.576426	0.485296		11.5833	0.508583	0.622049	0.604766	0.470373	0.67442	0.50256	0.34795	0.566581	0.595227	0.553321
	11.6667	0.438323	0.567454	0.669664	0.51223	0.67691	0.605617	0.431847	0.645915	0.717024	0.442179		11.6667	0.579098	0.559909	0.51657	0.664819	0.605291	0.466207	0.483964	0.68051	0.577862	0.485322		11.6667	0.513167	0.64131	0.613274	0.489246	0.688171	0.525536	0.365868	0.587951	0.599503	0.56986
	11.75	0.441898	0.576839	0.667752	0.503131	0.694661	0.603395	0.447214	0.664189	0.729404	0.457034		11.75	0.561033	0.536004	0.535072	0.676247	0.61612	0.470003	0.501972	0.68966	0.578906	0.488741		11.75	0.520293	0.660308	0.624911	0.509079	0.701112	0.550015	0.387485	0.611254	0.603845	0.589195
	11.8333	0.447411	0.588484	0.659656	0.494108	0.712609	0.601657	0.459426	0.681953	0.739849	0.473193		11.8333	0.545007	0.514903	0.557614	0.686629	0.629216	0.476894	0.521336	0.700006	0.58044	0.495753		11.8333	0.531424	0.680195	0.640315	0.531555	0.713909	0.576431	0.412497	0.636683	0.610437	0.61046
	11.9167	0.455294	0.602165	0.645266	0.485756	0.729632	0.601193	0.467884	0.69885	0.748458	0.489376		11.9167	0.533538	0.497974	0.584348	0.697135	0.645259	0.486432	0.541314	0.711531	0.583341	0.506559		11.9167	0.548023	0.702123	0.660124	0.558356	0.727231	0.60522	0.4406	0.664426	0.621464	0.632785
	12	0.465979	0.617658	0.624468	0.478672	0.744607	0.602792	0.471987	0.714525	0.755334	0.504304		12	0.529144	0.486584	0.615425	0.708937	0.66493	0.498166	0.561165	0.724215	0.588491	0.521361		12	0.571555	0.727241	0.684976	0.591163	0.741745	0.636818	0.471489	0.694675	0.639111	0.655303
	12.0833	0.479859	0.634759	0.597699	0.473442	0.756689	0.607124	0.471648	0.728677	0.760695	0.517091		12.0833	0.533726	0.481855	0.650708	0.722924	0.688614	0.511773	0.580429	0.738039	0.596648	0.540282		12.0833	0.60289	0.756251	0.715116	0.630976	0.757935	0.671388	0.504859	0.727405	0.66487	0.677392
	12.1667	0.497164	0.653352	0.567577	0.470608	0.76614	0.614378	0.468823	0.741226	0.765242	0.528427		12.1667	0.546707	0.483928	0.68892	0.738845	0.715521	0.527429	0.599771	0.752978	0.608095	0.563131		12.1667	0.640517	0.788051	0.749211	0.676051	0.77555	0.708005	0.540389	0.76174	0.697469	0.699426
	12.25	0.518083	0.673343	0.537268	0.4707	0.773497	0.624624	0.46598	0.752147	0.769791	0.5394		12.25	0.566891	0.4927	0.728496	0.756167	0.744568	0.545438	0.620139	0.76901	0.622994	0.58964		12.25	0.682332	0.82109	0.785534	0.723962	0.794156	0.745471	0.577758	0.796588	0.734946	0.722025
	12.3333	0.542805	0.694637	0.509935	0.474248	0.779298	0.637934	0.465588	0.761416	0.775161	0.551093		12.3333	0.593084	0.508066	0.767874	0.774356	0.77467	0.566102	0.64248	0.786111	0.641506	0.619543		12.3333	0.72623	0.853818	0.822359	0.772283	0.813316	0.782589	0.616645	0.830857	0.775338	0.745808
	12.4167	0.57152	0.717138	0.488744	0.481784	0.78408	0.654376	0.470113	0.76901	0.782171	0.564593		12.4167	0.624091	0.529925	0.80549	0.792879	0.804743	0.589725	0.667741	0.804255	0.663794	0.652569		12.4167	0.770108	0.884683	0.857958	0.818587	0.832596	0.81816	0.656727	0.863458	0.816682	0.771396
	12.5	0.604416	0.740752	0.47686	0.493837	0.788382	0.674022	0.482023	0.774902	0.791637	0.580985		12.5	0.658716	0.558171	0.839778	0.811202	0.833703	0.616609	0.69687	0.823419	0.690019	0.688453		12.5	0.81186	0.912133	0.890604	0.860448	0.851562	0.850988	0.697682	0.893298	0.857014	0.79941
	12.5833	0.641415	0.765317	0.47669	0.510804	0.792689	0.696775	0.503004	0.779183	0.804128	0.601104		12.5833	0.695781	0.592442	0.869516	0.828833	0.860634	0.646817	0.730356	0.843497	0.720125	0.726743		12.5833	0.849724	0.934963	0.918886	0.895935	0.869787	0.880108	0.739069	0.919477	0.894522	0.830093
	12.6667	0.681365	0.7904	0.487616	0.532542	0.797277	0.721878	0.531605	0.782395	0.8192	0.624777		12.6667	0.734177	0.63133	0.894838	0.84544	0.885288	0.679441	0.766848	0.864052	0.753191	0.766256		12.6667	0.883306	0.953341	0.942648	0.925113	0.886888	0.905488	0.779967	0.941861	0.927985	0.862179
	12.75	0.722847	0.8155	0.50826	0.558772	0.802368	0.74841	0.565592	0.785196	0.836162	0.651584		12.75	0.77281	0.673171	0.916216	0.860732	0.907584	0.713334	0.804541	0.884567	0.788075	0.805629		12.75	0.912554	0.967783	0.962052	0.948541	0.902489	0.927329	0.819338	0.960506	0.956335	0.894026
	12.8333	0.764443	0.840117	0.537246	0.589216	0.808187	0.775447	0.602731	0.788242	0.854319	0.681101		12.8333	0.810588	0.716297	0.934124	0.874418	0.927439	0.747348	0.841624	0.904523	0.823638	0.843497		12.8333	0.937416	0.978802	0.977258	0.966779	0.916216	0.945833	0.856141	0.975468	0.9785	0.923993
	12.9167	0.804731	0.86375	0.573196	0.623598	0.814956	0.802067	0.64079	0.79219	0.872978	0.712905		12.9167	0.846418	0.759044	0.949037	0.886209	0.944774	0.780336	0.876292	0.923402	0.858739	0.878494		12.9167	0.957841	0.986913	0.988426	0.980388	0.927694	0.961201	0.889336	0.986803	0.993412	0.950438
	13	0.842294	0.885899	0.614735	0.661638	0.822899	0.827347	0.677535	0.797697	0.891446	0.746574		13	0.879207	0.799743	0.961427	0.895813	0.959508	0.81115	0.906735	0.940686	0.892239	0.909257		13	0.973775	0.99263	0.995717	0.989928	0.936549	0.973634	0.917884	0.994567	1	0.971718
	13.0833	0.875949	0.906146	0.660408	0.702818	0.832193	0.850545	0.711155	0.805298	0.909086	0.781564		13.0833	0.908055	0.836995	0.971717	0.903144	0.971609	0.838877	0.931573	0.955933	0.923016	0.934736		13.0833	0.985294	0.996438	0.999377	0.99597	0.942554	0.983343	0.941031	0.998865	0.99768	0.986624
	13.1667	0.905462	0.92441	0.708448	0.745653	0.842834	0.871638	0.741535	0.815052	0.925478	0.816848		13.1667	0.932836	0.870459	0.980123	0.908937	0.981245	0.863543	0.951131	0.969011	0.950029	0.955139		13.1667	0.992973	0.998709	1	0.999121	0.946081	0.990576	0.959171	1	0.987809	0.995673
	13.25	0.930839	0.940689	0.757012	0.788417	0.854769	0.890784	0.768984	0.826894	0.940261	0.851277		13.25	0.953614	0.900056	0.98681	0.914129	0.988635	0.885409	0.966163	0.979866	0.972256	0.970992		13.25	0.997515	0.999782	0.998265	1	0.947651	0.995591	0.972983	0.998321	0.97223	0.999815
	13.3333	0.952083	0.954987	0.804254	0.829387	0.867947	0.908141	0.79381	0.84076	0.953071	0.883702		13.3333	0.970455	0.925711	0.991943	0.91966	0.993997	0.904734	0.977421	0.988443	0.988675	0.98282		13.3333	0.999624	1	0.99485	0.999226	0.947783	0.998647	0.983147	0.99418	0.952786	1
	13.4167	0.969198	0.967302	0.848332	0.866835	0.882317	0.923867	0.816321	0.856586	0.963547	0.912974		13.4167	0.983426	0.947348	0.995688	0.926467	0.997549	0.92178	0.985658	0.994686	0.998263	0.991146		13.4167	1	0.999704	0.990436	0.997417	0.947	1	0.990343	0.987928	0.931319	0.997177
	13.5	0.982188	0.977636	0.8874	0.899037	0.897827	0.938118	0.836824	0.87431	0.971325	0.937944		13.5	0.992591	0.964889	0.99821	0.935491	0.999508	0.936808	0.991627	0.998541	1	0.996495		13.5	0.999347	0.999234	0.985701	0.995192	0.94582	0.999909	0.99525	0.979915	0.909674	0.992295
	13.5833	0.991168	0.985992	0.920006	0.924717	0.914309	0.951017	0.855634	0.893707	0.976221	0.957768		13.5833	0.998047	0.978351	0.999643	0.947258	1	0.950045	0.995953	1	0.993298	0.999347		13.5833	0.998237	0.998855	0.981182	0.993016	0.944664	0.998609	0.998434	0.970493	0.889343	0.986166
	13.6667	0.996688	0.992387	0.946264	0.944392	0.931122	0.962539	0.873079	0.913917	0.978764	0.972818		13.6667	1	0.988118	1	0.960653	0.998776	0.961587	0.998749	0.999241	0.979316	1		13.6667	0.996719	0.998512	0.97684	0.990741	0.94355	0.99625	1	0.960023	0.870425	0.979046
	13.75	0.999412	0.996841	0.966679	0.95903	0.947509	0.972624	0.889493	0.933919	0.979663	0.983772		13.75	0.998689	0.994664	0.999266	0.974151	0.995493	0.971497	1	0.996489	0.959648	0.998706		13.75	0.994711	0.998075	0.972495	0.988066	0.942393	0.992959	0.999941	0.948867	0.852669	0.971051
	13.8333	1	0.999372	0.981756	0.9696	0.962712	0.981211	0.90521	0.952693	0.979626	0.991306		13.8333	0.994352	0.998466	0.997422	0.986225	0.989811	0.979839	0.999692	0.991969	0.935888	0.995719		13.8333	0.992131	0.997412	0.967964	0.984692	0.941111	0.988863	0.998248	0.937386	0.835824	0.962298
	13.9167	0.999115	1	0.992	0.97707	0.975973	0.988239	0.920563	0.969219	0.979361	0.996096		13.9167	0.987226	1	0.994454	0.99535	0.981386	0.986676	0.997811	0.985908	0.909629	0.991292		13.9167	0.988899	0.996391	0.963068	0.980317	0.939621	0.984088	0.994913	0.925942	0.819639	0.952905
	14	0.997417	0.998745	0.997916	0.982406	0.986534	0.993649	0.935887	0.982475	0.979574	0.998821		14	0.977547	0.999742	0.990343	1	0.969876	0.99207	0.994342	0.978529	0.882465	0.985677		14	0.984933	0.994881	0.957624	0.97464	0.937838	0.978762	0.989929	0.914897	0.803863	0.942988
	14.0833	0.995453	0.995657	1	0.98645	0.993843	0.997396	0.951303	0.991717	0.980812	1		14.0833	0.965551	0.998082	0.985032	0.998963	0.955052	0.996077	0.989394	0.970055	0.855791	0.979165		14.0833	0.980208	0.992821	0.951484	0.967473	0.935578	0.972945	0.983306	0.904512	0.788318	0.932653
	14.1667	0.993304	0.990915	0.998703	0.989543	0.998173	0.999501	0.966082	0.997299	0.982962	0.999525		14.1667	0.951449	0.995068	0.978296	0.992282	0.937134	0.998717	0.983569	0.960689	0.830199	0.972197		14.1667	0.97493	0.990437	0.944632	0.959072	0.932247	0.966425	0.97514	0.894652	0.773114	0.921959
	14.25	0.990935	0.984729	0.994469	0.991896	1	1	0.979283	0.999851	0.985748	0.997131		14.25	0.935452	0.990666	0.969868	0.980315	0.916456	1	0.977593	0.950631	0.806083	0.965253		14.25	0.969364	0.988025	0.937086	0.949806	0.92715	0.958922	0.965545	0.885077	0.758436	0.910953
	14.3333	0.988311	0.977307	0.987739	0.993723	0.999802	0.998931	0.989963	1	0.988897	0.992554		14.3333	0.917769	0.984838	0.959483	0.963421	0.893351	0.999938	0.972191	0.940082	0.783836	0.958812		14.3333	0.963771	0.985882	0.928862	0.940043	0.919591	0.950159	0.954636	0.875551	0.744466	0.899685
	14.4167	0.985396	0.968859	0.978955	0.995237	0.998057	0.996329	0.997183	0.998377	0.992133	0.985529		14.4167	0.898609	0.977547	0.946873	0.941957	0.868151	0.998544	0.968089	0.929241	0.763852	0.953352		14.4167	0.958416	0.984305	0.919978	0.930151	0.908875	0.939855	0.942528	0.865837	0.731387	0.888201
	14.5	0.982157	0.959595	0.968559	0.996651	0.995243	0.992233	1	0.995611	0.99518	0.975791		14.5	0.878181	0.968757	0.931774	0.916281	0.84119	0.995827	0.966013	0.918308	0.746523	0.949353		14.5	0.953563	0.983589	0.91045	0.920499	0.894306	0.927731	0.929336	0.855696	0.719382	0.876548
	14.5833	0.978484	0.949679	0.956972	0.998089	0.991735	0.986732	0.997787	0.992155	0.997748	0.963256		14.5833	0.856769	0.958428	0.914009	0.886845	0.812958	0.991855	0.966439	0.907374	0.732028	0.947063		14.5833	0.949328	0.983881	0.900152	0.91132	0.875365	0.913647	0.915262	0.84504	0.708582	0.864829
	14.6667	0.97398	0.939098	0.944521	0.999314	0.987512	0.98012	0.991174	0.987762	0.999478	0.948562		14.6667	0.834949	0.946502	0.893765	0.854486	0.784577	0.986919	0.968847	0.896093	0.719692	0.945806		14.6667	0.945253	0.984724	0.888389	0.902304	0.852232	0.898008	0.900866	0.834363	0.698899	0.853353
	14.75	0.968173	0.927792	0.931514	1	0.982448	0.972749	0.981105	0.982007	1	0.932525		14.75	0.81337	0.932917	0.871322	0.820133	0.757329	0.981364	0.972468	0.884012	0.708623	0.944677		14.75	0.940733	0.985508	0.87432	0.893008	0.825262	0.881358	0.886795	0.824307	0.690193	0.842486
	14.8333	0.960592	0.915702	0.918255	0.999821	0.976419	0.964965	0.968522	0.974467	0.998939	0.915964		14.8333	0.792683	0.917612	0.846956	0.784717	0.732493	0.975537	0.976534	0.870675	0.697931	0.942769		14.8333	0.935161	0.985627	0.857105	0.882988	0.794813	0.864241	0.873695	0.815515	0.682323	0.832592
	14.9167	0.950766	0.902768	0.905053	0.99845	0.969302	0.957119	0.954371	0.964719	0.995923	0.899695		14.9167	0.773537	0.900524	0.820947	0.749167	0.711348	0.969782	0.980274	0.855628	0.686725	0.939177		14.9167	0.927934	0.984471	0.835906	0.8718	0.76124	0.847202	0.862215	0.808628	0.675149	0.824036
	15	0.938222	0.888932	0.892211	0.995561	0.960972	0.949558	0.939594	0.952337	0.990578	0.884538		15	0.756583	0.881593	0.793573	0.714416	0.695176	0.964447	0.98292	0.838417	0.674114	0.932993		15	0.918446	0.981433	0.809883	0.858999	0.724899	0.830783	0.853002	0.80429	0.668531	0.81718
	15.0833	0.92267	0.874142	0.87998	0.990895	0.951386	0.942508	0.924918	0.93707	0.982655	0.871082		15.0833	0.742241	0.860841	0.765212	0.681422	0.684918	0.959759	0.983741	0.818679	0.659516	0.923541		15.0833	0.906203	0.975997	0.778516	0.844203	0.686306	0.815371	0.846505	0.802966	0.662339	0.812261
	15.1667	0.904534	0.85838	0.868375	0.984461	0.940824	0.935696	0.910205	0.919348	0.972396	0.859013		15.1667	0.730017	0.838637	0.736641	0.651269	0.680169	0.955478	0.982162	0.796428	0.643579	0.911051		15.1667	0.891162	0.968022	0.742568	0.82727	0.646616	0.800709	0.842385	0.804418	0.656488	0.808991
	15.25	0.884419	0.841638	0.857355	0.976335	0.92965	0.928728	0.895097	0.899772	0.960164	0.847789		15.25	0.719188	0.815433	0.70874	0.625067	0.680186	0.951248	0.977645	0.771769	0.627258	0.895985		15.25	0.873386	0.957459	0.703119	0.808121	0.607142	0.786387	0.840105	0.808229	0.650904	0.806954
	15.3333	0.862931	0.823905	0.846879	0.966593	0.918224	0.921209	0.879239	0.878945	0.946325	0.836868		15.3333	0.709031	0.791683	0.682385	0.60393	0.684225	0.946709	0.969655	0.744807	0.61151	0.878803		15.3333	0.852943	0.944259	0.661253	0.786677	0.569201	0.771989	0.83913	0.813987	0.645515	0.805733
	15.4167	0.840673	0.805172	0.836904	0.95531	0.906908	0.912742	0.862275	0.857466	0.931243	0.825709		15.4167	0.698822	0.767839	0.658455	0.588968	0.691544	0.941506	0.957654	0.715648	0.597292	0.859965		15.4167	0.829899	0.928373	0.618051	0.762858	0.534106	0.757102	0.838923	0.821275	0.640245	0.804912
	15.5	0.818252	0.785428	0.82739	0.942563	0.896064	0.902933	0.843849	0.835938	0.915282	0.81377		15.5	0.687838	0.744354	0.637829	0.581295	0.701398	0.93528	0.941105	0.684399	0.585558	0.839932		15.5	0.80432	0.909753	0.574595	0.736584	0.503173	0.741314	0.838947	0.829679	0.635022	0.804074
	15.5833	0.796263	0.764825	0.818221	0.928419	0.885917	0.891489	0.823685	0.814739	0.898603	0.800577		15.5833	0.675674	0.721728	0.621285	0.58167	0.713074	0.927775	0.919802	0.651347	0.577041	0.819233		15.5833	0.776473	0.888394	0.53189	0.707865	0.477454	0.724317	0.838725	0.838738	0.629853	0.802898
	15.6667	0.775275	0.74415	0.808986	0.912914	0.876141	0.878522	0.801825	0.793351	0.880542	0.785929		15.6667	0.663196	0.700654	0.609209	0.589444	0.725971	0.919135	0.894864	0.617519	0.571574	0.798678		15.6667	0.747431	0.864474	0.490638	0.677065	0.45696	0.706227	0.838019	0.847811	0.625076	0.801444
	15.75	0.755845	0.724353	0.799199	0.896076	0.866275	0.86425	0.778393	0.771032	0.860234	0.769693		15.75	0.65159	0.68187	0.601888	0.603618	0.73952	0.909606	0.867741	0.584125	0.568764	0.779146		15.75	0.718469	0.838214	0.45146	0.64464	0.441439	0.687267	0.83665	0.856211	0.621108	0.799869
	15.8333	0.738533	0.706382	0.788374	0.877934	0.855855	0.848888	0.753512	0.747043	0.836811	0.751736		15.8333	0.642042	0.666114	0.599609	0.623189	0.753148	0.899435	0.839881	0.552373	0.568221	0.761516		15.8333	0.690862	0.809834	0.414981	0.611042	0.43064	0.667659	0.83444	0.863251	0.618367	0.798327
	15.9167	0.723897	0.691185	0.776026	0.858516	0.844419	0.832653	0.727305	0.720641	0.809405	0.731923		15.9167	0.635735	0.654126	0.602658	0.647159	0.766285	0.888866	0.812735	0.523475	0.569552	0.746666		15.9167	0.665884	0.779556	0.381823	0.576726	0.424311	0.647627	0.831209	0.868244	0.617273	0.796974
	16	0.712498	0.679711	0.76167	0.83785	0.831504	0.815761	0.699896	0.691086	0.77715	0.710123		16	0.633856	0.646644	0.611323	0.674526	0.778359	0.878145	0.787752	0.498638	0.572366	0.735476		16	0.64481	0.747601	0.352611	0.542145	0.4222	0.627392	0.826779	0.870503	0.618244	0.795965
	16.0833	0.70474	0.672588	0.744921	0.815965	0.816631	0.798337	0.671442	0.657987	0.739542	0.686301		16.0833	0.637191	0.644057	0.625483	0.704201	0.788869	0.86742	0.765972	0.478701	0.576198	0.728454		16.0833	0.628616	0.714236	0.327908	0.507815	0.424041	0.607302	0.821039	0.869568	0.621518	0.79531
	16.1667	0.700419	0.669168	0.725797	0.792898	0.799242	0.780147	0.642243	0.622353	0.697531	0.660827		16.1667	0.644936	0.645357	0.643384	0.734738	0.797586	0.856445	0.746794	0.463012	0.58029	0.724626		16.1667	0.617091	0.679907	0.308036	0.474496	0.429501	0.588204	0.814148	0.86589	0.626621	0.794425
	16.25	0.699176	0.66848	0.704421	0.768683	0.778765	0.760864	0.612631	0.585543	0.652428	0.63417		16.25	0.65589	0.649184	0.662867	0.764603	0.804347	0.844876	0.729209	0.450546	0.583809	0.722646		16.25	0.609725	0.645103	0.293257	0.443009	0.438232	0.571069	0.806333	0.860143	0.632899	0.792579
	16.3333	0.700654	0.669555	0.680913	0.743359	0.754626	0.740163	0.582941	0.548919	0.605547	0.606798		16.3333	0.668852	0.654182	0.681769	0.792263	0.808993	0.832369	0.712208	0.440279	0.585923	0.721169		16.3333	0.606007	0.610316	0.283835	0.414176	0.449885	0.556869	0.797822	0.853005	0.639697	0.789042
	16.4167	0.704494	0.671424	0.655392	0.716962	0.72625	0.717719	0.553504	0.513838	0.558199	0.579181		16.4167	0.682618	0.658989	0.69793	0.816181	0.811362	0.81858	0.69478	0.431187	0.5858	0.71885		16.4167	0.605428	0.576036	0.280032	0.388819	0.464112	0.546575	0.78884	0.845151	0.646361	0.783083
	16.5	0.710339	0.673118	0.62798	0.689529	0.693064	0.693205	0.524656	0.481662	0.511699	0.551788		16.5	0.695988	0.662249	0.70919	0.834825	0.811294	0.803165	0.675915	0.422245	0.582609	0.714343		16.5	0.607478	0.542755	0.28211	0.367758	0.480565	0.541159	0.779615	0.837259	0.652236	0.773972
	16.5833	0.717643	0.673734	0.598826	0.661048	0.654841	0.666499	0.496683	0.453466	0.467287	0.524938		16.5833	0.7079	0.66291	0.713845	0.847038	0.808748	0.785764	0.654901	0.41259	0.575624	0.706511		16.5833	0.6117	0.511044	0.290185	0.351579	0.498854	0.541335	0.770404	0.829881	0.656776	0.761384
	16.6667	0.72512	0.672642	0.568194	0.631315	0.612745	0.638292	0.469689	0.429201	0.425925	0.498352		16.6667	0.717848	0.661147	0.712023	0.853176	0.804166	0.765955	0.632212	0.401995	0.564545	0.695043		16.6667	0.617842	0.481809	0.303778	0.339923	0.518421	0.546794	0.761586	0.82308	0.659863	0.746614
	16.75	0.731294	0.669279	0.536377	0.60008	0.568285	0.609479	0.443733	0.408533	0.388504	0.4716		16.75	0.725469	0.657445	0.704308	0.853974	0.79811	0.743297	0.608619	0.390396	0.549178	0.679836		16.75	0.625707	0.456037	0.322263	0.332195	0.538666	0.556968	0.75357	0.816795	0.661484	0.731362
	16.8333	0.73469	0.66308	0.503669	0.567089	0.522973	0.580954	0.418872	0.391129	0.355913	0.444253		16.8333	0.730398	0.652286	0.691286	0.850165	0.791142	0.717351	0.584896	0.377728	0.52933	0.660786		16.8333	0.635098	0.434713	0.345016	0.327799	0.55899	0.571291	0.746764	0.810965	0.661629	0.717329
	16.9167	0.733834	0.653482	0.470363	0.532093	0.47832	0.55361	0.395166	0.376656	0.329043	0.415882		16.9167	0.732269	0.646154	0.673542	0.842486	0.783824	0.687679	0.561812	0.363925	0.504808	0.637792		16.9167	0.645815	0.418825	0.371411	0.326142	0.578794	0.589196	0.741578	0.805529	0.660287	0.706216
	17	0.727251	0.639922	0.436751	0.494838	0.435835	0.528343	0.372671	0.364782	0.308785	0.386058		17	0.730718	0.639532	0.65166	0.831669	0.776719	0.653841	0.54014	0.348922	0.475419	0.610749		17	0.657662	0.409359	0.400821	0.326627	0.597478	0.610116	0.738421	0.800426	0.657446	0.699722
	17.0833	0.713832	0.621945	0.403208	0.455194	0.396821	0.505696	0.351536	0.35516	0.295573	0.354551		17.0833	0.725419	0.632826	0.626281	0.818377	0.770038	0.615683	0.52049	0.332647	0.441213	0.579746		17.0833	0.670414	0.407126	0.43262	0.328781	0.614641	0.633349	0.737554	0.795571	0.653151	0.698994
	17.1667	0.693919	0.599526	0.370429	0.413518	0.361743	0.48482	0.332271	0.347397	0.288017	0.321928		17.1667	0.716208	0.626126	0.59826	0.802974	0.7626	0.574192	0.502826	0.315006	0.403226	0.545641		17.1667	0.683745	0.412223	0.466175	0.332617	0.630685	0.657646	0.738655	0.790785	0.647674	0.702959
	17.25	0.668221	0.572749	0.33919	0.370286	0.330855	0.464515	0.315474	0.341086	0.284271	0.288955		17.25	0.702955	0.619449	0.56851	0.785754	0.752872	0.530641	0.486951	0.295897	0.362734	0.509483		17.25	0.697304	0.424572	0.500851	0.338269	0.646207	0.681623	0.741254	0.785863	0.64134	0.709987
	17.3333	0.637448	0.541698	0.310266	0.325975	0.304415	0.44358	0.301746	0.335821	0.282488	0.256398		17.3333	0.685536	0.612809	0.537941	0.767009	0.739323	0.486303	0.472667	0.275219	0.321017	0.472323		17.3333	0.71074	0.444095	0.536012	0.345872	0.661808	0.703897	0.744879	0.780601	0.634478	0.718451
	17.4167	0.602305	0.506457	0.284434	0.281062	0.282677	0.420815	0.291685	0.331194	0.280821	0.225023		17.4167	0.663822	0.606219	0.507465	0.747033	0.720419	0.44245	0.459778	0.252871	0.279353	0.43521		17.4167	0.723701	0.470712	0.571026	0.35556	0.678086	0.723082	0.749062	0.774794	0.627413	0.726723
	17.5	0.563504	0.467109	0.262469	0.236024	0.265899	0.395021	0.285892	0.3268	0.277426	0.195596		17.5	0.637687	0.599693	0.477992	0.726118	0.694631	0.400355	0.448085	0.228751	0.23902	0.399194		17.5	0.735835	0.504347	0.605255	0.367468	0.69564	0.737796	0.753331	0.768239	0.620474	0.733174
	17.5833	0.521769	0.424046	0.24497	0.191489	0.254178	0.365469	0.284627	0.322286	0.270867	0.168759		17.5833	0.607254	0.593058	0.450223	0.704484	0.661021	0.361074	0.437371	0.202991	0.201179	0.365174		17.5833	0.746782	0.54437	0.638004	0.381645	0.714911	0.747023	0.757247	0.760849	0.613961	0.73656
	17.6667	0.477907	0.378883	0.231825	0.148686	0.246988	0.33332	0.286797	0.317518	0.261361	0.144652		17.6667	0.573646	0.585385	0.424013	0.682064	0.621047	0.324798	0.427325	0.176655	0.166516	0.333453		17.6667	0.756142	0.587958	0.668317	0.397799	0.735695	0.751227	0.760482	0.75301	0.608073	0.737175
	17.75	0.43274	0.333545	0.222745	0.108996	0.243644	0.300204	0.290969	0.312414	0.249536	0.12329		17.75	0.538232	0.575553	0.399006	0.65872	0.576759	0.291504	0.417618	0.151037	0.135598	0.304184		17.75	0.763506	0.631739	0.69518	0.415553	0.757632	0.751241	0.76274	0.745229	0.602983	0.735695
	17.8333	0.387093	0.289954	0.217439	0.0737975	0.243463	0.267753	0.295713	0.306894	0.236021	0.104691		17.8333	0.502387	0.562447	0.374846	0.634311	0.53021	0.261167	0.40792	0.127435	0.108994	0.277518		17.8333	0.768467	0.672339	0.717574	0.43453	0.78036	0.747899	0.763724	0.738008	0.598865	0.732796
	17.9167	0.341788	0.250036	0.21562	0.0444714	0.24576	0.237599	0.299594	0.300877	0.221445	0.0888683		17.9167	0.467481	0.544947	0.351176	0.608699	0.483453	0.233762	0.397898	0.107143	0.0872701	0.25361		17.9167	0.770615	0.706386	0.734485	0.454353	0.803518	0.742034	0.763138	0.731852	0.595892	0.729156
	18	0.297651	0.215713	0.216998	0.0223977	0.249853	0.211374	0.301183	0.294284	0.206436	0.0758388		18	0.434886	0.521934	0.327641	0.581745	0.43854	0.209265	0.387223	0.0914583	0.070995	0.23261		18	0.769542	0.730508	0.744894	0.474645	0.826743	0.734478	0.760683	0.727266	0.594236	0.725452
	18.0833	0.255586	0.188706	0.221292	0.00845672	0.255074	0.190451	0.2994	0.287109	0.191559	0.0656477		18.0833	0.405723	0.492848	0.304149	0.553345	0.397288	0.187629	0.375711	0.0813313	0.0603958	0.214538		18.0833	0.764807	0.742097	0.747992	0.49476	0.849577	0.725789	0.756057	0.724303	0.593734	0.722014
	18.1667	0.216832	0.16993	0.228262	0.00153014	0.26083	0.175174	0.294584	0.279655	0.177124	0.0584593		18.1667	0.380113	0.459351	0.281667	0.523541	0.360577	0.168717	0.363763	0.0763327	0.0543383	0.198882		18.1667	0.755837	0.74161	0.743792	0.512982	0.871175	0.715413	0.748931	0.721212	0.592865	0.717785
	18.25	0.182709	0.160097	0.237673	0	0.266545	0.165629	0.287426	0.272304	0.163376	0.0544676		18.25	0.357925	0.423662	0.261428	0.492413	0.329052	0.152369	0.35193	0.0756885	0.0513479	0.184992		18.25	0.742028	0.730268	0.732511	0.527324	0.890592	0.702522	0.738969	0.71579	0.589772	0.711364
	18.3333	0.154536	0.159918	0.249293	0.00224833	0.271643	0.161902	0.27862	0.265433	0.150562	0.0538665		18.3333	0.339028	0.388	0.244662	0.460037	0.303359	0.138427	0.34076	0.0786244	0.0499498	0.172223		18.3333	0.722774	0.709294	0.714369	0.535803	0.906887	0.686285	0.725837	0.705834	0.582597	0.701347
	18.4167	0.133635	0.170105	0.262889	0.00665716	0.275547	0.16408	0.268856	0.259423	0.138927	0.05685		18.4167	0.323293	0.354583	0.232602	0.426494	0.284143	0.12673	0.330802	0.0843663	0.0486693	0.159926		18.4167	0.697471	0.679909	0.689585	0.536431	0.919115	0.665873	0.709198	0.689142	0.569484	0.686331
	18.5	0.121325	0.19137	0.278229	0.0116085	0.277683	0.172247	0.258828	0.254654	0.128718	0.0636122		18.5	0.310589	0.325632	0.226479	0.391861	0.272048	0.11712	0.322604	0.0921399	0.0460318	0.147456		18.5	0.665515	0.643336	0.658377	0.527223	0.926334	0.640458	0.688718	0.66351	0.548573	0.664915
	18.5833	0.118592	0.223795	0.295078	0.0158695	0.277903	0.18623	0.249228	0.251412	0.120152	0.0742081		18.5833	0.300804	0.302961	0.227103	0.356403	0.26741	0.109497	0.316603	0.101158	0.0409606	0.134274		18.5833	0.626732	0.600914	0.621329	0.507081	0.92789	0.609482	0.664171	0.627452	0.518666	0.636148
	18.6667	0.125091	0.264946	0.313187	0.0197477	0.277781	0.204807	0.240757	0.249611	0.113336	0.0881374		18.6667	0.293907	0.286779	0.233601	0.321137	0.269317	0.104011	0.312778	0.110584	0.03397	0.120284		18.6667	0.582682	0.554449	0.58048	0.478449	0.924278	0.573487	0.635776	0.582342	0.481196	0.600893
	18.75	0.140141	0.311758	0.332309	0.0239359	0.279322	0.226497	0.234116	0.249071	0.108349	0.104761		18.75	0.289882	0.276888	0.244675	0.287263	0.276549	0.100869	0.310994	0.119567	0.0259727	0.105498		18.75	0.535358	0.505866	0.538235	0.444656	0.916286	0.533286	0.603857	0.53027	0.438255	0.560466
	18.8333	0.163063	0.361166	0.352194	0.0291265	0.284528	0.249817	0.230005	0.249611	0.105271	0.12344		18.8333	0.288717	0.273093	0.25903	0.255984	0.287883	0.100282	0.311117	0.127258	0.0178811	0.0899292		18.8333	0.486752	0.457088	0.496999	0.409033	0.904698	0.489693	0.568744	0.473327	0.391933	0.516184
	18.9167	0.193176	0.410105	0.372592	0.0360124	0.295403	0.273286	0.229127	0.251054	0.10418	0.143535		18.9167	0.290399	0.275197	0.27537	0.228503	0.302099	0.102457	0.313013	0.132805	0.0106075	0.0735907		18.9167	0.438856	0.41004	0.459175	0.37491	0.890301	0.443523	0.530762	0.413602	0.344321	0.469361
	19	0.229802	0.455512	0.393253	0.0452862	0.31395	0.295422	0.232183	0.253218	0.105155	0.164407		19	0.294912	0.283004	0.2924	0.206022	0.317976	0.107605	0.316548	0.135358	0.00506436	0.0564953		19	0.393662	0.366644	0.427168	0.345619	0.873879	0.395589	0.49024	0.353186	0.297512	0.421315
	19.0833	0.272139	0.494969	0.413921	0.0576094	0.34142	0.314939	0.239526	0.255828	0.108076	0.185351		19.0833	0.302238	0.296191	0.309054	0.189445	0.334589	0.115814	0.321561	0.134469	0.00218183	0.0389748		19.0833	0.35297	0.328714	0.403042	0.323974	0.856333	0.346839	0.447664	0.294038	0.253287	0.373289
	19.1667	0.318907	0.528655	0.434299	0.0735189	0.376055	0.331342	0.250117	0.258226	0.112024	0.205399		19.1667	0.312325	0.313923	0.325197	0.178487	0.35221	0.126692	0.327786	0.131291	0.00296048	0.0226376		19.1667	0.317811	0.297612	0.387492	0.310736	0.839023	0.298757	0.404162	0.237597	0.212192	0.326235
	19.25	0.368707	0.557393	0.454083	0.0935204	0.415344	0.344331	0.26257	0.259657	0.115879	0.223518		19.25	0.325118	0.33524	0.340925	0.172566	0.371407	0.139729	0.334933	0.127379	0.00841856	0.00941106		19.25	0.289023	0.274588	0.380875	0.306151	0.823421	0.252962	0.361025	0.185167	0.174464	0.281034
	19.3333	0.420136	0.582009	0.472968	0.118119	0.456776	0.353604	0.275498	0.259366	0.118525	0.238674		19.3333	0.340558	0.359178	0.356332	0.171097	0.392749	0.154412	0.342708	0.124287	0.0195743	0.00122272		19.3333	0.267446	0.260893	0.383546	0.310464	0.811001	0.211071	0.319538	0.138055	0.140341	0.238566
	19.4167	0.471796	0.603329	0.490651	0.147822	0.497841	0.358864	0.287516	0.256598	0.118841	0.249833		19.4167	0.358591	0.384776	0.371516	0.1735	0.416804	0.170232	0.350822	0.12357	0.037446	0		19.4167	0.253917	0.257777	0.395861	0.323922	0.803236	0.174702	0.280992	0.0975693	0.110059	0.199713
	19.5	0.522285	0.622177	0.506827	0.183133	0.536026	0.359811	0.297235	0.250599	0.11571	0.255962		19.5	0.379157	0.411074	0.386572	0.17919	0.444142	0.186675	0.358981	0.126783	0.0630518	0.00767033		19.5	0.249275	0.26649	0.418174	0.34677	0.801601	0.145474	0.246674	0.0650148	0.0838547	0.165353
	19.5833	0.570216	0.639123	0.52119	0.22411	0.569236	0.356266	0.303529	0.241028	0.108528	0.256396		19.5833	0.402182	0.437305	0.401664	0.187818	0.474978	0.203363	0.366913	0.135014	0.0968792	0.0254235		19.5833	0.254201	0.287752	0.450449	0.378822	0.807108	0.124586	0.217597	0.0412467	0.0619154	0.136203
	19.6667	0.614252	0.65372	0.533425	0.269009	0.597035	0.348543	0.306309	0.229199	0.0987539	0.251951		19.6667	0.42751	0.463491	0.417242	0.199967	0.50812	0.220445	0.374421	0.147486	0.137292	0.0514985		19.6667	0.26875	0.320154	0.491072	0.418167	0.818919	0.11156	0.193673	0.0253123	0.0442276	0.112317
	19.75	0.653067	0.665265	0.543216	0.315638	0.619402	0.337077	0.305742	0.216839	0.0883624	0.24381		19.75	0.454965	0.489848	0.433822	0.216454	0.542023	0.238201	0.381327	0.162957	0.182124	0.0833969		19.75	0.292817	0.361756	0.538036	0.46246	0.835739	0.105501	0.174535	0.0158071	0.0307279	0.0935854
	19.8333	0.685338	0.673054	0.550246	0.361805	0.636314	0.322304	0.301999	0.205676	0.0793274	0.233156		19.8333	0.484373	0.516595	0.451921	0.238095	0.575141	0.256912	0.387454	0.180183	0.229208	0.11862		19.8333	0.326298	0.410616	0.589336	0.509357	0.85627	0.105514	0.15982	0.0113264	0.021353	0.0798978
	19.9167	0.70974	0.676384	0.554198	0.405317	0.647752	0.304657	0.295248	0.197436	0.0736231	0.221174		19.9167	0.515559	0.543949	0.472057	0.265706	0.605931	0.276859	0.392623	0.197924	0.276377	0.154669		19.9167	0.36909	0.464795	0.642964	0.556516	0.879215	0.110703	0.149162	0.0104659	0.0160392	0.0711441
	20	0.724948	0.674553	0.554756	0.443982	0.653692	0.284573	0.285659	0.193849	0.0732238	0.209049		20	0.548349	0.572127	0.494748	0.300104	0.632846	0.298322	0.396656	0.214934	0.321465	0.189046		20	0.42109	0.522352	0.696915	0.601592	0.903276	0.120172	0.142196	0.011821	0.0147233	0.067214
	20.0833	0.730025	0.667042	0.551825	0.476014	0.654262	0.262602	0.273556	0.196239	0.0796016	0.197884		20.0833	0.582334	0.601141	0.520151	0.341478	0.654615	0.321402	0.399387	0.230204	0.362638	0.219755		20.0833	0.48159	0.581287	0.749287	0.64249	0.927164	0.133074	0.13861	0.0144204	0.0173368	0.0679152
	20.1667	0.725586	0.654063	0.546192	0.501254	0.650178	0.23976	0.259877	0.204319	0.0922213	0.188469		20.1667	0.616185	0.630174	0.546993	0.387511	0.671054	0.345479	0.400695	0.243647	0.399397	0.246813		20.1667	0.547473	0.639367	0.79861	0.67811	0.949616	0.148758	0.138298	0.0190262	0.0237911	0.0727267
	20.25	0.712629	0.636016	0.538864	0.519948	0.642303	0.217178	0.245718	0.2174	0.110045	0.181513		20.25	0.648336	0.658205	0.573638	0.435259	0.682251	0.369749	0.400471	0.255408	0.431575	0.270741		20.25	0.615021	0.694297	0.843516	0.707602	0.96938	0.166621	0.141206	0.0268335	0.0339925	0.081045
	20.3333	0.692157	0.613299	0.530852	0.532345	0.631501	0.195986	0.232172	0.234795	0.132036	0.177728		20.3333	0.677225	0.684214	0.598453	0.481778	0.688296	0.393414	0.398604	0.265634	0.459006	0.29206		20.3333	0.680513	0.743783	0.882638	0.730114	0.985201	0.18606	0.14728	0.0390378	0.0478475	0.092267
	20.4167	0.66517	0.586309	0.523162	0.538692	0.618636	0.177316	0.220334	0.255814	0.157157	0.177822		20.4167	0.701287	0.707177	0.619804	0.524125	0.689277	0.415671	0.394986	0.274468	0.481524	0.31129		20.4167	0.740229	0.785533	0.914612	0.744795	0.995826	0.206472	0.156466	0.0568343	0.0652623	0.105789
	20.5	0.632668	0.555443	0.516804	0.539236	0.604572	0.162299	0.211298	0.279769	0.18437	0.182505		20.5	0.71896	0.726074	0.636057	0.559355	0.685284	0.435719	0.389507	0.282057	0.498963	0.32895		20.5	0.790451	0.817252	0.938071	0.750794	1	0.227255	0.168712	0.0814181	0.0861434	0.121009
	20.5833	0.595725	0.521273	0.512445	0.534222	0.589945	0.151824	0.205928	0.305858	0.212862	0.192199		20.5833	0.729028	0.739953	0.646018	0.585104	0.676538	0.452815	0.38217	0.288503	0.511167	0.345353		20.5833	0.828348	0.837319	0.952054	0.747665	0.996781	0.247947	0.183894	0.11356	0.110221	0.137491
	20.6667	0.555702	0.485055	0.509399	0.523896	0.574482	0.145821	0.204164	0.332829	0.242722	0.20616		20.6667	0.731665	0.748148	0.650257	0.601323	0.663793	0.466449	0.373428	0.293735	0.518018	0.359964		20.6667	0.854651	0.846804	0.957223	0.736584	0.986468	0.268652	0.201611	0.15233	0.136524	0.155479
	20.75	0.514032	0.44822	0.506636	0.508499	0.557684	0.143976	0.205718	0.359319	0.27426	0.223358		20.75	0.727395	0.750063	0.649783	0.608539	0.647937	0.476171	0.363847	0.297641	0.51941	0.372042		20.75	0.870983	0.847447	0.954646	0.719132	0.969674	0.289619	0.221394	0.196373	0.163902	0.175385
	20.8333	0.47215	0.412198	0.503129	0.488274	0.539049	0.145975	0.210301	0.383964	0.307788	0.24276		20.8333	0.716743	0.7451	0.645604	0.607284	0.629856	0.481527	0.353992	0.300108	0.515235	0.380844		20.8333	0.878966	0.84099	0.945388	0.696888	0.947009	0.311094	0.242775	0.244335	0.191209	0.197621
	20.9167	0.431488	0.378417	0.497851	0.463464	0.518078	0.151506	0.217624	0.405399	0.34362	0.263336		20.9167	0.70023	0.732665	0.638731	0.598086	0.610438	0.482067	0.344429	0.301021	0.505387	0.385627		20.9167	0.88022	0.829174	0.930518	0.671435	0.919085	0.333324	0.265283	0.294861	0.217295	0.222598
	21	0.39348	0.348308	0.489773	0.434312	0.494271	0.160256	0.227397	0.422261	0.382066	0.284053		21	0.67838	0.712161	0.630173	0.581474	0.590569	0.477339	0.335724	0.300269	0.489759	0.385648		21	0.876369	0.813741	0.911102	0.644352	0.886514	0.356555	0.288449	0.346597	0.241012	0.250728
	21.0833	0.359391	0.323083	0.478166	0.40126	0.467419	0.171892	0.239217	0.433448	0.422918	0.303954		21.0833	0.651788	0.683323	0.62077	0.558165	0.570935	0.467177	0.328367	0.29773	0.468377	0.380481		21.0833	0.868905	0.79621	0.888079	0.616974	0.849969	0.38075	0.311785	0.397994	0.261416	0.282131
	21.1667	0.329801	0.303078	0.463495	0.365548	0.438482	0.186009	0.252217	0.438909	0.463889	0.32238		21.1667	0.621339	0.647209	0.610683	0.529627	0.551419	0.452552	0.322544	0.29325	0.441811	0.370958		21.1667	0.858813	0.777216	0.861869	0.589648	0.810376	0.404732	0.334721	0.446724	0.278375	0.315752
	21.25	0.305122	0.288416	0.446524	0.328616	0.408711	0.20218	0.265418	0.438856	0.502169	0.338744		21.25	0.587986	0.605209	0.599905	0.497514	0.531701	0.434722	0.318365	0.286667	0.410762	0.358228		21.25	0.846951	0.757172	0.832765	0.562476	0.768724	0.427043	0.356669	0.490265	0.29196	0.350246
	21.3333	0.285766	0.279214	0.428017	0.291904	0.379357	0.21998	0.277839	0.433501	0.534951	0.352461		21.3333	0.552686	0.558713	0.588429	0.46348	0.511463	0.414944	0.315941	0.277821	0.375932	0.343441		21.3333	0.834174	0.736492	0.801058	0.535559	0.726002	0.446221	0.377042	0.526097	0.302243	0.384266
	21.4167	0.272145	0.275593	0.408738	0.256853	0.351671	0.238984	0.288499	0.423055	0.559425	0.362946		21.4167	0.516394	0.50911	0.576246	0.429179	0.490385	0.394475	0.315383	0.26655	0.338024	0.327743		21.4167	0.821341	0.715588	0.76704	0.508997	0.683196	0.460806	0.39525	0.551698	0.309294	0.416465
	21.5	0.26467	0.277673	0.389451	0.224901	0.326905	0.258766	0.296418	0.407731	0.572783	0.369613		21.5	0.480065	0.457789	0.56335	0.396267	0.468147	0.374573	0.316801	0.252692	0.29774	0.312285		21.5	0.809308	0.694873	0.731004	0.482892	0.641297	0.469338	0.410706	0.564545	0.313186	0.445496
	21.5833	0.263424	0.285275	0.370692	0.197136	0.305966	0.278811	0.30081	0.387924	0.573028	0.372148		21.5833	0.444591	0.406183	0.549714	0.36615	0.444677	0.356272	0.320096	0.236298	0.255957	0.298005		21.5833	0.798694	0.674689	0.693349	0.457416	0.601233	0.470756	0.422886	0.563023	0.313966	0.470182
	21.6667	0.267168	0.297027	0.352094	0.173223	0.288386	0.298251	0.301667	0.364774	0.561415	0.37132		21.6667	0.410614	0.35589	0.535233	0.339239	0.420879	0.339727	0.324335	0.218269	0.214254	0.285003		21.6667	0.789169	0.655092	0.654909	0.433034	0.563698	0.46559	0.431526	0.549138	0.311589	0.49001
	21.75	0.274335	0.311256	0.333064	0.152477	0.273355	0.316126	0.299174	0.339604	0.540008	0.368173		21.75	0.378712	0.308553	0.519787	0.315698	0.397906	0.324868	0.328375	0.199721	0.174381	0.273169		21.75	0.780167	0.636065	0.616628	0.410279	0.529326	0.454771	0.436426	0.525802	0.305986	0.504637
	21.8333	0.283359	0.326293	0.313007	0.134209	0.26006	0.33148	0.293516	0.313737	0.510872	0.363747		21.8333	0.349462	0.265811	0.503251	0.295692	0.376909	0.311627	0.331072	0.181767	0.138092	0.262392		21.8333	0.771119	0.617594	0.579448	0.389687	0.498752	0.439231	0.437386	0.495925	0.297086	0.513721
	21.9167	0.29267	0.340464	0.291328	0.117734	0.247691	0.343352	0.284881	0.288497	0.476074	0.359085		21.9167	0.323442	0.229308	0.485505	0.279383	0.359037	0.299937	0.331284	0.165521	0.107139	0.252564		21.9167	0.761459	0.599662	0.544312	0.371794	0.472609	0.419899	0.434207	0.462419	0.284822	0.516918
	22	0.300703	0.3521	0.267435	0.102365	0.235436	0.350787	0.273454	0.265206	0.437678	0.355228		22	0.301232	0.200684	0.466426	0.266935	0.345444	0.289729	0.327867	0.152097	0.0832747	0.243573		22	0.750618	0.582253	0.512164	0.357133	0.451532	0.397706	0.426689	0.428196	0.269123	0.513885
	22.0833	0.306121	0.359869	0.241129	0.0877233	0.22278	0.353063	0.259459	0.244972	0.397665	0.353004		22.0833	0.283169	0.181021	0.445952	0.258356	0.336828	0.280888	0.320044	0.142321	0.0676916	0.235298		22.0833	0.738194	0.565325	0.483677	0.346026	0.435905	0.373567	0.41484	0.395752	0.250125	0.504666
	22.1667	0.308511	0.363807	0.213801	0.0746718	0.210387	0.350421	0.243273	0.228032	0.357676	0.352385		22.1667	0.268636	0.169154	0.42427	0.253023	0.332084	0.273114	0.30849	0.135854	0.0593463	0.227568		22.1667	0.72444	0.54873	0.45846	0.337926	0.425116	0.348337	0.399495	0.365928	0.228775	0.490852
	22.25	0.307694	0.364292	0.187236	0.064382	0.199219	0.343338	0.225314	0.214407	0.319269	0.353129		22.25	0.256775	0.163361	0.401627	0.250155	0.329653	0.266061	0.294248	0.132071	0.0566359	0.220203		22.25	0.709772	0.532296	0.435851	0.332075	0.418302	0.322854	0.381699	0.339149	0.206224	0.474423
	22.3333	0.303488	0.361698	0.16322	0.0580254	0.190238	0.332292	0.205997	0.204118	0.284	0.354995		22.3333	0.246729	0.161918	0.378272	0.248973	0.327979	0.259384	0.278359	0.130346	0.0579576	0.213019		22.3333	0.694608	0.515847	0.415188	0.327713	0.4146	0.297956	0.362496	0.31584	0.183624	0.457357
	22.4167	0.295712	0.356402	0.143541	0.0567738	0.184403	0.31776	0.185738	0.197185	0.253426	0.357739		22.4167	0.237641	0.163101	0.35445	0.248697	0.325503	0.252736	0.261864	0.130053	0.0617083	0.205835		22.4167	0.679365	0.499209	0.395812	0.32408	0.413148	0.274483	0.342928	0.296427	0.162126	0.441634
	22.5	0.284186	0.348782	0.129985	0.0617986	0.182677	0.300221	0.164954	0.193631	0.229105	0.361121		22.5	0.228654	0.165187	0.330411	0.248548	0.320669	0.24577	0.245803	0.130563	0.0662853	0.19847		22.5	0.664459	0.48221	0.377062	0.320415	0.413083	0.253273	0.324039	0.281334	0.142881	0.429234
	22.5833	0.268928	0.339174	0.12392	0.0738629	0.185766	0.280231	0.144087	0.193355	0.21214	0.364739		22.5833	0.219233	0.166804	0.306436	0.247907	0.312374	0.238286	0.231009	0.131287	0.0703286	0.190765		22.5833	0.65016	0.464657	0.358486	0.316023	0.413631	0.234972	0.306663	0.2708	0.126819	0.421619
	22.6667	0.250747	0.327764	0.12505	0.0920939	0.193362	0.258658	0.123685	0.195779	0.20182	0.367557		22.6667	0.210134	0.167989	0.282945	0.246801	0.301344	0.230666	0.217468	0.131772	0.07345	0.182665		22.6667	0.636143	0.446286	0.340478	0.310466	0.414376	0.219447	0.290793	0.264309	0.113982	0.418197
	22.75	0.230652	0.314696	0.132659	0.11521	0.204901	0.236451	0.104323	0.200205	0.196982	0.36838		22.75	0.202438	0.169132	0.260395	0.24542	0.288758	0.223439	0.204956	0.131599	0.0755043	0.17414		22.75	0.621936	0.426816	0.323638	0.303369	0.41499	0.206376	0.27621	0.26116	0.104187	0.417859
	22.8333	0.209652	0.300117	0.146032	0.141931	0.219821	0.214554	0.0865762	0.205934	0.196463	0.366013		22.8333	0.197222	0.170622	0.239238	0.243952	0.275796	0.217131	0.19325	0.13035	0.0763463	0.165159		22.8333	0.607067	0.405965	0.30857	0.294356	0.415145	0.195433	0.262698	0.260648	0.0972558	0.419497
	22.9167	0.188755	0.284171	0.164456	0.170974	0.237557	0.193917	0.071018	0.212267	0.199098	0.35926		22.9167	0.195567	0.172849	0.219932	0.242587	0.26364	0.212271	0.182126	0.127608	0.0758307	0.15569		22.9167	0.591062	0.383452	0.295875	0.283055	0.414514	0.186294	0.250039	0.262073	0.0930064	0.422001
	23	0.168971	0.267004	0.187215	0.201058	0.257549	0.175485	0.0582236	0.218507	0.203726	0.346928		23	0.198551	0.176201	0.20293	0.241512	0.253468	0.209386	0.171362	0.122956	0.0738123	0.145704		23	0.573451	0.358996	0.286157	0.26909	0.412769	0.178634	0.238014	0.264729	0.0912584	0.424264
	23.0833	0.15117	0.248839	0.213378	0.230926	0.27913	0.159987	0.0486181	0.224079	0.209236	0.328362		23.0833	0.206873	0.181009	0.188723	0.240976	0.246296	0.208827	0.160839	0.116199	0.0702006	0.135318		23.0833	0.553779	0.332498	0.279875	0.252397	0.409611	0.172182	0.226465	0.267956	0.0918082	0.425378
	23.1667	0.135676	0.230206	0.241149	0.259419	0.301233	0.147283	0.0420294	0.228914	0.214741	0.305081		23.1667	0.219711	0.187365	0.177938	0.241465	0.242472	0.210233	0.150859	0.108047	0.0651244	0.125247		23.1667	0.531663	0.304597	0.27693	0.234155	0.404858	0.166882	0.215463	0.271242	0.0943601	0.425237
	23.25	0.122674	0.211712	0.268514	0.285402	0.322688	0.137012	0.0381362	0.233065	0.219407	0.279144		23.25	0.235865	0.195303	0.171239	0.243521	0.242181	0.213068	0.141829	0.0994327	0.0587668	0.116354		23.25	0.50674	0.276113	0.277078	0.215855	0.398354	0.162729	0.205137	0.274121	0.0985956	0.423937
	23.3333	0.11235	0.193963	0.293461	0.307739	0.342324	0.128814	0.0366169	0.236588	0.222399	0.252612		23.3333	0.254131	0.204855	0.169287	0.247689	0.245606	0.216793	0.134159	0.0912907	0.0513114	0.109502		23.3333	0.478647	0.24787	0.280077	0.198985	0.389945	0.159721	0.195616	0.276122	0.104196	0.421572
	23.4167	0.10489	0.177567	0.313977	0.325295	0.358973	0.122329	0.0371503	0.239536	0.222885	0.227545		23.4167	0.273309	0.216054	0.172745	0.254513	0.25293	0.220873	0.128255	0.0845542	0.0429413	0.105553		23.4167	0.447019	0.220688	0.285684	0.185035	0.379477	0.157854	0.187029	0.276776	0.110843	0.418239
	23.5	0.10048	0.16313	0.328049	0.336936	0.371463	0.117198	0.0394149	0.241965	0.220031	0.206003		23.5	0.292195	0.228933	0.182276	0.264537	0.264337	0.224768	0.124525	0.0801568	0.0338401	0.105373		23.5	0.411494	0.195389	0.293657	0.175495	0.366795	0.157125	0.179505	0.275614	0.118218	0.414031
	23.5833	0.0992305	0.151212	0.334227	0.341844	0.378935	0.113156	0.0430176	0.243863	0.213435	0.189628		23.5833	0.309695	0.2432	0.198095	0.277961	0.279678	0.228085	0.123301	0.0788225	0.0243208	0.109464		23.5833	0.372049	0.172819	0.303637	0.171405	0.352021	0.15751	0.173165	0.272389	0.125972	0.409197
	23.6667	0.100958	0.142183	0.33331	0.340477	0.381762	0.110322	0.0472786	0.244954	0.204423	0.178393		23.6667	0.325138	0.257259	0.218629	0.293609	0.297478	0.230995	0.124607	0.0804354	0.0152154	0.116897		23.6667	0.330026	0.153925	0.314791	0.172006	0.336381	0.158905	0.168094	0.267744	0.13364	0.404591
	23.75	0.105402	0.136365	0.326663	0.333611	0.380628	0.108908	0.0514466	0.244897	0.194754	0.171851		23.75	0.337957	0.269189	0.241858	0.309963	0.315928	0.233813	0.128394	0.0846702	0.00748561	0.126385		23.75	0.287113	0.139676	0.32617	0.17609	0.321375	0.161184	0.164368	0.262545	0.140724	0.401218
	23.8333	0.112305	0.134081	0.315649	0.322023	0.376215	0.10913	0.05477	0.24335	0.186187	0.169557		23.8333	0.347587	0.277069	0.265761	0.325502	0.333221	0.236854	0.134609	0.0912013	0.00209323	0.13664		23.8333	0.244993	0.131043	0.336826	0.182448	0.308504	0.164224	0.162063	0.257657	0.146728	0.400085
	23.9167	0.121406	0.135652	0.301631	0.306489	0.369206	0.1112	0.0564975	0.239972	0.180479	0.171066		23.9167	0.353464	0.278976	0.288319	0.338707	0.34755	0.240431	0.143202	0.0997031	0	0.146373		23.9167	0.205351	0.128997	0.34581	0.189871	0.299271	0.167898	0.161256	0.253946	0.151157	0.402198
	24	0.132448	0.141402	0.285972	0.287785	0.360285	0.115333	0.0558776	0.234421	0.179389	0.175931		24	0.355022	0.272991	0.30751	0.34806	0.357105	0.244859	0.154123	0.10985	0.00216765	0.154296		24	0.169873	0.134508	0.352171	0.197152	0.295175	0.172083	0.162023	0.252278	0.153513	0.408562
	0.0833333	0.145056	0.15142	0.269841	0.266789	0.350053	0.121645	0.0524093	0.226534	0.184093	0.183575		24.0833	0.351883	0.257878	0.32174	0.35233	0.360548	0.25027	0.167224	0.12133	0.00922564	0.159489		24.0833	0.139913	0.14805	0.35523	0.203302	0.297219	0.176687	0.164343	0.253366	0.153586	0.419766
	0.166667	0.158398	0.164867	0.253625	0.244792	0.338788	0.129866	0.0465938	0.21686	0.193437	0.192886		24.1667	0.344422	0.235145	0.331111	0.35145	0.358418	0.256059	0.181977	0.133878	0.0204743	0.162498		24.1667	0.1155	0.168112	0.355378	0.208212	0.30441	0.181752	0.16781	0.257327	0.152313	0.43473
	0.25	0.171525	0.18067	0.237517	0.223184	0.32669	0.139629	0.0391827	0.206124	0.205681	0.202618		24.25	0.333199	0.206988	0.336153	0.34564	0.351721	0.261439	0.19776	0.147245	0.0348818	0.164239		24.25	0.0963327	0.192685	0.353275	0.211995	0.315254	0.187352	0.17192	0.264123	0.150913	0.451953
	0.333333	0.183491	0.197757	0.221709	0.203359	0.313956	0.150567	0.0309275	0.195055	0.219089	0.211529		24.3333	0.318777	0.175603	0.337392	0.335124	0.341465	0.265624	0.213948	0.161179	0.0514161	0.165626		24.3333	0.0821105	0.219764	0.349581	0.214762	0.328258	0.193564	0.176168	0.273718	0.15061	0.469939
	0.416667	0.193349	0.215055	0.206393	0.186708	0.300782	0.162313	0.0225797	0.184379	0.231922	0.218373		24.4167	0.301717	0.143184	0.335359	0.320124	0.328657	0.267827	0.229918	0.17543	0.0690453	0.167573		24.4167	0.0725318	0.247338	0.344956	0.216625	0.341929	0.200463	0.180052	0.286077	0.152623	0.487188
	0.5	0.20015	0.231493	0.191762	0.174623	0.287367	0.174501	0.0148911	0.174822	0.242444	0.221907		24.5	0.28258	0.111927	0.33058	0.30086	0.314303	0.267259	0.245047	0.189747	0.0867376	0.170996		24.5	0.0672952	0.273402	0.340061	0.217697	0.354774	0.208124	0.183066	0.301162	0.158175	0.502202
	0.583333	0.203168	0.246157	0.177977	0.168017	0.27396	0.1867	0.00852305	0.167023	0.249273	0.22119		24.5833	0.261894	0.0837056	0.323511	0.27768	0.299361	0.263339	0.258699	0.203777	0.10361	0.176541		24.5833	0.0660718	0.296193	0.335534	0.218153	0.365596	0.216565	0.184871	0.318673	0.168058	0.513785
	0.666667	0.202565	0.258764	0.165067	0.165881	0.261012	0.198227	0.0037774	0.16126	0.252455	0.216508		24.6667	0.240044	0.0591132	0.314309	0.251435	0.284592	0.256298	0.270193	0.21675	0.119376	0.18379		24.6667	0.0684214	0.314933	0.33194	0.218423	0.374383	0.225578	0.185772	0.337247	0.18135	0.521954
	0.75	0.198723	0.269191	0.153033	0.166728	0.249026	0.208338	0.000865811	0.157724	0.252392	0.20845		24.75	0.217381	0.0384215	0.303058	0.2231	0.270706	0.246572	0.278838	0.227796	0.133898	0.192056		24.75	0.0738763	0.329092	0.32982	0.218999	0.381419	0.234895	0.186238	0.355256	0.196697	0.527028
	0.833333	0.192024	0.277316	0.141873	0.169071	0.238504	0.216287	0	0.156605	0.249486	0.197605		24.8333	0.194257	0.0219024	0.289844	0.19365	0.258414	0.234596	0.28394	0.236045	0.14704	0.200654		24.8333	0.0819687	0.338137	0.329717	0.220376	0.386988	0.244252	0.18674	0.371072	0.212748	0.529326
	0.916667	0.182851	0.283015	0.131586	0.171421	0.229949	0.221329	0.00139168	0.158093	0.244139	0.184562		24.9167	0.171021	0.00982776	0.27475	0.164061	0.248426	0.220807	0.284807	0.240623	0.158663	0.208896		24.9167	0.0922307	0.341537	0.332173	0.223046	0.391372	0.253381	0.187746	0.383068	0.228152	0.529169
	1	0.171585	0.286164	0.12217	0.172292	0.223864	0.222718	0.00525256	0.162379	0.236754	0.169912		25	0.148026	0.00246962	0.257861	0.135308	0.241454	0.20564	0.280747	0.240661	0.16863	0.216098		25	0.104194	0.338761	0.337733	0.227504	0.394856	0.262018	0.189725	0.389616	0.241555	0.526874
	1.08333	0.158772	0.286723	0.113653	0.170476	0.220586	0.219957	0.0115966	0.169423	0.227682	0.154232		25.0833	0.125783	0	0.239343	0.108296	0.237929	0.189514	0.27135	0.23557	0.176758	0.221601		25.0833	0.117405	0.329592	0.346699	0.234055	0.397701	0.269849	0.192999	0.389472	0.251787	0.522763
	1.16667	0.14561	0.28498	0.106183	0.165884	0.219799	0.213541	0.0196471	0.178275	0.217074	0.138047		25.1667	0.105451	0.00219147	0.219693	0.083653	0.237171	0.172779	0.257342	0.225889	0.182672	0.224859		25.1667	0.131462	0.315081	0.358425	0.24226	0.400077	0.276383	0.197307	0.382924	0.258396	0.517154
	1.25	0.133458	0.281307	0.0999338	0.158708	0.221022	0.204212	0.0284293	0.187752	0.205031	0.121872		25.25	0.0883479	0.00871675	0.199492	0.0619341	0.238222	0.155768	0.23973	0.212441	0.185952	0.225356		25.25	0.145975	0.296592	0.372023	0.25149	0.402132	0.281081	0.202239	0.370646	0.261111	0.510368
	1.33333	0.123676	0.276074	0.0950818	0.149139	0.223773	0.192711	0.0369687	0.196675	0.191652	0.106222		25.3333	0.0757938	0.0192485	0.17932	0.0436959	0.240122	0.138813	0.219522	0.196049	0.186178	0.222575		25.3333	0.160556	0.275491	0.386608	0.26112	0.404014	0.283405	0.207386	0.353311	0.259661	0.502725
	1.41667	0.117625	0.269653	0.0918025	0.13737	0.227572	0.179782	0.0442908	0.203862	0.177038	0.0916103		25.4167	0.0691078	0.0334595	0.159755	0.0294947	0.241913	0.122248	0.197726	0.177536	0.18293	0.215999		25.4167	0.174817	0.253143	0.401293	0.270521	0.40587	0.282817	0.212337	0.331591	0.253775	0.494545
	1.5	0.116665	0.262415	0.0902714	0.12359	0.231937	0.166167	0.0494211	0.208133	0.161288	0.078551		25.5	0.0696091	0.0510225	0.141377	0.0198869	0.242635	0.106405	0.175351	0.157723	0.175788	0.20511		25.5	0.188369	0.230914	0.415192	0.279066	0.407848	0.278778	0.216686	0.306159	0.243182	0.486148
	1.58333	0.12166	0.254755	0.0906652	0.108216	0.23653	0.152472	0.0516268	0.208504	0.144542	0.0674302		25.5833	0.0780753	0.0714405	0.124749	0.0152178	0.241523	0.0915463	0.153273	0.137369	0.164621	0.189692		25.5833	0.200889	0.210018	0.427505	0.286174	0.409907	0.271002	0.22005	0.277765	0.227847	0.477744
	1.66667	0.131494	0.247166	0.0931642	0.0925494	0.241583	0.138761	0.051143	0.20478	0.127092	0.0581209		25.6667	0.0931176	0.0935386	0.110361	0.0149888	0.238572	0.0776483	0.13184	0.116972	0.150457	0.170728		25.6667	0.212321	0.191074	0.43777	0.291445	0.411252	0.260212	0.222167	0.247475	0.208686	0.469102
	1.75	0.144552	0.240164	0.0979498	0.0781171	0.247472	0.12496	0.0484468	0.196965	0.109271	0.0503678		25.75	0.112806	0.115972	0.098684	0.0184904	0.233974	0.064617	0.111268	0.0969644	0.134615	0.149502		25.75	0.222673	0.174548	0.445613	0.294524	0.410901	0.24738	0.222804	0.21643	0.186848	0.459879
	1.83333	0.159224	0.234266	0.105203	0.0664449	0.254573	0.110997	0.0440151	0.185062	0.0914095	0.0439159		25.8333	0.135209	0.137397	0.0901919	0.0250129	0.227916	0.0523583	0.091776	0.0777794	0.118412	0.127299		25.8333	0.231954	0.160907	0.45066	0.295058	0.407869	0.233483	0.221724	0.185772	0.163484	0.449734
	1.91667	0.173895	0.229988	0.115106	0.0590589	0.26326	0.0967991	0.0383249	0.169072	0.0738397	0.0385097		25.9167	0.158396	0.156468	0.0853564	0.0338467	0.220589	0.0407778	0.0735794	0.0598501	0.103167	0.105402		25.9167	0.240173	0.150618	0.452535	0.292693	0.401175	0.219492	0.218695	0.156643	0.139747	0.438326
	2	0.186954	0.227848	0.127839	0.0574851	0.273909	0.0822933	0.0318533	0.149	0.0568931	0.0338942		26	0.180438	0.171841	0.0846499	0.0442823	0.212181	0.0297813	0.0568953	0.0436096	0.0901981	0.0850946		26	0.247339	0.144149	0.450865	0.287073	0.389834	0.206384	0.213483	0.130186	0.116786	0.425313
	2.08333	0.197119	0.22813	0.14344	0.0628044	0.286664	0.0675131	0.0251539	0.125164	0.0409622	0.0299151		26.0833	0.19977	0.182584	0.0882558	0.0556898	0.202964	0.0194347	0.0419384	0.0294678	0.0805598	0.0674537		26.0833	0.253459	0.141765	0.445415	0.278011	0.373198	0.194996	0.206098	0.107349	0.0956094	0.410634
	2.16667	0.204431	0.230193	0.161367	0.0743181	0.300746	0.0529159	0.0190874	0.0991477	0.0266824	0.0268224		26.1667	0.21629	0.189418	0.0952014	0.0677581	0.193542	0.0104445	0.0289139	0.0177419	0.0742543	0.0527255		26.1667	0.258532	0.142932	0.436518	0.265978	0.351961	0.18563	0.197532	0.0883011	0.0766451	0.395351
	2.25	0.209264	0.233167	0.180937	0.0908822	0.315144	0.0390656	0.0145909	0.0728524	0.01475	0.0249673		26.25	0.230264	0.193474	0.104225	0.0802556	0.1846	0.00367743	0.018025	0.00872594	0.0710205	0.0409487		26.25	0.262555	0.146914	0.424647	0.251613	0.327151	0.178451	0.189023	0.07302	0.0601788	0.380807
	2.33333	0.211992	0.23618	0.201464	0.111353	0.328847	0.0265257	0.0126019	0.0481783	0.00586133	0.0247009		26.3333	0.241955	0.195886	0.114065	0.092951	0.176823	0	0.00947479	0.00271395	0.070597	0.0321622		26.3333	0.265525	0.152975	0.410277	0.235554	0.299794	0.173624	0.181807	0.0614818	0.0464953	0.368344
	2.41667	0.212988	0.23836	0.222263	0.134586	0.340846	0.01586	0.0140576	0.0270257	0.000712564	0.0263741		26.4167	0.251629	0.197786	0.12346	0.105613	0.170897	0.000278889	0.00346641	0	0.0727227	0.0264047		26.4167	0.267441	0.16038	0.393879	0.218439	0.270921	0.171314	0.177123	0.0536629	0.0358798	0.359305
	2.5	0.212624	0.238835	0.24265	0.159438	0.350129	0.00763224	0.0198954	0.0112951	0	0.0303382		26.5	0.25955	0.200307	0.131148	0.11801	0.167507	0.00538073	0.000202936	0.000878129	0.0771365	0.0237152		26.5	0.268298	0.168391	0.375929	0.200905	0.241557	0.171688	0.176206	0.0495396	0.0286172	0.355031
	2.58333	0.211215	0.236935	0.261927	0.18477	0.355892	0.00231289	0.0307493	0.00242429	0.00426628	0.0368153		26.5833	0.265866	0.20428	0.136263	0.130054	0.167196	0.0159531	0	0.00562521	0.0837785	0.0242378		26.5833	0.268037	0.176276	0.356836	0.183537	0.212623	0.174823	0.179903	0.0490719	0.0249818	0.356428
	2.66667	0.208838	0.232789	0.279351	0.209459	0.35816	0	0.0460412	0	0.0134395	0.0455124		26.6667	0.270248	0.20933	0.139524	0.142232	0.169939	0.0317675	0.00362327	0.0144494	0.093395	0.0285391		26.6667	0.266374	0.183309	0.336755	0.166706	0.184593	0.180441	0.187493	0.0521538	0.0252045	0.362643
	2.75	0.205511	0.22673	0.294166	0.232388	0.357161	0.000698468	0.0648898	0.00314639	0.0272943	0.0560077		26.75	0.272251	0.21478	0.142043	0.155175	0.175567	0.0523764	0.0119509	0.0275416	0.106934	0.0372908		26.75	0.262967	0.188764	0.315782	0.150729	0.157834	0.188178	0.197862	0.0586629	0.0295055	0.372386
	2.83333	0.201251	0.219086	0.305618	0.25244	0.353126	0.00441319	0.0864135	0.0109876	0.0456051	0.0678792		26.8333	0.27143	0.219954	0.144934	0.169515	0.183912	0.0773321	0.0258611	0.0450929	0.125342	0.0511648		26.8333	0.257474	0.191918	0.294007	0.135923	0.132714	0.19767	0.209898	0.0684767	0.038105	0.384365
	2.91667	0.196076	0.210191	0.31295	0.268497	0.346285	0.0111491	0.109731	0.0226477	0.0681465	0.0807052		26.9167	0.267339	0.224173	0.149312	0.185881	0.194805	0.106187	0.0462321	0.0672942	0.149569	0.0708329		26.9167	0.249554	0.192046	0.271524	0.122607	0.109599	0.208551	0.222487	0.0814728	0.0512232	0.397291

## Sheet: ConelessWaveforms
DIURNAL WAVEFORM		LAST 9 DAYS NATURAL											LAST 9 DAYS NIGHT											LAST 9 DAYS LD
	ANIMAL	1	2	3	4	5	6	7	8	9		ANIMAL	1	2	3	4	5	6	7	8	9		ANIMAL	1	2	3	4	5	6	7	8	9
	ZT (h)	NORMALISED MEAN BODY TEMP										ZT (h)	NORMALISED MEAN BODY TEMP										ZT (h)	NORMALISED MEAN BODY TEMP
	3	0.04451	0.119142	0.132405	0.32531	0.22925	0.276736	0.125816	0.233797	0.12654		3	0.0352137	0.0684525	0.0400505	0.0338132	0	0.21774	0.0196136	0.168142	0.259991		3	0.093098	0.160001	0.177357	0.0977644	0.183224	0.221221	0.347906	0.167325	0.138297
	3.08333	0.0406462	0.0920871	0.134868	0.314712	0.222116	0.276136	0.125739	0.231743	0.139532		3.08333	0.0389341	0.0478908	0.0326145	0.0556056	0.0183957	0.238255	0.00678494	0.183756	0.263461		3.08333	0.0839474	0.144143	0.18624	0.088642	0.186465	0.229912	0.333558	0.1696	0.137697
	3.16667	0.0400957	0.0710286	0.137811	0.304198	0.216629	0.275303	0.128503	0.228918	0.155595		3.16667	0.0431166	0.0299114	0.0262623	0.0800507	0.0375798	0.259203	0.000715848	0.198106	0.265282		3.16667	0.0767008	0.127408	0.194431	0.080442	0.193607	0.238153	0.315647	0.172868	0.138806
	3.25	0.0417762	0.0551112	0.140348	0.292673	0.212234	0.273483	0.132839	0.224242	0.173261		3.25	0.0472425	0.0153676	0.0216764	0.106605	0.0574388	0.278617	0	0.210321	0.265073		3.25	0.071855	0.110777	0.201358	0.0729221	0.203058	0.24561	0.295987	0.176644	0.141782
	3.33333	0.0446057	0.0434793	0.141593	0.279041	0.208378	0.269922	0.13748	0.216632	0.191067		3.33333	0.0507936	0.00511267	0.0195394	0.134723	0.0778593	0.294531	0.0032311	0.219533	0.262456		3.33333	0.0699068	0.0952336	0.20645	0.0658396	0.213219	0.251949	0.276395	0.180442	0.146784
	3.41667	0.0475021	0.0352774	0.140659	0.26221	0.204506	0.263863	0.141157	0.205007	0.207548		3.41667	0.0532512	0	0.0205339	0.163862	0.0987278	0.304978	0.00900283	0.22487	0.257052		3.41667	0.0713529	0.0817595	0.209134	0.0589519	0.222497	0.256836	0.258685	0.183778	0.153968
	3.5	0.0493832	0.0296497	0.136659	0.241082	0.200064	0.254553	0.142602	0.188287	0.221239		3.5	0.0540971	0.000882888	0.0253425	0.193478	0.119931	0.307993	0.0159089	0.225464	0.248482		3.5	0.0766901	0.0713373	0.20884	0.0520167	0.229296	0.259935	0.244674	0.186166	0.163494
	3.58333	0.0494183	0.0260317	0.129094	0.21502	0.194606	0.241498	0.140806	0.165941	0.230857		3.58333	0.0530668	0.00827981	0.0342348	0.222818	0.141182	0.302251	0.0228121	0.220776	0.236754		3.58333	0.0860419	0.0646729	0.205221	0.0449077	0.232251	0.260954	0.235764	0.187172	0.175185
	3.66667	0.0477818	0.0250229	0.119006	0.185209	0.188106	0.225252	0.135791	0.139644	0.235853		3.66667	0.0509123	0.0213699	0.0458289	0.250295	0.161505	0.289006	0.0296516	0.211596	0.223436		3.66667	0.0980378	0.0613656	0.19883	0.0379641	0.230923	0.259758	0.231719	0.186568	0.187538
	3.75	0.0448992	0.027514	0.107824	0.153288	0.180647	0.206632	0.12784	0.111624	0.23586		3.75	0.0486399	0.0389974	0.0583301	0.274113	0.179748	0.270154	0.0366358	0.199045	0.210481		3.75	0.110934	0.0607383	0.190446	0.0316413	0.225104	0.256257	0.231889	0.184181	0.198712
	3.83333	0.0411964	0.0343955	0.0969769	0.1209	0.172311	0.186453	0.117233	0.0841072	0.23051		3.83333	0.0472556	0.0600066	0.0699435	0.292478	0.194763	0.247589	0.043973	0.184245	0.199843		3.83333	0.122988	0.0621139	0.180847	0.0263948	0.214585	0.250356	0.235625	0.179834	0.206872
	3.91667	0.0370989	0.046558	0.0878946	0.0896834	0.16318	0.165532	0.104251	0.0593207	0.219437		3.91667	0.0477656	0.0832418	0.0788744	0.303595	0.205399	0.223209	0.0518714	0.168316	0.193479		3.91667	0.132454	0.0648151	0.170812	0.0226801	0.199159	0.241965	0.242279	0.173351	0.210177
	4	0.0330326	0.0648922	0.0820057	0.0612801	0.153337	0.144685	0.0891769	0.0394914	0.202273		4	0.051176	0.107547	0.083328	0.305667	0.210506	0.198909	0.0605395	0.15238	0.193341		4	0.13759	0.0681648	0.16112	0.0209528	0.178617	0.23099	0.2512	0.164558	0.206791
	4.08333	0.0294248	0.0897911	0.0803024	0.0371961	0.142901	0.124743	0.0724411	0.0263482	0.179054		4.08333	0.0580488	0.131885	0.0820597	0.297508	0.209512	0.176381	0.0703227	0.137556	0.200736		4.08333	0.137102	0.0715535	0.152333	0.0214289	0.153143	0.217461	0.261633	0.153392	0.195497
	4.16667	0.0267107	0.119657	0.0820294	0.0183991	0.132148	0.106604	0.0550774	0.019628	0.151435		4.16667	0.0671696	0.15569	0.0760266	0.280367	0.204156	0.156511	0.0821155	0.124956	0.214377		4.16667	0.131493	0.0746417	0.144159	0.0233675	0.124483	0.201895	0.272392	0.140244	0.177561
	4.25	0.0253272	0.152396	0.0859945	0.00572266	0.121392	0.0911805	0.0382699	0.0185699	0.121471		4.25	0.0768797	0.178513	0.0667359	0.2561	0.196755	0.139979	0.0969496	0.11569	0.232328		4.25	0.121717	0.0771577	0.136088	0.0257883	0.0947787	0.18493	0.282185	0.125617	0.154872
	4.33333	0.0257111	0.185911	0.0910056	0	0.110948	0.0793868	0.0232024	0.0224129	0.0912198		4.33333	0.0855206	0.199908	0.0556948	0.226564	0.189624	0.127466	0.115857	0.110869	0.252652		4.33333	0.108729	0.0788299	0.127611	0.027711	0.0661682	0.167207	0.289718	0.110014	0.129319
	4.41667	0.0282994	0.218109	0.0958703	0.00206449	0.101128	0.0721359	0.0110588	0.030396	0.0627372		4.41667	0.0914335	0.219425	0.0444105	0.193617	0.185081	0.119653	0.139868	0.111601	0.273414		4.41667	0.093481	0.0793865	0.11822	0.0281552	0.040791	0.149362	0.293699	0.0939412	0.102789
	4.5	0.0335291	0.246895	0.0993965	0.0127495	0.0922488	0.0703411	0.00302318	0.0417582	0.0380802		4.5	0.0929599	0.236618	0.0343903	0.159116	0.185442	0.117221	0.170016	0.118998	0.292678		4.5	0.0769278	0.0785557	0.107406	0.0261408	0.0207866	0.132036	0.292835	0.0779004	0.0771715
	4.58333	0.0416459	0.270519	0.100592	0.0324411	0.0845611	0.0746017	4.03987e-06	0.0558055	0.0190231		4.58333	0.0890107	0.251043	0.0268752	0.124855	0.192447	0.120479	0.206649	0.133589	0.308827		4.58333	0.06001	0.0762152	0.0949671	0.0211283	0.00776074	0.115787	0.286216	0.0623992	0.0541306
	4.66667	0.0521321	0.288622	0.0992667	0.0597369	0.0780717	0.0842608	0.00180906	0.0721118	0.00620931		4.66667	0.0807743	0.262277	0.0220413	0.0923854	0.20553	0.128242	0.247383	0.153592	0.321521		4.66667	0.0436176	0.07284	0.081936	0.0143424	0.00118565	0.100854	0.274462	0.0479587	0.0344349
	4.75	0.0642787	0.301189	0.0954293	0.092787	0.0727258	0.0983476	0.0079706	0.0903178	0		4.75	0.0700089	0.2699	0.0197987	0.0631956	0.22355	0.138954	0.28915	0.176643	0.330738		4.75	0.0286275	0.0690545	0.0696515	0.0074486	0	0.0873942	0.258577	0.035103	0.0186293
	4.83333	0.077377	0.308206	0.0890894	0.129742	0.0684682	0.115891	0.018021	0.110064	0.00075617		4.83333	0.0584723	0.273495	0.0200571	0.0387745	0.245362	0.151056	0.328884	0.200378	0.336456		4.83333	0.0159169	0.0654832	0.059453	0.00211262	0.00314247	0.0755672	0.239564	0.0243566	0.00725842
	4.91667	0.0907181	0.309659	0.0802564	0.168751	0.0652439	0.135921	0.0314927	0.130993	0.00883885		4.91667	0.0479226	0.272641	0.0227267	0.0206107	0.269826	0.162994	0.363517	0.222433	0.338656		4.91667	0.00636272	0.0627505	0.0526798	0	0.00955175	0.0655309	0.218426	0.0162437	0.000867078
	5	0.103593	0.305535	0.0689396	0.207966	0.0629979	0.157465	0.0479179	0.152743	0.0246091		5	0.0401178	0.26692	0.0277172	0.0101932	0.295798	0.173208	0.389983	0.240447	0.337314		5	0.000842106	0.0614807	0.0506712	0.00277635	0.0181665	0.0574439	0.196166	0.0112888	0
	5.08333	0.11543	0.296087	0.0553828	0.245763	0.0616994	0.179522	0.0666603	0.17473	0.0479607		5.08333	0.0364097	0.256137	0.0348769	0.00863019	0.32212	0.180459	0.405963	0.252433	0.332593		5.08333	0	0.06212	0.0543385	0.0115554	0.0280849	0.0513295	0.173661	0.0099015	0.00486701
	5.16667	0.126204	0.282644	0.0407665	0.28143	0.0614147	0.200958	0.0864081	0.19546	0.0769186		5.16667	0.0365251	0.240995	0.0438071	0.0155089	0.347565	0.184768	0.412136	0.25791	0.325382		5.16667	0.00355297	0.0644005	0.0628801	0.0252435	0.0390429	0.0466706	0.151271	0.0120332	0.0143383
	5.25	0.136028	0.266803	0.0265053	0.314482	0.0622341	0.22061	0.105681	0.213215	0.109041		5.25	0.0397846	0.222417	0.0540476	0.030036	0.37089	0.186475	0.40993	0.256777	0.316754		5.25	0.0109855	0.0678761	0.0750663	0.042195	0.0509358	0.0428154	0.129233	0.0175208	0.026949
	5.33333	0.145013	0.25016	0.014014	0.344434	0.0642483	0.237314	0.122998	0.226276	0.141885		5.33333	0.0455087	0.201329	0.0651379	0.0514183	0.390853	0.185918	0.400775	0.248932	0.307781		5.33333	0.021782	0.0721008	0.0896675	0.0607644	0.0636591	0.0391118	0.10778	0.0262011	0.0412344
	5.41667	0.153271	0.234314	0.00470731	0.3708	0.0675477	0.249906	0.13688	0.232922	0.173009		5.41667	0.0530181	0.178658	0.0766176	0.0788625	0.406211	0.183435	0.386098	0.234272	0.299535		5.41667	0.035427	0.0766284	0.105454	0.0793062	0.0771081	0.0349078	0.0871474	0.0379109	0.0557297
	5.5	0.160915	0.22086	0	0.393096	0.0722228	0.257222	0.145844	0.231435	0.199971		5.5	0.0616334	0.155328	0.0880265	0.111575	0.41572	0.179366	0.367327	0.212695	0.293088		5.5	0.0514049	0.0810128	0.121196	0.0961748	0.0911782	0.0295513	0.0675694	0.0524869	0.0689702
	5.58333	0.168074	0.210948	0.000825162	0.41092	0.0783109	0.258473	0.148944	0.220775	0.220868		5.58333	0.0706991	0.132324	0.0989083	0.148538	0.418471	0.173969	0.345858	0.184686	0.289117		5.58333	0.0691623	0.0847915	0.135836	0.11006	0.10575	0.0226891	0.0493483	0.0696143	0.0798419
	5.66667	0.174947	0.203939	0.0061894	0.424212	0.0856362	0.254378	0.147353	0.202618	0.235956		5.66667	0.079656	0.110872	0.108824	0.187832	0.414884	0.167182	0.322958	0.153075	0.28671		5.66667	0.0879939	0.0874362	0.149002	0.120995	0.120647	0.0151627	0.0330571	0.0883706	0.0886336
	5.75	0.181748	0.198746	0.0146177	0.432995	0.0939699	0.246029	0.14278	0.179321	0.246029		5.75	0.0879689	0.0922554	0.117339	0.22731	0.40571	0.158866	0.29986	0.121282	0.284559		5.75	0.107156	0.0884023	0.160496	0.129346	0.135675	0.00811221	0.0193361	0.107682	0.0959851
	5.83333	0.188693	0.194282	0.024635	0.437293	0.103083	0.23452	0.136931	0.153239	0.251883		5.83333	0.0951026	0.0777591	0.124019	0.264827	0.391704	0.148878	0.277798	0.092725	0.281357		5.83333	0.125907	0.0871453	0.170118	0.135481	0.150644	0.00267792	0.00882594	0.126473	0.102536
	5.91667	0.195998	0.18946	0.0347663	0.437128	0.112747	0.220945	0.131514	0.126727	0.254314		5.91667	0.100522	0.0686675	0.128429	0.298239	0.373616	0.137078	0.258007	0.0708227	0.275795		5.91667	0.143501	0.0831204	0.177669	0.139769	0.165362	0	0.00216708	0.143671	0.108926
	6	0.203877	0.183194	0.0435366	0.432526	0.122732	0.206397	0.128236	0.102143	0.254115		6	0.103691	0.0662652	0.130133	0.325399	0.352201	0.123326	0.241719	0.0589936	0.266565		6	0.159197	0.0757832	0.182949	0.142576	0.179635	0.00121866	0	0.158202	0.115796
	6.08333	0.212313	0.174786	0.0498424	0.423593	0.13278	0.191944	0.128392	0.0815392	0.251916		6.08333	0.104229	0.0713642	0.128975	0.344674	0.328301	0.107768	0.229821	0.0597721	0.252914		6.08333	0.172389	0.0649224	0.185809	0.144266	0.193262	0.00705448	0.00280948	0.169177	0.123556
	6.16667	0.220348	0.165095	0.0540668	0.41077	0.142518	0.178547	0.131631	0.065761	0.247686		6.16667	0.102364	0.0828868	0.125904	0.356465	0.303131	0.0917115	0.2218	0.0721564	0.236304		6.16667	0.183018	0.0516601	0.18629	0.145186	0.205997	0.0165496	0.0104573	0.176459	0.13171
	6.25	0.22679	0.15537	0.0569644	0.394584	0.15154	0.167144	0.13719	0.0553511	0.241226		6.25	0.0984779	0.0992826	0.122146	0.361689	0.277994	0.076749	0.216797	0.0942605	0.218749		6.25	0.191165	0.0374519	0.184484	0.145678	0.217585	0.0283264	0.0226496	0.180095	0.139533
	6.33333	0.230448	0.146858	0.0592898	0.375559	0.159445	0.158669	0.144304	0.050852	0.232338		6.33333	0.0929539	0.119001	0.118927	0.361258	0.254195	0.0644752	0.213952	0.124199	0.202265		6.33333	0.19691	0.0237535	0.180481	0.146082	0.22777	0.0410075	0.0390925	0.180133	0.146301
	6.41667	0.23013	0.140808	0.0617976	0.354221	0.165828	0.154061	0.15221	0.0528065	0.220825		6.41667	0.0861738	0.140493	0.117475	0.356088	0.233039	0.0564842	0.212405	0.160085	0.188869		6.41667	0.200333	0.0120204	0.174373	0.146742	0.236298	0.0532154	0.0594919	0.176621	0.151287
	6.5	0.224646	0.138469	0.0652425	0.331096	0.170285	0.154253	0.160145	0.0617572	0.206489		6.5	0.0785198	0.162207	0.119014	0.347091	0.21583	0.0543701	0.211295	0.200033	0.180575		6.5	0.201515	0.0037081	0.166251	0.148	0.242911	0.0635725	0.083554	0.169608	0.153768
	6.58333	0.213235	0.140904	0.070297	0.306891	0.172577	0.159765	0.167488	0.0777856	0.189408		6.58333	0.0705156	0.183038	0.124474	0.335257	0.203457	0.0592825	0.210009	0.242217	0.178839		6.58333	0.200523	0	0.156393	0.150071	0.247418	0.0710321	0.110731	0.15939	0.153366
	6.66667	0.196864	0.148439	0.0773062	0.283044	0.173122	0.169436	0.174188	0.0991284	0.170765		6.66667	0.0632507	0.203655	0.133584	0.321872	0.195151	0.0705932	0.208912	0.285049	0.182875		6.66667	0.19738	0.000990303	0.14583	0.152676	0.249882	0.0758708	0.139459	0.147264	0.151096
	6.75	0.176933	0.161216	0.0865332	0.261177	0.172502	0.181688	0.180335	0.123561	0.152019		6.75	0.0579563	0.225173	0.145779	0.308296	0.189725	0.087229	0.208614	0.327001	0.191339		6.75	0.192096	0.00650096	0.135781	0.155406	0.250429	0.078696	0.167922	0.134774	0.14832
	6.83333	0.154842	0.179375	0.098241	0.242909	0.171298	0.194943	0.18602	0.148859	0.134628		6.83333	0.0558633	0.248707	0.160492	0.29589	0.185994	0.108117	0.209727	0.366544	0.202885		6.83333	0.184682	0.0163539	0.127466	0.157856	0.249184	0.080115	0.194301	0.123465	0.146402
	6.91667	0.131989	0.203059	0.112693	0.229863	0.170093	0.207623	0.191333	0.172798	0.120052		6.91667	0.058203	0.27537	0.177154	0.286015	0.182773	0.132184	0.21286	0.40215	0.216168		6.91667	0.175149	0.0303712	0.122103	0.159619	0.246273	0.0807352	0.216778	0.114883	0.146703
	7	0.109773	0.232409	0.130151	0.223657	0.169469	0.218149	0.196367	0.193153	0.10975		7	0.0662062	0.306277	0.1952	0.280031	0.178876	0.158358	0.218626	0.43229	0.229841		7	0.163507	0.0483746	0.12091	0.160287	0.241822	0.0811639	0.233538	0.110571	0.150586
	7.08333	0.0893716	0.267126	0.150584	0.225379	0.169972	0.225438	0.201094	0.208293	0.10489		7.08333	0.0806198	0.341886	0.21407	0.278843	0.173551	0.18547	0.227288	0.455764	0.242793		7.08333	0.149983	0.0699222	0.124631	0.159661	0.236079	0.0819087	0.243303	0.111633	0.159086
	7.16667	0.0710664	0.305158	0.172776	0.233975	0.172006	0.230385	0.20502	0.218961	0.105486		7.16667	0.100253	0.380027	0.233243	0.281534	0.167775	0.211973	0.23773	0.472684	0.254844		7.16667	0.135663	0.0935154	0.132099	0.158364	0.229776	0.0830775	0.246963	0.117392	0.171935
	7.25	0.0549173	0.34401	0.195215	0.247855	0.175941	0.234384	0.207532	0.226494	0.111259		7.25	0.123432	0.417875	0.252205	0.286729	0.16296	0.236226	0.248486	0.483488	0.266045		7.25	0.12185	0.117392	0.141675	0.157226	0.223766	0.0846784	0.245946	0.12673	0.188533
	7.33333	0.0409838	0.38119	0.216391	0.265432	0.182145	0.238824	0.208017	0.232228	0.121932		7.33333	0.14848	0.452603	0.270442	0.293055	0.160518	0.256586	0.258093	0.488614	0.276449		7.33333	0.109847	0.139789	0.151716	0.157075	0.218905	0.0867195	0.241683	0.138528	0.208285
	7.41667	0.0293255	0.414204	0.234792	0.285117	0.190988	0.245097	0.205863	0.2375	0.137227		7.41667	0.173723	0.481385	0.28744	0.299139	0.161859	0.271412	0.265088	0.488502	0.286109		7.41667	0.100957	0.158944	0.160582	0.158742	0.216045	0.0892088	0.235604	0.151668	0.230593
	7.5	0.020002	0.440558	0.248908	0.305322	0.202839	0.254595	0.200459	0.243647	0.156867		7.5	0.197486	0.501396	0.302686	0.303606	0.168395	0.279062	0.268005	0.483591	0.295077		7.5	0.0964817	0.173095	0.166629	0.163055	0.216041	0.0921545	0.229139	0.16503	0.254861
	7.58333	0.0129988	0.458433	0.257586	0.324794	0.2178	0.268105	0.191532	0.251568	0.180481		7.58333	0.218321	0.510594	0.31573	0.305461	0.181021	0.278538	0.265904	0.474248	0.303563		7.58333	0.0973721	0.181032	0.168716	0.170512	0.219511	0.095546	0.223512	0.177645	0.280264
	7.66667	0.00800556	0.4687	0.261114	0.343627	0.234907	0.284003	0.180176	0.260422	0.207331		7.66667	0.235686	0.510082	0.326376	0.305215	0.198573	0.271425	0.259924	0.46055	0.312404		7.66667	0.103172	0.183763	0.167688	0.180277	0.226131	0.0992985	0.219124	0.189138	0.305074
	7.75	0.00463813	0.472904	0.260139	0.362252	0.252928	0.300062	0.167826	0.268931	0.236584		7.75	0.249264	0.501748	0.334489	0.303756	0.219371	0.259949	0.25173	0.442504	0.322596		7.75	0.113072	0.182849	0.164888	0.191182	0.235338	0.103309	0.216169	0.199282	0.327335
	7.83333	0.0025122	0.47259	0.255308	0.3811	0.270633	0.314054	0.155917	0.275816	0.267411		7.83333	0.258742	0.487478	0.339936	0.301972	0.241735	0.246341	0.242983	0.420115	0.335132		7.83333	0.126264	0.179849	0.161659	0.202059	0.246574	0.107474	0.214842	0.20785	0.345093
	7.91667	0.00124351	0.469303	0.247267	0.4006	0.286789	0.323753	0.145883	0.279801	0.29898		7.91667	0.263803	0.469161	0.342584	0.300753	0.263984	0.232827	0.235346	0.393389	0.351007		7.91667	0.14194	0.176324	0.159346	0.21174	0.259277	0.111689	0.215339	0.214617	0.356392
	8	0.00044778	0.464586	0.236662	0.421184	0.300168	0.326929	0.13916	0.279606	0.330458		8	0.264132	0.448683	0.3423	0.300986	0.28444	0.221636	0.230483	0.362333	0.371216		8	0.15929	0.173834	0.159292	0.219056	0.272887	0.115853	0.217855	0.219356	0.359277
	8.08333	0	0.459727	0.224072	0.442923	0.309851	0.322137	0.136856	0.274413	0.361063		8.08333	0.259567	0.427546	0.33898	0.303312	0.301745	0.214521	0.229674	0.32723	0.396154		8.08333	0.177437	0.173736	0.162481	0.223121	0.286737	0.119841	0.222529	0.221934	0.352517
	8.16667	0.00081211	0.454981	0.209794	0.464449	0.316178	0.311051	0.138777	0.265244	0.390196		8.16667	0.250562	0.405699	0.332635	0.307382	0.315834	0.211331	0.232668	0.289475	0.423819		8.16667	0.195214	0.176564	0.168469	0.224174	0.299741	0.123453	0.22928	0.22259	0.337777
	8.25	0.0040553	0.450344	0.194056	0.484036	0.319806	0.296125	0.144402	0.253577	0.417309		8.25	0.237723	0.382705	0.323309	0.312598	0.326967	0.211441	0.238833	0.250742	0.451609		8.25	0.211389	0.18265	0.176449	0.222733	0.310702	0.126469	0.237969	0.22166	0.317446
	8.33333	0.0109008	0.445812	0.177088	0.499959	0.321388	0.279815	0.153211	0.240892	0.441851		8.33333	0.22166	0.358127	0.311042	0.318364	0.335401	0.214224	0.247537	0.212702	0.476923		8.33333	0.224726	0.192322	0.185618	0.219319	0.318429	0.128669	0.248461	0.219475	0.293914
	8.41667	0.0225197	0.441381	0.159117	0.510491	0.32158	0.264575	0.164683	0.228671	0.463273		8.41667	0.202977	0.331528	0.295876	0.324082	0.341397	0.219054	0.258148	0.177029	0.497159		8.41667	0.23399	0.205913	0.195171	0.214451	0.321728	0.129831	0.260617	0.216371	0.26957
	8.5	0.0400832	0.437049	0.140372	0.513906	0.321036	0.25286	0.178298	0.218391	0.481024		8.5	0.182284	0.302471	0.277854	0.329156	0.345212	0.225307	0.270032	0.145395	0.509715		8.5	0.237946	0.223752	0.204303	0.208648	0.319403	0.129735	0.274301	0.21268	0.246803
	8.58333	0.0642294	0.432864	0.121154	0.509168	0.320351	0.246604	0.193577	0.211257	0.494757		8.58333	0.160183	0.27084	0.257183	0.33309	0.347069	0.23241	0.282593	0.119029	0.512578		8.58333	0.235895	0.245876	0.212333	0.202509	0.310807	0.128329	0.289313	0.20875	0.22768
	8.66667	0.0934634	0.429077	0.10205	0.498007	0.319873	0.245659	0.210207	0.207356	0.50493		8.66667	0.137267	0.237807	0.234744	0.335799	0.347051	0.240019	0.29538	0.0973797	0.506086		8.66667	0.229275	0.271146	0.219074	0.196941	0.297466	0.126229	0.305207	0.204985	0.212973
	8.75	0.125757	0.425994	0.0837196	0.48284	0.319892	0.249358	0.227919	0.2065	0.512204		8.75	0.114122	0.204868	0.211583	0.337297	0.345204	0.247842	0.307975	0.0794524	0.491164		8.75	0.220061	0.298131	0.224462	0.19293	0.281453	0.124218	0.321473	0.2018	0.203129
	8.83333	0.159083	0.423918	0.0668236	0.466087	0.320696	0.257031	0.246442	0.208499	0.517238		8.83333	0.0913365	0.173515	0.188746	0.337603	0.341574	0.255589	0.319962	0.0642514	0.468738		8.83333	0.210225	0.325396	0.228433	0.191462	0.264838	0.12308	0.337603	0.199613	0.198598
	8.91667	0.191413	0.423154	0.0520214	0.450166	0.322574	0.268011	0.265504	0.213166	0.520694		8.91667	0.0694983	0.145242	0.167278	0.33673	0.336207	0.262969	0.330925	0.0507816	0.439733		8.91667	0.201743	0.351511	0.230923	0.193523	0.249695	0.123598	0.353087	0.198841	0.199829
	9	0.220718	0.424007	0.0399731	0.437498	0.325816	0.281628	0.284837	0.22031	0.523232		9	0.049195	0.121545	0.148228	0.334697	0.329151	0.269691	0.340446	0.0380475	0.405077		9	0.196588	0.375043	0.231868	0.200099	0.238095	0.126557	0.367416	0.1999	0.20727
	9.08333	0.245287	0.426688	0.0312567	0.430071	0.330585	0.29718	0.303974	0.229633	0.525358		9.08333	0.0310913	0.103617	0.132502	0.331616	0.320571	0.275597	0.348323	0.0254513	0.365943		9.08333	0.196337	0.394793	0.231329	0.211861	0.231687	0.13247	0.380101	0.203046	0.221046
	9.16667	0.264664	0.431033	0.0261248	0.428157	0.33655	0.313821	0.321674	0.240392	0.526968		9.16667	0.0161586	0.0914522	0.12046	0.328	0.31112	0.281053	0.355203	0.013985	0.324502		9.16667	0.200974	0.4105	0.22987	0.228216	0.23043	0.140781	0.390732	0.207893	0.239982
	9.25	0.278712	0.436788	0.024748	0.431599	0.343256	0.330674	0.3365	0.251735	0.527803		9.25	0.00544536	0.0847458	0.11232	0.324456	0.30157	0.286557	0.361944	0.0050381	0.283173		9.25	0.21009	0.422135	0.228178	0.248259	0.23386	0.150662	0.398918	0.213893	0.26258
	9.33333	0.287291	0.443698	0.027297	0.44024	0.350248	0.346858	0.347017	0.26281	0.527604		9.33333	0	0.0831921	0.108304	0.321593	0.292693	0.292609	0.369405	0	0.244376		9.33333	0.223271	0.429671	0.226942	0.271083	0.241513	0.161288	0.404269	0.220497	0.287344
	9.41667	0.290263	0.451506	0.0339427	0.453922	0.357069	0.361494	0.351787	0.272763	0.526111		9.41667	0.000870865	0.0864857	0.108631	0.320021	0.285261	0.299707	0.378448	0.000260192	0.210531		9.41667	0.240106	0.433081	0.22685	0.295781	0.252927	0.171831	0.406393	0.227159	0.312773
	9.5	0.287488	0.459957	0.0448558	0.472487	0.363265	0.373704	0.349374	0.280743	0.523068		9.5	0.00910633	0.0943213	0.113521	0.320349	0.280048	0.308348	0.38993	0.00720813	0.184057		9.5	0.260184	0.432336	0.228591	0.321447	0.267636	0.181466	0.404899	0.233329	0.337372
	9.58333	0.279017	0.468901	0.0599459	0.495557	0.368551	0.382868	0.338991	0.286081	0.518398		9.58333	0.025353	0.106417	0.123046	0.32291	0.277567	0.318864	0.404383	0.021852	0.166855		9.58333	0.282913	0.427692	0.232683	0.347037	0.285021	0.189608	0.399744	0.238539	0.359894
	9.66667	0.265651	0.478607	0.0780782	0.521868	0.373331	0.389412	0.322447	0.288848	0.512767		9.66667	0.0486501	0.122585	0.13669	0.326932	0.277303	0.330909	0.421025	0.0436749	0.158761		9.66667	0.306984	0.42054	0.238969	0.370966	0.30383	0.196647	0.392267	0.242636	0.380109
	9.75	0.248381	0.48945	0.0978569	0.549934	0.378177	0.394021	0.302198	0.289301	0.507024		9.75	0.0776352	0.142661	0.153788	0.331369	0.278482	0.343969	0.438744	0.0717787	0.159089		9.75	0.330909	0.412554	0.247122	0.391512	0.322654	0.203214	0.384153	0.245543	0.398039
	9.83333	0.228197	0.501805	0.117886	0.57827	0.383663	0.39738	0.280703	0.287695	0.502018		9.83333	0.110946	0.166481	0.173675	0.335174	0.280331	0.357529	0.456431	0.105265	0.167156		9.83333	0.353199	0.405408	0.256817	0.406953	0.340086	0.20994	0.377088	0.247185	0.413705
	9.91667	0.20609	0.516046	0.13677	0.605391	0.390364	0.400176	0.260419	0.284285	0.498598		9.91667	0.147219	0.193882	0.195686	0.337299	0.282076	0.371077	0.472975	0.143236	0.182279		9.91667	0.372366	0.400777	0.267726	0.415567	0.354717	0.217456	0.372757	0.247488	0.427131
	10	0.183052	0.532547	0.153112	0.629811	0.398853	0.403093	0.243804	0.279329	0.497612		10	0.185093	0.224698	0.219157	0.336698	0.282943	0.384099	0.487264	0.184793	0.203772		10	0.386921	0.400334	0.279524	0.415633	0.365138	0.226394	0.372845	0.246375	0.438337
	10.0833	0.160156	0.551544	0.165968	0.65044	0.409482	0.406664	0.232771	0.273114	0.499735		10.0833	0.223284	0.258712	0.24344	0.332776	0.282519	0.396045	0.498253	0.228655	0.230845		10.0833	0.395857	0.405255	0.291887	0.406282	0.370344	0.237232	0.378593	0.243873	0.447342
	10.1667	0.138822	0.572709	0.176197	0.667772	0.421707	0.41081	0.22706	0.266058	0.504939		10.1667	0.260823	0.295498	0.26796	0.326751	0.281828	0.40623	0.505154	0.272008	0.262267		10.1667	0.40009	0.414721	0.304509	0.390067	0.370936	0.24984	0.389457	0.240407	0.454151
	10.25	0.120552	0.595577	0.185109	0.682695	0.434764	0.415297	0.225865	0.258614	0.51302		10.25	0.296822	0.334575	0.292158	0.320293	0.282254	0.413933	0.507244	0.311654	0.296701		10.25	0.401016	0.427414	0.317089	0.370396	0.367916	0.263933	0.404447	0.236504	0.458763
	10.3333	0.106849	0.61968	0.194016	0.696096	0.447888	0.419891	0.228383	0.251233	0.523776		10.3333	0.33039	0.375462	0.315477	0.31507	0.285181	0.418435	0.503798	0.344395	0.33281		10.3333	0.400033	0.442017	0.329323	0.350674	0.362289	0.279227	0.422575	0.232692	0.461179
	10.4167	0.0992157	0.644553	0.204227	0.708866	0.460313	0.424361	0.233809	0.244365	0.537001		10.4167	0.360638	0.417678	0.337359	0.312754	0.291994	0.419013	0.494092	0.367035	0.369256		10.4167	0.398537	0.457213	0.34091	0.334308	0.355057	0.295438	0.442852	0.229498	0.461398
	10.5	0.099155	0.669728	0.217053	0.721891	0.471274	0.428473	0.241337	0.238463	0.552495		10.5	0.386678	0.460744	0.357245	0.315013	0.304076	0.414948	0.477405	0.376374	0.404701		10.5	0.397925	0.471684	0.351547	0.324706	0.347224	0.312282	0.464288	0.227447	0.459421
	10.5833	0.107701	0.694708	0.233326	0.735862	0.480143	0.431931	0.250165	0.233865	0.569843		10.5833	0.407727	0.504086	0.374581	0.323224	0.322196	0.405907	0.453691	0.370415	0.437999		10.5833	0.399377	0.484434	0.36104	0.324511	0.339804	0.329488	0.485962	0.227022	0.455466
	10.6667	0.124011	0.718872	0.251962	0.750677	0.486831	0.434182	0.259495	0.230461	0.587797		10.6667	0.423437	0.546757	0.388823	0.337583	0.344649	0.393115	0.425626	0.351949	0.468771		10.6667	0.403205	0.49576	0.369629	0.333312	0.333852	0.346844	0.507221	0.228517	0.450622
	10.75	0.146775	0.741567	0.271402	0.766034	0.491389	0.434612	0.26853	0.228027	0.604898		10.75	0.433565	0.587718	0.399434	0.357993	0.369117	0.378183	0.396563	0.324967	0.496829		10.75	0.409504	0.506278	0.377661	0.349936	0.330432	0.364149	0.52748	0.23218	0.446194
	10.8333	0.17468	0.762141	0.290084	0.781634	0.493864	0.432606	0.276472	0.226343	0.619687		10.8333	0.43787	0.625931	0.405873	0.384356	0.393279	0.362724	0.369858	0.293459	0.521986		10.8333	0.418368	0.516608	0.385483	0.373209	0.33061	0.381204	0.546156	0.23826	0.443489
	10.9167	0.206416	0.77994	0.306446	0.797175	0.494307	0.427548	0.282527	0.225184	0.630707		10.9167	0.436111	0.660356	0.407601	0.416576	0.414817	0.348349	0.348864	0.261417	0.544054		10.9167	0.429892	0.527367	0.393443	0.401958	0.335451	0.397807	0.562664	0.247005	0.443812
	11	0.240672	0.794312	0.318929	0.812356	0.492765	0.418824	0.285895	0.224328	0.636498		11	0.428046	0.689954	0.404078	0.454554	0.43141	0.33667	0.336936	0.232829	0.562845		11	0.44417	0.539172	0.401889	0.435008	0.346019	0.413761	0.576418	0.258665	0.448471
	11.0833	0.276145	0.804648	0.326393	0.826724	0.489432	0.406197	0.28611	0.223687	0.636094		11.0833	0.413796	0.7138	0.395061	0.497843	0.441379	0.329014	0.33644	0.211052	0.57821		11.0833	0.461139	0.552551	0.411164	0.47102	0.362916	0.428943	0.587063	0.273468	0.45843
	11.1667	0.311572	0.810514	0.329393	0.839216	0.485078	0.390941	0.28401	0.223717	0.630488		11.1667	0.394927	0.731431	0.381477	0.544585	0.445609	0.325564	0.345783	0.196892	0.590154		11.1667	0.480099	0.567667	0.421599	0.507983	0.384884	0.443547	0.595158	0.291574	0.473291
	11.25	0.345698	0.811517	0.328907	0.848615	0.480617	0.374712	0.280763	0.225005	0.621167		11.25	0.373371	0.742497	0.364552	0.592577	0.445623	0.326214	0.362385	0.190524	0.598719		11.25	0.50019	0.584591	0.43352	0.543718	0.410198	0.457845	0.601488	0.313121	0.492313
	11.3333	0.377268	0.807266	0.325913	0.853706	0.476962	0.359163	0.277539	0.228141	0.609616		11.3333	0.351056	0.746649	0.345509	0.63961	0.442947	0.330863	0.383665	0.192119	0.603948		11.3333	0.520554	0.603395	0.447253	0.576047	0.437137	0.472109	0.606841	0.338248	0.514756
	11.4167	0.405028	0.797371	0.321388	0.853272	0.475029	0.345948	0.275503	0.233714	0.597321		11.4167	0.329911	0.743538	0.325573	0.683478	0.439105	0.339405	0.407043	0.201849	0.605885		11.4167	0.54033	0.62415	0.463125	0.602794	0.463978	0.486611	0.612003	0.367096	0.539881
	11.5	0.427722	0.781439	0.31631	0.846098	0.475731	0.336721	0.275826	0.242314	0.585768		11.5	0.311867	0.732815	0.305966	0.721975	0.435621	0.351738	0.429938	0.219888	0.604571		11.5	0.558662	0.646928	0.481463	0.621779	0.488999	0.501622	0.617762	0.399802	0.566947
	11.5833	0.444557	0.759528	0.3117	0.831435	0.479676	0.332843	0.279496	0.254441	0.576341		11.5833	0.298676	0.714576	0.287899	0.753466	0.433781	0.367706	0.450252	0.246165	0.600231		11.5833	0.575105	0.671733	0.502562	0.631752	0.511097	0.517546	0.624958	0.436441	0.595393
	11.6667	0.456579	0.733489	0.30875	0.810412	0.486245	0.334505	0.286798	0.270242	0.570022		11.6667	0.29138	0.690695	0.272525	0.778608	0.433911	0.38695	0.467817	0.279639	0.593807		11.6667	0.590885	0.698294	0.526587	0.63517	0.531659	0.535298	0.634649	0.476811	0.625372
	11.75	0.465292	0.705621	0.308697	0.784625	0.494514	0.341604	0.29784	0.289775	0.567692		11.75	0.290848	0.663493	0.260985	0.798628	0.436099	0.409061	0.482948	0.319027	0.586422		11.75	0.607643	0.726272	0.553675	0.635417	0.552693	0.555927	0.647947	0.520648	0.657216
	11.8333	0.472204	0.678224	0.312777	0.75567	0.503558	0.354038	0.312728	0.313099	0.570231		11.8333	0.297944	0.635289	0.254416	0.814756	0.440432	0.433626	0.495958	0.363045	0.579201		11.8333	0.627019	0.75533	0.583959	0.635878	0.576208	0.58048	0.665965	0.567684	0.691257
	11.9167	0.478821	0.653598	0.322226	0.725143	0.512451	0.371706	0.331569	0.340273	0.578519		11.9167	0.313537	0.608404	0.253959	0.828218	0.446997	0.460237	0.507164	0.410409	0.573266		11.9167	0.650654	0.785128	0.617575	0.639935	0.60421	0.610003	0.689813	0.617654	0.727826
	12	0.486647	0.634042	0.338279	0.694641	0.52027	0.394504	0.354469	0.371354	0.593437		12	0.338491	0.585157	0.260753	0.840243	0.455881	0.488482	0.516878	0.459836	0.569742		12	0.68019	0.815328	0.654658	0.650973	0.638708	0.645544	0.720603	0.67029	0.767254
	12.0833	0.496966	0.621477	0.36176	0.665756	0.526437	0.422269	0.381524	0.406192	0.615255		12.0833	0.37308	0.567592	0.275562	0.85191	0.467169	0.518036	0.525463	0.510015	0.569709		12.0833	0.716562	0.845515	0.695051	0.671402	0.680889	0.687544	0.758744	0.725004	0.809424
	12.1667	0.510159	0.616307	0.391837	0.640066	0.531768	0.454583	0.412773	0.443801	0.641802		12.1667	0.415194	0.556654	0.297644	0.863699	0.480933	0.548911	0.53346	0.559529	0.574081		12.1667	0.757891	0.874973	0.737425	0.699737	0.728653	0.73402	0.801817	0.779909	0.852413
	12.25	0.526385	0.618555	0.427265	0.619146	0.537428	0.490966	0.448245	0.482984	0.670296		12.25	0.462133	0.553011	0.325881	0.875941	0.497243	0.581204	0.54146	0.606936	0.58373		12.25	0.801592	0.902907	0.780161	0.733518	0.779081	0.782385	0.846705	0.832799	0.89385
	12.3333	0.545803	0.628247	0.466797	0.60457	0.544581	0.53094	0.487965	0.522548	0.697954		12.3333	0.511193	0.557331	0.359156	0.888965	0.516169	0.615014	0.550052	0.650792	0.599526		12.3333	0.845078	0.928525	0.82164	0.770287	0.829251	0.83005	0.890284	0.881463	0.931362
	12.4167	0.568569	0.645406	0.509191	0.597911	0.554391	0.574024	0.531963	0.561295	0.721994		12.4167	0.559673	0.570283	0.396352	0.903103	0.537781	0.650436	0.559826	0.689653	0.622342		12.4167	0.885765	0.951033	0.86024	0.807584	0.876245	0.874427	0.929435	0.923693	0.962577
	12.5	0.594844	0.670059	0.553199	0.600745	0.568023	0.619739	0.580265	0.598032	0.739636		12.5	0.60487	0.592534	0.436351	0.918685	0.562149	0.687569	0.57137	0.722076	0.653049		12.5	0.921068	0.969638	0.894344	0.842949	0.91714	0.912928	0.961036	0.957282	0.985124
	12.5833	0.624597	0.701856	0.597673	0.614048	0.586338	0.667444	0.632548	0.631868	0.748975		12.5833	0.644701	0.624202	0.478186	0.935759	0.589288	0.726298	0.585214	0.747163	0.691898		12.5833	0.94898	0.983716	0.922701	0.874292	0.949594	0.943541	0.982733	0.980609	0.99729
	12.6667	0.657054	0.738957	0.641849	0.63641	0.608992	0.715846	0.687079	0.663141	0.751622		12.6667	0.679559	0.663201	0.521495	0.953243	0.618996	0.765663	0.601642	0.766196	0.736666		12.6667	0.969808	0.99332	0.945543	0.900996	0.973568	0.966556	0.995231	0.994408	1
	12.75	0.691253	0.779152	0.685057	0.665823	0.635335	0.763493	0.741775	0.692496	0.750064		12.75	0.710457	0.706891	0.566064	0.969774	0.65102	0.804494	0.620878	0.781005	0.784506		12.75	0.984438	0.998674	0.963472	0.922813	0.989602	0.982842	1	1	0.994841
	12.8333	0.726231	0.820228	0.72663	0.700278	0.664722	0.808932	0.794554	0.720576	0.74679		12.8333	0.738408	0.752637	0.611683	0.983986	0.685103	0.841618	0.643148	0.793416	0.832576		12.8333	0.993756	1	0.977093	0.939494	0.998233	0.993266	0.998512	0.998708	0.983397
	12.9167	0.761025	0.859972	0.765898	0.737766	0.696504	0.850709	0.843331	0.748025	0.744289		12.9167	0.764424	0.797799	0.658139	0.994516	0.72099	0.875865	0.668675	0.805258	0.878029		12.9167	0.998648	0.997521	0.987006	0.95079	1	0.998697	0.992238	0.991854	0.967254
	13	0.794675	0.896174	0.802193	0.776281	0.730033	0.887371	0.886024	0.775487	0.745049		13	0.789518	0.839739	0.705219	1	0.758427	0.906063	0.697683	0.818359	0.918023		13	1	0.99146	0.993814	0.956454	0.995442	1	0.982648	0.980759	0.947997
	13.0833	0.826358	0.927013	0.834994	0.814025	0.764621	0.917814	0.921017	0.803405	0.75104		13.0833	0.814494	0.876324	0.752527	0.999595	0.796964	0.931312	0.730133	0.834129	0.95022		13.0833	0.998636	0.982123	0.998055	0.956497	0.985243	0.998045	0.971043	0.966622	0.92695
	13.1667	0.85582	0.952243	0.864371	0.850045	0.799411	0.942325	0.948566	0.831422	0.76216		13.1667	0.839325	0.907433	0.798932	0.994545	0.835381	0.951796	0.76493	0.852298	0.974314		13.1667	0.995137	0.970147	1	0.951968	0.970668	0.993704	0.95804	0.950138	0.904386
	13.25	0.882946	0.97201	0.890539	0.883598	0.833506	0.961543	0.969398	0.858979	0.777789		13.25	0.863776	0.933446	0.843118	0.986616	0.872264	0.967969	0.800714	0.87218	0.990507		13.25	0.990022	0.95625	0.999856	0.944178	0.95313	0.98785	0.944088	0.931879	0.880315
	13.3333	0.907623	0.986461	0.913715	0.913943	0.866008	0.976103	0.984236	0.885519	0.797306		13.3333	0.88761	0.954748	0.883766	0.977574	0.906201	0.980286	0.836126	0.893087	0.999002		13.3333	0.983812	0.941154	0.997829	0.934436	0.934041	0.981355	0.929634	0.912417	0.854747
	13.4167	0.929736	0.995743	0.934116	0.940338	0.896021	0.986645	0.993807	0.910483	0.82009		13.4167	0.910593	0.971719	0.919563	0.969185	0.935776	0.989201	0.869808	0.914333	1		13.4167	0.977025	0.925576	0.994125	0.924052	0.914811	0.975093	0.915124	0.892324	0.827694
	13.5	0.949172	1	0.951958	0.96204	0.922647	0.993804	0.998834	0.933312	0.845522		13.5	0.932488	0.984743	0.949191	0.963215	0.959577	0.995168	0.900399	0.935228	0.993703		13.5	0.970182	0.910238	0.988951	0.914336	0.896853	0.969935	0.901007	0.87217	0.799166
	13.5833	0.965798	0.999519	0.967375	0.97851	0.945166	0.998152	1	0.953477	0.87284		13.5833	0.952922	0.994054	0.971651	0.960902	0.976641	0.998632	0.926791	0.955004	0.980493		13.5833	0.963691	0.895729	0.982538	0.906301	0.881235	0.966527	0.887628	0.852538	0.769366
	13.6667	0.979413	0.995139	0.980169	0.990014	0.963573	1	0.997813	0.970551	0.90073		13.6667	0.970961	0.999305	0.987214	0.961374	0.98781	1	0.948878	0.972556	0.961463		13.6667	0.957518	0.88212	0.975216	0.899775	0.867655	0.964595	0.874925	0.834046	0.739264
	13.75	0.989798	0.987841	0.990059	0.997021	0.978039	0.999592	0.992739	0.984138	0.927735		13.75	0.985535	1	0.996468	0.963231	0.994375	0.999667	0.966803	0.986698	0.937889		13.75	0.951518	0.869353	0.96734	0.89429	0.855469	0.963641	0.862738	0.817323	0.71002
	13.8333	0.996734	0.978602	0.996763	1	0.988734	0.997174	0.985242	0.993841	0.9524		13.8333	0.995572	0.995643	1	0.965073	0.997629	0.998029	0.980709	0.996241	0.911043		13.8333	0.945546	0.857371	0.959264	0.889377	0.844032	0.963163	0.850903	0.802997	0.682797
	13.9167	1	0.968401	1	0.99942	0.995832	0.99299	0.97579	0.99926	0.973269		13.9167	1	0.985739	0.998398	0.965501	0.998866	0.995482	0.990741	1	0.882199		13.9167	0.939458	0.846116	0.951343	0.884567	0.832699	0.96266	0.839258	0.791697	0.658757
	14	0.999378	0.958218	0.99949	0.99575	0.999504	0.987285	0.964846	1	0.988885		14	0.997748	0.969792	0.992249	0.963115	0.999376	0.992423	0.997042	0.996787	0.852632		14	0.933107	0.835529	0.943933	0.879393	0.820825	0.961632	0.82764	0.784053	0.63906
	14.0833	0.994665	0.948647	0.995032	0.989413	1	0.980332	0.952872	0.995846	0.997977		14.0833	0.988071	0.947412	0.982031	0.956703	1	0.989149	0.999877	0.985912	0.82369		14.0833	0.926345	0.825412	0.937258	0.873342	0.807886	0.959667	0.815992	0.780381	0.624549
	14.1667	0.98573	0.938739	0.986755	0.980655	0.997886	0.972519	0.94031	0.987318	1		14.1667	0.971532	0.918627	0.96778	0.945806	0.999765	0.985563	1	0.96867	0.797022		14.1667	0.919008	0.815004	0.931025	0.865729	0.793834	0.956703	0.804678	0.779755	0.614783
	14.25	0.972456	0.927163	0.974869	0.969677	0.993806	0.964259	0.927597	0.975122	0.994593		14.25	0.949019	0.883566	0.949421	0.930154	0.997245	0.98147	0.998285	0.946854	0.774352		14.25	0.910927	0.803403	0.924812	0.855827	0.778746	0.952767	0.794169	0.78094	0.609001
	14.3333	0.954729	0.912585	0.959583	0.956678	0.988405	0.955969	0.91517	0.959961	0.981396		14.3333	0.921423	0.842364	0.92688	0.909475	0.991015	0.976673	0.995606	0.922257	0.757405		14.3333	0.901936	0.789708	0.918196	0.842906	0.762693	0.947884	0.784932	0.782699	0.606445
	14.4167	0.932433	0.893672	0.941107	0.94186	0.982327	0.948063	0.903468	0.942539	0.960047		14.4167	0.889633	0.79515	0.900082	0.8835	0.979649	0.970977	0.992839	0.89667	0.747905		14.4167	0.891864	0.773018	0.910755	0.82624	0.745752	0.942082	0.777437	0.783794	0.606353
	14.5	0.905453	0.869092	0.91965	0.925422	0.976217	0.940957	0.892928	0.923562	0.930185		14.5	0.854538	0.742058	0.868954	0.851956	0.96172	0.964187	0.990857	0.871886	0.747576		14.5	0.880545	0.752431	0.902067	0.805098	0.727995	0.935387	0.772155	0.782989	0.607965
	14.5833	0.873934	0.838038	0.895328	0.907544	0.97051	0.934957	0.883773	0.903662	0.892086		14.5833	0.817062	0.683598	0.833626	0.814852	0.936356	0.956104	0.990206	0.84932	0.757172		14.5833	0.867752	0.727304	0.891623	0.779079	0.709529	0.927879	0.769318	0.779281	0.610505
	14.6667	0.839064	0.801809	0.867873	0.888317	0.964808	0.929934	0.875378	0.883191	0.848579		14.6667	0.77827	0.621806	0.795055	0.773306	0.904887	0.946518	0.990112	0.828877	0.773572		14.6667	0.853024	0.698037	0.878569	0.74908	0.690594	0.919847	0.768215	0.772601	0.613131
	14.75	0.80229	0.76223	0.836922	0.867811	0.958501	0.925651	0.866904	0.862429	0.803126		14.75	0.739262	0.559096	0.754403	0.728715	0.869197	0.935216	0.989469	0.810086	0.792684		14.75	0.83584	0.665285	0.861966	0.716326	0.671461	0.911637	0.767897	0.763113	0.614983
	14.8333	0.765061	0.721125	0.802113	0.846095	0.950982	0.92187	0.85751	0.841658	0.759195		14.8333	0.701136	0.497881	0.712834	0.682475	0.831168	0.921986	0.987176	0.792472	0.810417		14.8333	0.815682	0.629706	0.840875	0.682038	0.652402	0.903593	0.767418	0.75098	0.615205
	14.9167	0.728824	0.68032	0.763085	0.823239	0.941641	0.918352	0.846357	0.821157	0.720248		14.9167	0.664994	0.440577	0.671508	0.635984	0.792683	0.906615	0.982126	0.775566	0.82268		14.9167	0.79203	0.591958	0.814355	0.647441	0.633689	0.896058	0.765829	0.736367	0.612938
	15	0.695027	0.64164	0.719473	0.799314	0.929872	0.914862	0.832607	0.801207	0.689751		15	0.631933	0.389597	0.63159	0.590637	0.755626	0.888889	0.973217	0.758893	0.825379		15	0.764365	0.552697	0.781467	0.613758	0.615593	0.889376	0.762182	0.719439	0.607323
	15.0833	0.664785	0.606552	0.671233	0.774538	0.915368	0.911097	0.815705	0.782004	0.670317		15.0833	0.602788	0.346892	0.594094	0.547745	0.72165	0.86867	0.959537	0.742023	0.815434		15.0833	0.732393	0.512617	0.741628	0.582019	0.598294	0.883742	0.75574	0.70053	0.597915
	15.1667	0.637874	0.5751	0.619583	0.749725	0.899036	0.906501	0.796247	0.763404	0.661157		15.1667	0.577325	0.312555	0.559454	0.508265	0.691494	0.846115	0.940947	0.72469	0.793795		15.1667	0.696725	0.472556	0.695678	0.552488	0.581601	0.878755	0.746604	0.680665	0.585919
	15.25	0.613739	0.546967	0.566057	0.725839	0.882085	0.900451	0.775111	0.745175	0.660631		15.25	0.555045	0.286213	0.527955	0.473069	0.665668	0.821454	0.917499	0.706669	0.762423		15.25	0.658199	0.43339	0.644815	0.525231	0.565233	0.873864	0.735087	0.661035	0.572953
	15.3333	0.591822	0.521842	0.512189	0.703841	0.865727	0.892328	0.753179	0.727089	0.667099		15.3333	0.535448	0.267496	0.499884	0.443028	0.64468	0.794919	0.889247	0.687736	0.723278		15.3333	0.617652	0.395993	0.590234	0.50032	0.548906	0.868518	0.721498	0.642838	0.560636
	15.4167	0.571567	0.499407	0.459515	0.684697	0.851169	0.881511	0.731331	0.708915	0.67892		15.4167	0.518035	0.256031	0.475528	0.419013	0.629041	0.76674	0.856243	0.667664	0.678321		15.4167	0.575923	0.36124	0.533135	0.477822	0.532339	0.862165	0.706151	0.627265	0.550584
	15.5	0.552419	0.47935	0.409567	0.669368	0.839622	0.867378	0.710447	0.690423	0.694454		15.5	0.502306	0.251447	0.455172	0.401895	0.61926	0.737147	0.818542	0.646231	0.629511		15.5	0.533848	0.330006	0.474712	0.457807	0.515248	0.854256	0.689356	0.615513	0.544417
	15.5833	0.533899	0.461588	0.36383	0.658448	0.831863	0.849521	0.691229	0.671452	0.711867		15.5833	0.487757	0.25326	0.439005	0.392346	0.61559	0.706445	0.776522	0.623358	0.579007		15.5833	0.492278	0.302996	0.416319	0.440335	0.497433	0.844337	0.671476	0.608495	0.543414
	15.6667	0.51585	0.446967	0.323579	0.65105	0.826946	0.828383	0.67367	0.652113	0.728553		15.6667	0.473868	0.260543	0.426828	0.39025	0.617251	0.675227	0.731876	0.599558	0.529756		15.6667	0.452115	0.280238	0.359928	0.425424	0.479015	0.832349	0.653078	0.606012	0.547503
	15.75	0.498194	0.436567	0.290035	0.645915	0.823492	0.804619	0.657585	0.632584	0.741713		15.75	0.460116	0.272254	0.418346	0.39529	0.623209	0.644163	0.686619	0.575494	0.484903		15.75	0.414272	0.261586	0.307667	0.413084	0.460199	0.818331	0.63478	0.607584	0.556277
	15.8333	0.48085	0.431465	0.264424	0.641787	0.82012	0.778883	0.642788	0.613045	0.748548		15.8333	0.445977	0.287355	0.413261	0.407151	0.632428	0.613919	0.642769	0.551826	0.447595		15.8333	0.379665	0.246899	0.261663	0.403326	0.441187	0.802321	0.617199	0.612732	0.569325
	15.9167	0.463742	0.43274	0.247967	0.637408	0.815453	0.751832	0.629094	0.593674	0.746257		15.9167	0.430927	0.304804	0.411278	0.425517	0.643873	0.585163	0.602345	0.529216	0.420977		15.9167	0.349209	0.236034	0.224045	0.396157	0.422184	0.784357	0.600953	0.620975	0.586239
	16	0.446791	0.441471	0.241889	0.63152	0.808111	0.72412	0.616317	0.57465	0.732043		16	0.41444	0.323561	0.4121	0.450073	0.656507	0.558563	0.567362	0.508324	0.408195		16	0.323816	0.228846	0.19694	0.391588	0.403392	0.764479	0.58666	0.631836	0.606608
	16.0833	0.430066	0.458065	0.246708	0.623143	0.796996	0.696437	0.604034	0.555977	0.704217		16.0833	0.396218	0.342587	0.415302	0.480174	0.66922	0.534775	0.539302	0.489823	0.411261		16.0833	0.304231	0.225348	0.181839	0.389681	0.385131	0.742652	0.574665	0.644568	0.629681
	16.1667	0.414238	0.480243	0.260133	0.612401	0.782133	0.669613	0.590871	0.536953	0.665533		16.1667	0.376852	0.360842	0.419944	0.51386	0.6806	0.514406	0.517491	0.474425	0.427666		16.1667	0.290503	0.226163	0.177685	0.390707	0.368181	0.718547	0.564218	0.657373	0.653323
	16.25	0.400124	0.505056	0.279166	0.599693	0.763825	0.644515	0.575213	0.516701	0.61986		16.25	0.357155	0.377288	0.42496	0.548842	0.689161	0.498054	0.500721	0.462854	0.453767		16.25	0.282513	0.23207	0.182782	0.394989	0.353438	0.691764	0.554299	0.668183	0.675057
	16.3333	0.388542	0.529552	0.300812	0.585422	0.74238	0.622007	0.55545	0.494346	0.571062		16.3333	0.337945	0.390886	0.429279	0.58283	0.693415	0.486314	0.487782	0.455835	0.485922		16.3333	0.280139	0.243848	0.195436	0.402853	0.341799	0.661903	0.543883	0.674934	0.692406
	16.4167	0.380312	0.550783	0.322074	0.569987	0.7181	0.602956	0.529967	0.469009	0.523007		16.4167	0.320034	0.400596	0.431835	0.613537	0.691877	0.479782	0.477463	0.454092	0.520489		16.4167	0.283261	0.262275	0.213952	0.414621	0.334161	0.628561	0.53195	0.675559	0.702893
	16.5	0.37625	0.565797	0.339955	0.553788	0.691292	0.588225	0.497152	0.439815	0.47956		16.5	0.304239	0.40538	0.43156	0.638672	0.683059	0.479055	0.468556	0.458347	0.553825		16.5	0.291758	0.288129	0.236636	0.430617	0.331418	0.591338	0.517477	0.667994	0.70404
	16.5833	0.376763	0.572289	0.351943	0.537139	0.662313	0.578288	0.456134	0.406169	0.443813		16.5833	0.29122	0.404664	0.427715	0.656477	0.666184	0.48424	0.460065	0.468608	0.582916		16.5833	0.305433	0.32172	0.262056	0.450839	0.334215	0.550116	0.499875	0.650922	0.694188
	16.6667	0.380609	0.570536	0.357462	0.519998	0.631722	0.572042	0.409005	0.368611	0.415745		16.6667	0.281023	0.399734	0.420891	0.667317	0.643312	0.493487	0.451851	0.482013	0.607259		16.6667	0.32379	0.361473	0.289839	0.473973	0.342187	0.505912	0.480285	0.626026	0.674953
	16.75	0.386131	0.561459	0.35642	0.502235	0.600132	0.567991	0.358599	0.327961	0.394563		16.75	0.273542	0.392341	0.412005	0.672087	0.617213	0.504457	0.443989	0.494981	0.62698		16.75	0.346256	0.405345	0.319873	0.498379	0.354715	0.460026	0.460281	0.595735	0.648773
	16.8333	0.391674	0.545979	0.348725	0.483719	0.568157	0.56464	0.30775	0.285042	0.37947		16.8333	0.268667	0.384238	0.401978	0.671679	0.590657	0.514813	0.436555	0.503933	0.642204		16.8333	0.372259	0.451291	0.352046	0.522419	0.37118	0.413756	0.441438	0.562482	0.618081
	16.9167	0.395583	0.525016	0.334283	0.464323	0.536407	0.560492	0.259292	0.240676	0.369672		16.9167	0.266292	0.377176	0.391728	0.666991	0.566413	0.522215	0.429624	0.505288	0.653055		16.9167	0.401226	0.497269	0.386249	0.544452	0.390966	0.368403	0.42533	0.528697	0.585313
	17	0.396202	0.499493	0.313004	0.443914	0.505496	0.554053	0.216058	0.195684	0.364374		17	0.266308	0.372905	0.382176	0.658915	0.547252	0.524325	0.423272	0.495468	0.659661		17	0.432585	0.541233	0.42237	0.562838	0.413453	0.325267	0.413531	0.496813	0.552905
	17.0833	0.392165	0.470243	0.285173	0.422525	0.475862	0.544072	0.180323	0.151089	0.362936		17.0833	0.268412	0.372643	0.373877	0.648429	0.535167	0.519299	0.417415	0.472076	0.66195		17.0833	0.46572	0.581563	0.460125	0.576501	0.438036	0.28576	0.407402	0.46891	0.52309
	17.1667	0.38326	0.43775	0.252593	0.400828	0.447249	0.530276	0.152125	0.10871	0.365342		17.1667	0.271512	0.375465	0.365932	0.636837	0.52905	0.507273	0.411337	0.437449	0.659076		17.1667	0.499844	0.618323	0.498538	0.586618	0.464158	0.25175	0.407444	0.445675	0.49729
	17.25	0.369563	0.402413	0.217444	0.379657	0.419226	0.512641	0.130939	0.0705686	0.371729		17.25	0.274322	0.379915	0.357079	0.625524	0.527016	0.48888	0.40416	0.395106	0.649996		17.25	0.534123	0.652	0.53646	0.594928	0.491274	0.225215	0.413948	0.427446	0.476726
	17.3333	0.351151	0.364627	0.181908	0.359846	0.391363	0.491139	0.116245	0.0386847	0.382238		17.3333	0.275554	0.384533	0.346055	0.615875	0.527181	0.46475	0.39501	0.34857	0.633668		17.3333	0.567727	0.683081	0.572741	0.603172	0.518839	0.208134	0.427201	0.41456	0.46262
	17.4167	0.328101	0.324792	0.148165	0.342227	0.363231	0.465745	0.107519	0.0150787	0.397006		17.4167	0.27392	0.387861	0.331598	0.609278	0.52766	0.435516	0.38301	0.301358	0.609049		17.4167	0.599824	0.712054	0.606232	0.613089	0.546311	0.202489	0.447493	0.407355	0.456191
	17.5	0.300489	0.283304	0.118396	0.327636	0.334398	0.436432	0.104239	0.00177117	0.416172		17.5	0.268135	0.38844	0.312446	0.607116	0.526568	0.401808	0.367285	0.256993	0.575098		17.5	0.629582	0.739405	0.635784	0.62642	0.573142	0.210258	0.475113	0.406166	0.458659
	17.5833	0.268679	0.240697	0.0943236	0.31671	0.304551	0.403331	0.105724	0	0.439427		17.5833	0.257335	0.385105	0.287781	0.610206	0.522265	0.36435	0.347267	0.218367	0.531491		17.5833	0.656211	0.765379	0.66033	0.644382	0.59867	0.232344	0.509855	0.410828	0.470333
	17.6667	0.234176	0.198055	0.0758331	0.309313	0.27384	0.367193	0.11066	0.00787379	0.464669		17.6667	0.242361	0.377855	0.258568	0.617072	0.514087	0.324223	0.323626	0.185869	0.48078		17.6667	0.679096	0.789254	0.679136	0.666102	0.62175	0.265334	0.54954	0.419155	0.487864
	17.75	0.198773	0.156595	0.0623518	0.305113	0.24253	0.32893	0.117578	0.0227187	0.489345		17.75	0.224479	0.366981	0.226215	0.625673	0.501613	0.2826	0.297338	0.159258	0.426238		17.75	0.697661	0.810065	0.691548	0.690188	0.641116	0.304739	0.591493	0.428457	0.506991
	17.8333	0.164263	0.117538	0.0533068	0.303777	0.210886	0.28945	0.125004	0.041861	0.510905		17.8333	0.204954	0.352775	0.192133	0.633963	0.484423	0.240656	0.269382	0.138297	0.371137		17.8333	0.711332	0.826848	0.696915	0.715243	0.655504	0.346072	0.633041	0.436043	0.523452
	17.9167	0.132438	0.0821019	0.0481253	0.304975	0.179176	0.249663	0.131468	0.0626268	0.526797		17.9167	0.185052	0.335529	0.15773	0.639899	0.462096	0.199563	0.240734	0.122745	0.318747		17.9167	0.719535	0.838637	0.694584	0.739874	0.66365	0.384841	0.67151	0.439226	0.532985
	18	0.105091	0.0515071	0.0462344	0.308375	0.147665	0.210479	0.135498	0.0823424	0.534471		18	0.166038	0.315533	0.124415	0.641436	0.434212	0.160494	0.212372	0.112365	0.27234		18	0.721694	0.844469	0.683903	0.762685	0.664289	0.41656	0.704226	0.435313	0.531329
	18.0833	0.083762	0.0269425	0.0470642	0.313576	0.11675	0.172761	0.135984	0.0987921	0.532147		18.0833	0.149118	0.293295	0.0936132	0.637002	0.400854	0.124503	0.18528	0.106723	0.234702		18.0833	0.717335	0.843497	0.664375	0.782362	0.656446	0.437534	0.72872	0.422316	0.515453
	18.1667	0.0689882	0.00947715	0.0500576	0.319905	0.087358	0.137191	0.133265	0.111593	0.521135		18.1667	0.135255	0.270191	0.0668034	0.626915	0.364112	0.0921659	0.160471	0.104612	0.206672		18.1667	0.706376	0.835353	0.636123	0.797902	0.640304	0.447264	0.743342	0.401041	0.487246
	18.25	0.0610539	0.000149973	0.0546603	0.326622	0.0605456	0.104404	0.128041	0.120822	0.503518		18.25	0.12535	0.247811	0.0454805	0.611963	0.326583	0.063938	0.138961	0.104634	0.188601		18.25	0.688836	0.819786	0.599424	0.808385	0.616335	0.446043	0.74665	0.372995	0.449829
	18.3333	0.0602437	0	0.0603182	0.332983	0.0373709	0.0750362	0.121011	0.126554	0.481379		18.3333	0.120305	0.227746	0.0311391	0.592937	0.290862	0.0402755	0.121769	0.105388	0.180841		18.3333	0.664732	0.796547	0.554556	0.812886	0.585011	0.434169	0.737198	0.339684	0.40632
	18.4167	0.0668423	0.0100662	0.0664771	0.338249	0.0188917	0.0497239	0.112876	0.128864	0.456798		18.4167	0.121022	0.211588	0.0252736	0.570626	0.259543	0.0216342	0.109912	0.105475	0.183745		18.4167	0.634081	0.765386	0.501799	0.810485	0.546807	0.411936	0.713544	0.302616	0.359839
	18.5	0.0811346	0.0313877	0.072583	0.341678	0.00616565	0.0291024	0.104336	0.127829	0.43186		18.5	0.128403	0.200927	0.0293785	0.545819	0.235222	0.00847032	0.10441	0.103494	0.197665		18.5	0.596903	0.726052	0.441428	0.80026	0.502193	0.379639	0.674243	0.263296	0.313507
	18.5833	0.103097	0.064314	0.0785498	0.342962	0	0.0137432	0.096035	0.123682	0.408349		18.5833	0.142843	0.19696	0.0443931	0.519343	0.21979	0.00118986	0.105806	0.0985101	0.222476		18.5833	0.55382	0.678865	0.37429	0.781843	0.452017	0.338171	0.619035	0.223163	0.269994
	18.6667	0.131474	0.106438	0.0861643	0.343536	0.000200295	0.00395946	0.0883995	0.117288	0.386865		18.6667	0.1627	0.199308	0.0690361	0.492179	0.21233	0	0.112743	0.091449	0.256145		18.6667	0.507871	0.626412	0.303493	0.757094	0.398625	0.290809	0.552394	0.18338	0.230169
	18.75	0.1647	0.154662	0.0976815	0.345269	0.00632161	0	0.0817995	0.10967	0.367711		18.75	0.185825	0.207198	0.101471	0.465345	0.21122	0.0050581	0.123394	0.0836998	0.296163		18.75	0.462704	0.571853	0.232715	0.728429	0.344736	0.241424	0.479979	0.145042	0.194453
	18.8333	0.201214	0.205889	0.115356	0.350029	0.017919	0.0021136	0.0766056	0.101852	0.351189		18.8333	0.210071	0.219855	0.139861	0.439859	0.21484	0.0165215	0.135927	0.0766522	0.34002		18.8333	0.421962	0.518344	0.165633	0.698264	0.293071	0.193889	0.407447	0.109242	0.163269
	18.9167	0.239449	0.257024	0.141444	0.359685	0.0345476	0.0105491	0.0731881	0.0948569	0.337604		18.9167	0.233288	0.236507	0.18237	0.41674	0.221568	0.0345476	0.148513	0.0716958	0.385207		18.9167	0.389292	0.469044	0.105923	0.669013	0.246349	0.152077	0.340457	0.0770748	0.137035
	19	0.277843	0.304968	0.178198	0.376105	0.0557625	0.0255551	0.0719177	0.0897074	0.327257		19	0.253327	0.256379	0.227162	0.397004	0.229783	0.0592938	0.159323	0.0702202	0.429213		19	0.368339	0.427109	0.0572612	0.643093	0.207291	0.119861	0.284667	0.0496354	0.116174
	19.0833	0.31503	0.347471	0.226851	0.400468	0.0810808	0.0472521	0.0730556	0.0873039	0.32024		19.0833	0.268734	0.278759	0.272511	0.381591	0.238288	0.0904857	0.167002	0.0732871	0.469624		19.0833	0.361871	0.395236	0.022794	0.62261	0.178264	0.100179	0.244495	0.0278768	0.101062
	19.1667	0.35044	0.385661	0.284528	0.431196	0.109868	0.0752458	0.0764272	0.0880553	0.315805		19.1667	0.280825	0.303172	0.317135	0.371111	0.247577	0.126122	0.172095	0.0806466	0.504393		19.1667	0.369153	0.374268	0.00354327	0.608441	0.160218	0.0922332	0.2194	0.0121868	0.0919015
	19.25	0.3837	0.421514	0.347334	0.466017	0.141453	0.109014	0.0817487	0.0922477	0.312988		19.25	0.291613	0.329204	0.359867	0.366095	0.25857	0.16377	0.175625	0.0917205	0.531569		19.25	0.388569	0.36459	0	0.601153	0.153753	0.0942902	0.2076	0.00281229	0.088851
	19.3333	0.414439	0.457004	0.411371	0.502664	0.175163	0.148033	0.0887363	0.100167	0.310831		19.3333	0.303108	0.35644	0.399535	0.367076	0.272186	0.200998	0.178613	0.105931	0.549201		19.3333	0.418507	0.366583	0.0126553	0.601314	0.159467	0.104618	0.207314	0	0.0920691
	19.4167	0.442285	0.494107	0.472742	0.538866	0.210325	0.191781	0.0971064	0.112099	0.308371		19.4167	0.317322	0.384467	0.434971	0.374584	0.289343	0.235371	0.182081	0.1227	0.555337		19.4167	0.457352	0.380631	0.0420003	0.609492	0.177958	0.121483	0.216761	0.00399669	0.101715
	19.5	0.466866	0.534797	0.527551	0.572355	0.246269	0.239735	0.106575	0.128331	0.304649		19.5	0.336266	0.412869	0.465004	0.389151	0.31096	0.264457	0.187049	0.14145	0.548025		19.5	0.503492	0.407116	0.088526	0.626254	0.209825	0.143154	0.234159	0.0150491	0.117946
	19.5833	0.487839	0.580214	0.57261	0.601221	0.282235	0.291082	0.116891	0.148856	0.29892		19.5833	0.361389	0.44135	0.488803	0.410915	0.337642	0.286383	0.194168	0.161465	0.526221		19.5833	0.555244	0.445799	0.151886	0.651735	0.255016	0.168195	0.257902	0.0333123	0.140757
	19.6667	0.504969	0.628161	0.607576	0.625001	0.317119	0.343853	0.127931	0.172506	0.291311		19.6667	0.391882	0.470076	0.50689	0.438448	0.368744	0.301505	0.202603	0.181481	0.492515		19.6667	0.610649	0.49395	0.228387	0.684336	0.310883	0.196355	0.287079	0.0585743	0.169489
	19.75	0.518053	0.675603	0.632815	0.643591	0.349732	0.395787	0.139606	0.197821	0.282164		19.75	0.426378	0.499333	0.520123	0.469929	0.403306	0.310741	0.21115	0.200098	0.450406		19.75	0.667681	0.548218	0.313497	0.722025	0.374126	0.227683	0.320957	0.0905313	0.203317
	19.8333	0.526884	0.719508	0.648693	0.656888	0.378884	0.444622	0.151826	0.223342	0.271822		19.8333	0.463504	0.529404	0.529362	0.503538	0.440368	0.315006	0.218602	0.215912	0.40339		19.8333	0.724311	0.605252	0.402685	0.76277	0.441447	0.262226	0.358801	0.12888	0.241416
	19.9167	0.531259	0.756842	0.655577	0.66479	0.403384	0.4881	0.164499	0.247607	0.26063		19.9167	0.501892	0.560573	0.535465	0.537453	0.478971	0.315219	0.223754	0.227524	0.354966		19.9167	0.778513	0.661699	0.49142	0.804539	0.509547	0.300031	0.399876	0.173315	0.282961
	20	0.530972	0.784574	0.653834	0.667191	0.422043	0.523959	0.177537	0.269158	0.24893		20	0.540171	0.593124	0.539293	0.569856	0.518156	0.312294	0.2254	0.233531	0.308631		20	0.82826	0.714208	0.57517	0.845299	0.575127	0.341145	0.443447	0.223535	0.32713
	20.0833	0.525905	0.800312	0.643909	0.664195	0.434122	0.550513	0.190697	0.28672	0.237145		20.0833	0.576954	0.626959	0.541445	0.599175	0.556828	0.30725	0.222758	0.233069	0.267353		20.0833	0.871766	0.759913	0.650039	0.883217	0.635285	0.385431	0.488706	0.278939	0.373089
	20.1667	0.516288	0.804241	0.626571	0.656719	0.440693	0.568362	0.203133	0.299755	0.22601		20.1667	0.610783	0.660439	0.541477	0.624844	0.593354	0.301508	0.216736	0.22742	0.231977		20.1667	0.908219	0.797889	0.714673	0.917254	0.688701	0.432014	0.534551	0.337743	0.419979
	20.25	0.502439	0.797188	0.602671	0.645886	0.443276	0.578681	0.213845	0.307913	0.216344		20.25	0.640185	0.691546	0.538686	0.646546	0.625967	0.29659	0.208667	0.218404	0.202818		20.25	0.937048	0.827695	0.768355	0.946568	0.734452	0.479831	0.57981	0.39787	0.46693
	20.3333	0.484674	0.77998	0.573056	0.632819	0.443395	0.582646	0.221834	0.310843	0.208961		20.3333	0.663685	0.71826	0.53237	0.663967	0.652897	0.294017	0.199882	0.20784	0.180191		20.3333	0.957684	0.848891	0.810364	0.97032	0.771615	0.527823	0.623305	0.457238	0.513075
	20.4167	0.46331	0.753445	0.538576	0.618642	0.442572	0.581432	0.226103	0.308194	0.204678		20.4167	0.679808	0.738559	0.521825	0.676789	0.672378	0.295311	0.191714	0.197546	0.164411		20.4167	0.969555	0.861037	0.839984	0.987669	0.799267	0.574928	0.663864	0.51377	0.557546
	20.5	0.438666	0.71841	0.50008	0.604476	0.442329	0.576212	0.225651	0.299615	0.20431		20.5	0.68708	0.750425	0.506349	0.684697	0.682641	0.301995	0.185495	0.189343	0.155793		20.5	0.972092	0.863693	0.856495	0.997773	0.816484	0.620086	0.700312	0.565385	0.599474
	20.5833	0.411203	0.676038	0.458539	0.591146	0.443738	0.56799	0.219925	0.285131	0.20835		20.5833	0.68436	0.752215	0.485428	0.687463	0.682577	0.315181	0.182361	0.184792	0.15435		20.5833	0.965074	0.856912	0.859649	1	0.822853	0.662319	0.731683	0.610362	0.638081
	20.6667	0.38197	0.628837	0.415415	0.578283	0.446071	0.557083	0.210139	0.266273	0.215991		20.6667	0.671838	0.743799	0.459307	0.68521	0.673712	0.334343	0.182671	0.184422	0.158884		20.6667	0.949678	0.84272	0.851074	0.994548	0.819992	0.700989	0.757852	0.64841	0.672949
	20.75	0.352162	0.579654	0.372293	0.565217	0.448148	0.543636	0.197954	0.24495	0.226101		20.75	0.650036	0.725426	0.428419	0.67815	0.65823	0.358544	0.186588	0.188508	0.167897		20.75	0.927431	0.823637	0.832868	0.981823	0.810031	0.735539	0.778902	0.679596	0.703751
	20.8333	0.322972	0.531333	0.330756	0.551279	0.44879	0.527795	0.185029	0.22307	0.237548		20.8333	0.619478	0.697345	0.393198	0.666495	0.638318	0.386848	0.194276	0.197322	0.17989		20.8333	0.899861	0.802183	0.807129	0.962231	0.795098	0.765414	0.794915	0.703985	0.730158
	20.9167	0.295596	0.486719	0.292388	0.535802	0.446818	0.509703	0.173024	0.202542	0.249202		20.9167	0.580687	0.659803	0.354079	0.650457	0.616159	0.41832	0.205899	0.211137	0.193364		20.9167	0.868494	0.780878	0.775957	0.936179	0.777322	0.790059	0.805977	0.721644	0.751843
	21	0.271228	0.448657	0.258775	0.518115	0.441053	0.489507	0.163599	0.185273	0.25993		21	0.534186	0.61305	0.311496	0.630247	0.59394	0.452022	0.221619	0.230225	0.206819		21	0.834858	0.762241	0.741448	0.904071	0.758832	0.808917	0.81217	0.73264	0.768477
	21.0833	0.250868	0.419279	0.231176	0.497715	0.430658	0.467493	0.158035	0.172807	0.268803		21.0833	0.480908	0.557885	0.266127	0.606138	0.573336	0.486866	0.241286	0.254412	0.219134		21.0833	0.800398	0.748177	0.705498	0.866469	0.741264	0.821577	0.813547	0.737083	0.779771
	21.1667	0.234735	0.397869	0.209566	0.47475	0.416166	0.444514	0.156099	0.165235	0.275692		21.1667	0.423425	0.497319	0.219628	0.578642	0.553997	0.521142	0.263487	0.28173	0.230695		21.1667	0.76623	0.738132	0.669186	0.824552	0.724297	0.828208	0.810045	0.735265	0.785582
	21.25	0.222857	0.382996	0.193594	0.449534	0.398455	0.421563	0.157181	0.162283	0.280672		21.25	0.36472	0.434911	0.173899	0.548336	0.535063	0.552986	0.286496	0.309761	0.242264		21.25	0.733391	0.730938	0.63339	0.779654	0.707117	0.82912	0.801567	0.727523	0.785805
	21.3333	0.215258	0.373231	0.182911	0.422381	0.378398	0.399635	0.16067	0.163675	0.283816		21.3333	0.307776	0.374222	0.13084	0.515791	0.515675	0.580537	0.308586	0.336089	0.254603		21.3333	0.702915	0.725426	0.598985	0.73311	0.68891	0.824628	0.78802	0.714192	0.780336
	21.4167	0.211965	0.367144	0.177166	0.393603	0.356874	0.379724	0.165954	0.169139	0.285197		21.4167	0.255575	0.318813	0.0923524	0.481584	0.494974	0.60193	0.328029	0.358298	0.268475		21.4167	0.675838	0.720426	0.566848	0.686254	0.668862	0.815041	0.769308	0.695609	0.769069
	21.5	0.213004	0.363306	0.176011	0.363513	0.334756	0.362822	0.172423	0.1784	0.284889		21.5	0.211101	0.272244	0.0603357	0.446288	0.472099	0.615304	0.3431	0.373972	0.284644		21.5	0.653196	0.714772	0.537855	0.64042	0.64616	0.800674	0.745336	0.67211	0.751899
	21.5833	0.21826	0.360411	0.178955	0.332591	0.312849	0.349708	0.179477	0.19095	0.283114		21.5833	0.176714	0.237204	0.036244	0.410452	0.446437	0.619316	0.352371	0.381375	0.303392		21.5833	0.63555	0.707396	0.512592	0.596746	0.620406	0.781901	0.716251	0.644232	0.728943
	21.6667	0.227065	0.357654	0.184954	0.301975	0.291662	0.34029	0.186562	0.205349	0.280684		21.6667	0.152295	0.21288	0.0197452	0.374525	0.418348	0.614717	0.355621	0.381502	0.323092		21.6667	0.62157	0.69765	0.490475	0.555585	0.592862	0.759352	0.683158	0.613321	0.701201
	21.75	0.238608	0.354354	0.192823	0.272968	0.271633	0.334259	0.193132	0.219923	0.278563		21.75	0.137105	0.197589	0.0100608	0.33893	0.38844	0.602778	0.352925	0.37603	0.341635		21.75	0.609453	0.684986	0.470631	0.517096	0.565207	0.733722	0.647408	0.580922	0.669896
	21.8333	0.25208	0.34983	0.201377	0.246874	0.253198	0.331307	0.198645	0.232996	0.277713		21.8333	0.130402	0.189647	0.00641229	0.304092	0.357318	0.584771	0.344364	0.366634	0.356915		21.8333	0.597396	0.668859	0.452186	0.481435	0.539118	0.705705	0.610346	0.54858	0.636249
	21.9167	0.26667	0.343401	0.20943	0.224998	0.236795	0.331124	0.202557	0.242894	0.279095		21.9167	0.131446	0.187369	0.00802129	0.270432	0.325588	0.561968	0.330013	0.354991	0.366824		21.9167	0.583595	0.648721	0.434266	0.448761	0.516274	0.675994	0.573321	0.517842	0.601481
	22	0.28157	0.334385	0.215799	0.208643	0.22286	0.333403	0.204323	0.247944	0.283672		22	0.139497	0.189071	0.0141093	0.238375	0.293857	0.535641	0.309951	0.342778	0.369254		22	0.566247	0.624027	0.415997	0.41923	0.498353	0.645283	0.53768	0.490253	0.566816
	22.0833	0.295971	0.322344	0.219576	0.198745	0.211784	0.337811	0.203647	0.247097	0.291968		22.0833	0.15347	0.193112	0.0238557	0.208411	0.262871	0.507055	0.284502	0.331193	0.362695		22.0833	0.544235	0.594863	0.396878	0.39294	0.486399	0.614339	0.504604	0.467026	0.533326
	22.1667	0.309069	0.307809	0.220967	0.194765	0.203764	0.343928	0.201225	0.241812	0.302763		22.1667	0.170898	0.19802	0.0362722	0.181292	0.233936	0.477449	0.254978	0.319529	0.348013		22.1667	0.519189	0.563858	0.377902	0.369748	0.478913	0.584222	0.474602	0.448042	0.501494
	22.25	0.320062	0.291554	0.220458	0.195797	0.198951	0.351307	0.197997	0.234174	0.314398		22.25	0.18897	0.20237	0.0503284	0.157839	0.208502	0.448056	0.222936	0.306602	0.326675		22.25	0.493426	0.534272	0.360436	0.34945	0.473764	0.556065	0.448017	0.432847	0.471655
	22.3333	0.328149	0.27435	0.21853	0.200935	0.197497	0.359505	0.194907	0.226267	0.325214		22.3333	0.204877	0.204733	0.0649938	0.13887	0.188014	0.420111	0.189936	0.291228	0.300143		22.3333	0.469262	0.509368	0.345845	0.331843	0.46882	0.531	0.42519	0.420989	0.444144
	22.4167	0.332527	0.256971	0.215669	0.209273	0.199551	0.368076	0.192896	0.220177	0.333554		22.4167	0.215806	0.203684	0.079238	0.125206	0.17392	0.394845	0.157534	0.272223	0.269882		22.4167	0.449014	0.492406	0.335496	0.316723	0.461947	0.510161	0.406464	0.412015	0.419295
	22.5	0.332395	0.240192	0.212359	0.219904	0.205265	0.376575	0.192907	0.217988	0.337758		22.5	0.218947	0.197794	0.0920306	0.117666	0.167668	0.373492	0.127288	0.248402	0.237356		22.5	0.434999	0.486649	0.330754	0.303886	0.451014	0.494679	0.392181	0.405473	0.397443
	22.5833	0.327108	0.224596	0.208911	0.232141	0.214601	0.384617	0.195681	0.221182	0.336667		22.5833	0.212428	0.186187	0.102523	0.116681	0.170058	0.356947	0.100564	0.219268	0.203922		22.5833	0.428651	0.49402	0.332333	0.293178	0.434411	0.485317	0.382465	0.400854	0.378826
	22.6667	0.316661	0.210026	0.204951	0.246167	0.226774	0.392052	0.201163	0.228828	0.331114		22.6667	0.198133	0.170193	0.110594	0.121122	0.179303	0.344747	0.0779499	0.187069	0.170504		22.6667	0.427885	0.511087	0.338332	0.284635	0.412625	0.481352	0.376571	0.397426	0.363288
	22.75	0.301206	0.196135	0.199931	0.262384	0.240809	0.398787	0.209096	0.239389	0.322431		22.75	0.178888	0.151693	0.116305	0.129476	0.192969	0.336091	0.0598408	0.154738	0.137919		22.75	0.429734	0.533082	0.346197	0.278344	0.386662	0.481689	0.373535	0.394403	0.35058
	22.8333	0.280896	0.182575	0.193304	0.281197	0.255732	0.404732	0.219225	0.251332	0.31195		22.8333	0.157515	0.132568	0.119717	0.140224	0.208622	0.330178	0.0466322	0.125212	0.106984		22.8333	0.43123	0.555233	0.353373	0.274389	0.357533	0.485235	0.372395	0.390997	0.340451
	22.9167	0.255884	0.169001	0.184522	0.303007	0.270568	0.409795	0.231294	0.26312	0.301003		22.9167	0.136839	0.114697	0.12089	0.151852	0.223827	0.326209	0.038719	0.101423	0.078515		22.9167	0.429405	0.572773	0.357308	0.272856	0.326244	0.490894	0.372187	0.386421	0.332648
	23	0.226323	0.155065	0.173039	0.328216	0.284344	0.413886	0.245045	0.27322	0.290921		23	0.119684	0.0999616	0.119886	0.162842	0.236151	0.32338	0.0364964	0.0863078	0.05333		23	0.421294	0.580931	0.355445	0.273831	0.293806	0.497575	0.371949	0.379888	0.326921
	23.0833	0.192782	0.14064	0.158655	0.356752	0.296216	0.41682	0.25999	0.280314	0.282841		23.0833	0.10833	0.0898902	0.116921	0.172056	0.243756	0.32092	0.0399933	0.0819236	0.0322179		23.0833	0.404786	0.57608	0.345894	0.27715	0.261319	0.504206	0.370939	0.370957	0.323124
	23.1667	0.157498	0.126475	0.142568	0.386641	0.305859	0.418044	0.274703	0.283964	0.277116		23.1667	0.10288	0.0846017	0.112842	0.179861	0.247183	0.318162	0.0477732	0.0868265	0.0158578		23.1667	0.381201	0.559157	0.329403	0.281656	0.230261	0.509824	0.369299	0.360577	0.321529
	23.25	0.123127	0.113539	0.126323	0.415434	0.313078	0.416915	0.287524	0.28395	0.273904		23.25	0.102897	0.0838624	0.108649	0.186999	0.247574	0.314468	0.0580332	0.0986962	0.00490133		23.25	0.352717	0.532241	0.307385	0.285943	0.202203	0.513487	0.367395	0.350042	0.322515
	23.3333	0.092324	0.102798	0.111467	0.440683	0.317679	0.412787	0.296794	0.280052	0.273363		23.3333	0.10794	0.0874389	0.105344	0.194214	0.246066	0.309199	0.0689704	0.115213	0		23.3333	0.321511	0.497413	0.28125	0.288605	0.178715	0.514254	0.36559	0.340646	0.326459
	23.4167	0.0677428	0.095222	0.0995443	0.459939	0.319468	0.405015	0.300855	0.27205	0.275649		23.4167	0.117569	0.0950977	0.103929	0.202249	0.243799	0.301718	0.0787821	0.134056	0.00180542		23.4167	0.289761	0.456751	0.252412	0.288235	0.161368	0.511187	0.364249	0.333684	0.333739
	23.5	0.0520386	0.091778	0.0921012	0.470752	0.318249	0.392955	0.298045	0.259725	0.280922		23.5	0.131346	0.106605	0.105406	0.211848	0.241912	0.291386	0.0856654	0.152906	0.0109692		23.5	0.259646	0.412335	0.22228	0.283426	0.151733	0.503344	0.363736	0.330452	0.344734
	23.5833	0.0470324	0.0931779	0.0903034	0.471413	0.313964	0.376284	0.287366	0.24305	0.289044		23.5833	0.148539	0.121477	0.110416	0.223508	0.241436	0.277907	0.0885351	0.169762	0.0275929		23.5833	0.233105	0.366181	0.192302	0.273267	0.150849	0.490101	0.364171	0.331728	0.359418
	23.6667	0.0512105	0.0991089	0.0937968	0.46317	0.307095	0.355967	0.270448	0.22277	0.298706		23.6667	0.167253	0.13822	0.118168	0.236742	0.242971	0.262358	0.0891775	0.183907	0.0495782		23.6667	0.211133	0.320055	0.164069	0.25881	0.157631	0.472098	0.36469	0.336236	0.376164
	23.75	0.0622256	0.109002	0.101847	0.448007	0.29826	0.333292	0.249583	0.199826	0.308301		23.75	0.1853	0.155093	0.12751	0.250816	0.247007	0.246159	0.0900964	0.19494	0.0742768		23.75	0.194488	0.275659	0.139206	0.241604	0.170464	0.450288	0.364186	0.34218	0.392939
	23.8333	0.0777304	0.122287	0.113721	0.427911	0.288076	0.309545	0.227061	0.175156	0.316225		23.8333	0.200494	0.170352	0.137291	0.264996	0.254038	0.23073	0.0937958	0.202464	0.0990404		23.8333	0.183927	0.234695	0.119341	0.223195	0.187733	0.425628	0.361549	0.34777	0.407712
	23.9167	0.0953774	0.138397	0.128683	0.404869	0.27716	0.286013	0.205173	0.149699	0.320873		23.9167	0.210648	0.182254	0.146359	0.27855	0.264554	0.217489	0.102779	0.206081	0.121221		23.9167	0.180208	0.198866	0.1061	0.20513	0.207821	0.399073	0.355672	0.351211	0.418452
	24	0.112819	0.15676	0.146001	0.380866	0.26613	0.263985	0.186209	0.124396	0.320639		24	0.213574	0.189056	0.153564	0.290744	0.279046	0.207857	0.119551	0.20539	0.138169		24	0.184088	0.169874	0.101108	0.188958	0.229113	0.371578	0.345446	0.350711	0.423128
	0.0833333	0.128078	0.17675	0.164862	0.357668	0.255573	0.244599	0.171858	0.100174	0.314314		24.0833	0.207758	0.189613	0.157986	0.30079	0.297466	0.202832	0.145579	0.200195	0.147936		24.0833	0.195816	0.149008	0.105343	0.175995	0.250095	0.344034	0.330211	0.344949	0.420334
	0.166667	0.140652	0.197504	0.18415	0.336164	0.245951	0.228407	0.161393	0.0779117	0.302266		24.1667	0.194371	0.185174	0.159645	0.307688	0.317597	0.201726	0.178182	0.191097	0.151359		24.1667	0.213605	0.1359	0.117181	0.166638	0.26966	0.317077	0.311092	0.334498	0.411168
	0.25	0.150409	0.2181	0.202669	0.317021	0.237692	0.215814	0.153488	0.0584784	0.285257		24.25	0.175257	0.177584	0.15879	0.31038	0.336682	0.203429	0.213647	0.178899	0.149975		24.25	0.235159	0.129772	0.13435	0.161056	0.286803	0.291278	0.289667	0.320401	0.397355
	0.333333	0.157216	0.237617	0.219226	0.300908	0.231229	0.207223	0.146813	0.0427421	0.26405		24.3333	0.152258	0.16869	0.155674	0.307812	0.351964	0.206832	0.248256	0.164403	0.145322		24.3333	0.258181	0.129844	0.154579	0.159417	0.300518	0.26721	0.267509	0.303702	0.38062
	0.416667	0.160943	0.255133	0.232626	0.288492	0.22699	0.203037	0.14004	0.0315709	0.239407		24.4167	0.127218	0.160337	0.150547	0.298928	0.360685	0.210825	0.278294	0.148412	0.138935		24.4167	0.280375	0.135334	0.175593	0.161887	0.3098	0.245444	0.246193	0.285447	0.362685
	0.5	0.161455	0.269726	0.241674	0.280442	0.225407	0.203662	0.131842	0.0258332	0.212091		24.5	0.10198	0.154373	0.143661	0.282672	0.360089	0.2143	0.300045	0.131727	0.132351		24.5	0.299446	0.145464	0.195122	0.168635	0.313644	0.226552	0.227294	0.266679	0.345276
	0.583333	0.158759	0.280654	0.245454	0.27713	0.226771	0.209261	0.121222	0.0260654	0.182988		24.5833	0.0782032	0.152036	0.135228	0.258535	0.348275	0.216349	0.310645	0.115078	0.126788		24.5833	0.313528	0.159226	0.21123	0.179578	0.31148	0.210983	0.212046	0.248309	0.329863
	0.666667	0.153414	0.287885	0.244165	0.277747	0.230813	0.219031	0.108514	0.0314776	0.153475		24.6667	0.05681	0.152134	0.1253	0.228192	0.326774	0.21688	0.310639	0.0988914	0.122191		24.6667	0.322476	0.174701	0.223334	0.19363	0.304475	0.198689	0.20032	0.230712	0.316902
	0.75	0.146114	0.291567	0.238285	0.28119	0.237128	0.231931	0.094382	0.0409482	0.12505		24.75	0.0385381	0.152868	0.113891	0.193867	0.297975	0.216004	0.301422	0.0835222	0.118183		24.75	0.326578	0.189744	0.231189	0.209455	0.294235	0.189502	0.191645	0.214129	0.306595
	0.833333	0.137555	0.291845	0.228289	0.286355	0.24531	0.24692	0.0794926	0.0533558	0.0992142		24.8333	0.0241255	0.152439	0.101014	0.157781	0.264267	0.213831	0.28439	0.0693239	0.11439		24.8333	0.326121	0.20221	0.234551	0.225716	0.282363	0.18325	0.185551	0.198802	0.299144
	0.916667	0.128434	0.288867	0.214656	0.292137	0.254952	0.262954	0.0645107	0.0675786	0.0774663		24.9167	0.0143102	0.149047	0.0866834	0.122157	0.228039	0.210471	0.260939	0.0566505	0.110438		24.9167	0.321392	0.209953	0.233173	0.241076	0.270462	0.179765	0.181569	0.184971	0.294752
	1	0.119445	0.282781	0.197862	0.297433	0.265647	0.278992	0.0501018	0.0824952	0.0613061		25	0.00983014	0.140893	0.0709121	0.0892169	0.191677	0.206036	0.232465	0.0458558	0.105951		25	0.312677	0.210827	0.226811	0.2542	0.260136	0.178875	0.179227	0.172879	0.293622
	1.08333	0.111258	0.274019	0.178543	0.301358	0.276935	0.294127	0.0368713	0.0971305	0.0519035		25.0833	0.0110562	0.126869	0.05396	0.0608479	0.157336	0.200624	0.200491	0.0372053	0.10064		25.0833	0.300462	0.203487	0.215565	0.26401	0.252693	0.180343	0.178218	0.162704	0.295777
	1.16667	0.104428	0.264166	0.157974	0.303901	0.288144	0.307991	0.025185	0.111096	0.0491106		25.1667	0.0168915	0.108631	0.0370723	0.0375967	0.126221	0.194297	0.167058	0.0306115	0.09456		25.1667	0.286025	0.189794	0.200914	0.270473	0.24826	0.183654	0.178883	0.154381	0.300532
	1.25	0.0994854	0.25509	0.137584	0.30527	0.298545	0.320354	0.0153488	0.124149	0.0524497		25.25	0.0258722	0.0885244	0.0217409	0.0196748	0.0993029	0.187102	0.134332	0.0258984	0.087852		25.25	0.270846	0.172409	0.184682	0.273813	0.246665	0.188228	0.181728	0.147782	0.307025
	1.33333	0.0969582	0.248662	0.118808	0.305675	0.307413	0.330982	0.00766866	0.136049	0.0614432		25.3333	0.0365344	0.068897	0.00945723	0.00729369	0.077552	0.179088	0.104481	0.0228903	0.0806567		25.3333	0.256402	0.153992	0.168694	0.274256	0.247741	0.193482	0.187254	0.142781	0.314392
	1.41667	0.0973754	0.246751	0.103077	0.305325	0.314021	0.339644	0.00245042	0.146552	0.0756134		25.4167	0.0474141	0.0520951	0.00171305	0.00066493	0.0619386	0.170306	0.0796725	0.0214112	0.0731148		25.4167	0.244171	0.137203	0.154774	0.272028	0.251317	0.198835	0.195968	0.139248	0.321771
	1.5	0.101266	0.251228	0.0918232	0.304427	0.317641	0.346108	0	0.155418	0.0944828		25.5	0.0570476	0.0404652	0	0	0.0534331	0.160803	0.062074	0.0212853	0.0653673		25.5	0.235631	0.124705	0.144747	0.267353	0.257223	0.203704	0.208372	0.137057	0.328299
	1.58333	0.108937	0.26336	0.0861375	0.303277	0.317874	0.350184	0.000486972	0.162441	0.117278		25.5833	0.0642297	0.0357193	0.0052012	0.00527161	0.0524727	0.150779	0.0533011	0.022356	0.0575638		25.5833	0.231798	0.118487	0.139889	0.260465	0.265214	0.207614	0.224748	0.136137	0.333238
	1.66667	0.119806	0.282009	0.0857462	0.302516	0.315628	0.351855	0.00353557	0.167571	0.142046		25.6667	0.0687903	0.0370295	0.0157656	0.0154973	0.0573622	0.141033	0.0527631	0.0245445	0.0498895		25.6667	0.23185	0.117854	0.139288	0.251633	0.274735	0.210515	0.244489	0.136649	0.33635
	1.75	0.133071	0.305436	0.0900342	0.302872	0.312137	0.351144	0.00863371	0.170792	0.166535		25.75	0.0708184	0.0429333	0.0295335	0.0294558	0.0658734	0.132514	0.0593172	0.0277912	0.0425385		25.75	0.234501	0.121443	0.141485	0.241131	0.285155	0.212464	0.266761	0.138808	0.337523
	1.83333	0.147928	0.331901	0.0983866	0.305072	0.308636	0.348076	0.0152693	0.172093	0.188496		25.8333	0.0704025	0.0519681	0.0443453	0.0459259	0.0757782	0.126169	0.0718209	0.0320364	0.0357049		25.8333	0.238466	0.127887	0.14502	0.229235	0.295845	0.21352	0.290735	0.142833	0.336645
	1.91667	0.163573	0.359664	0.110188	0.309846	0.306361	0.342675	0.0229302	0.171458	0.20568		25.9167	0.0676315	0.0626713	0.0580414	0.0636863	0.0848482	0.122949	0.0891315	0.0372207	0.0295829		25.9167	0.242461	0.135823	0.148434	0.216222	0.306173	0.213737	0.315578	0.148939	0.333603
	2	0.179203	0.386984	0.124824	0.317919	0.306545	0.334964	0.0311044	0.168873	0.215836		26	0.0625941	0.0735803	0.0684621	0.0815158	0.0908554	0.123802	0.110106	0.0432845	0.0243665		26	0.2452	0.143884	0.150267	0.202367	0.315509	0.213174	0.340461	0.157344	0.328284
	2.08333	0.194121	0.412172	0.14165	0.329687	0.310018	0.325116	0.0392786	0.164454	0.217473		26.0833	0.0555795	0.0835371	0.074061	0.0984527	0.0922406	0.129372	0.133468	0.050213	0.0203753		26.0833	0.245654	0.150947	0.149513	0.187951	0.323288	0.212014	0.364631	0.168113	0.320788
	2.16667	0.20805	0.433738	0.159909	0.344213	0.315981	0.313893	0.0469344	0.158826	0.212133		26.1667	0.0476783	0.0926012	0.0757439	0.114574	0.0901211	0.139084	0.157397	0.0581708	0.0184305		26.1667	0.243813	0.156849	0.146973	0.173273	0.32921	0.21095	0.38766	0.180708	0.312055
	2.25	0.220822	0.450239	0.178812	0.360227	0.323229	0.302204	0.0535523	0.152743	0.202117		26.25	0.0401816	0.101137	0.0750299	0.130215	0.0862833	0.15206	0.179941	0.0673672	0.0194789		26.25	0.239922	0.161668	0.143906	0.158637	0.333039	0.210802	0.409199	0.194437	0.303238
	2.33333	0.232267	0.460234	0.197572	0.376458	0.330557	0.290958	0.058613	0.146958	0.189723		26.3333	0.0343802	0.109508	0.0734378	0.145713	0.0825137	0.16742	0.199146	0.0780117	0.024467		26.3333	0.234225	0.165481	0.141565	0.144348	0.334541	0.21239	0.428898	0.208611	0.295489
	2.41667	0.242215	0.462283	0.215403	0.391637	0.336761	0.281065	0.0615969	0.142226	0.177253		26.4167	0.0315653	0.118078	0.0724867	0.161404	0.0805986	0.184285	0.213059	0.0903136	0.0343416		26.4167	0.226968	0.168366	0.141207	0.130711	0.333481	0.216534	0.446409	0.222539	0.289959
	2.5	0.250498	0.454944	0.231517	0.404493	0.340634	0.273434	0.0619846	0.139301	0.167006		26.5	0.0330279	0.127213	0.0736956	0.177625	0.0823245	0.201776	0.219725	0.104482	0.0500493		26.5	0.218395	0.170401	0.144087	0.118028	0.329624	0.224053	0.461382	0.23553	0.287802
	2.58333	0.25698	0.437383	0.245276	0.414009	0.341339	0.268848	0.0597206	0.138825	0.160938		26.5833	0.0396417	0.137105	0.0781692	0.194573	0.0890158	0.219255	0.217983	0.120709	0.0721419		26.5833	0.208809	0.17165	0.151128	0.106554	0.32297	0.235433	0.473461	0.247013	0.289796
	2.66667	0.261658	0.411195	0.256646	0.420186	0.339508	0.267584	0.0566065	0.140999	0.159629		26.6667	0.0506119	0.147274	0.0853548	0.211892	0.100149	0.237046	0.209845	0.13911	0.0995906		26.6667	0.198743	0.172125	0.161914	0.0963373	0.314459	0.249818	0.482259	0.256894	0.295223
	2.75	0.264566	0.378583	0.26574	0.423276	0.336137	0.269791	0.0549078	0.145913	0.163312		26.75	0.0647266	0.157065	0.0942855	0.229091	0.114738	0.255716	0.198112	0.159785	0.130972		26.75	0.188788	0.171822	0.175693	0.0873764	0.305267	0.266021	0.487381	0.265198	0.302992
	2.83333	0.265734	0.341749	0.272671	0.423534	0.332225	0.275621	0.0568901	0.153657	0.172222		26.8333	0.0807735	0.165828	0.103994	0.245674	0.131797	0.27583	0.185587	0.182832	0.164863		26.8333	0.179535	0.17074	0.191715	0.0796692	0.296569	0.282852	0.488432	0.271949	0.312012
	2.91667	0.265195	0.302896	0.277555	0.421213	0.328769	0.285222	0.0648191	0.164319	0.186593		26.9167	0.0975407	0.17291	0.113514	0.261148	0.15034	0.297954	0.175073	0.20835	0.199839		26.9167	0.171574	0.168876	0.209232	0.0732138	0.289541	0.299122	0.485019	0.277174	0.321191
