# Supplementary material for: Colour As a Signal for Entraining the Mammalian Circadian Clock
Source: PLoS Biol. 2015 Apr 17;13(4):e1002127. doi: 10.1371/journal.pbio.1002127 (PMC4401556; doi:10.1371/journal.pbio.1002127)
Supplement: S6 Data — (XLSX) [file pbio.1002127.s006.xlsx]

## Sheet: Fig6A
		RED CONE natural							Example multiunit firing rhythms
	r	0.51						Projected ZT (h)	spikes/s	spikes/s	spikes/s
	circular mean	2.3						20.35	10.0064	0.714783	0.394475
	N	124						20.3667	10.1366	0.723583	0.401494
		SCN channels			20min bins			20.3833	10.2684	0.732319	0.408863
	Observation no.	PEAK ZT (h)		ZT	Count			20.4	10.4009	0.741404	0.416018
	1	23.14		0	8			20.4167	10.5349	0.750513	0.42322
	2	7.41		0.4	3			20.4333	10.6691	0.759768	0.430748
	3	19.04		0.8	5			20.45	10.804	0.768962	0.438288
	4	5.48		1.2	4			20.4667	10.9399	0.778413	0.446215
	5	22.58		1.6	5			20.4833	11.0762	0.787849	0.454015
	6	23.64		2	5			20.5	11.2133	0.797673	0.46183
	7	23.63		2.4	3			20.5167	11.352	0.807538	0.469719
	8	22.14		2.8	3			20.5333	11.4906	0.817465	0.477841
	9	0.41		3.2	3			20.55	11.6297	0.82745	0.485703
	10	10.29		3.6	7			20.5667	11.7692	0.837632	0.49397
	11	23.24		4	0			20.5833	11.909	0.847988	0.502136
	12	22.16		4.4	1			20.6	12.0495	0.858371	0.510414
	13	22.91		4.8	3			20.6167	12.1898	0.868917	0.518895
	14	23.38		5.2	3			20.6333	12.331	0.879497	0.527344
	15	12.66		5.6	6			20.65	12.4715	0.890667	0.535912
	16	7.64		6	4			20.6667	12.6125	0.901454	0.544772
	17	3.18		6.4	4			20.6833	12.7535	0.912429	0.553638
	18	22.71		6.8	2			20.7	12.8945	0.923512	0.562416
	19	15.53		7.2	2			20.7167	13.0343	0.934841	0.571446
	20	5.71		7.6	2			20.7333	13.1749	0.946298	0.580335
	21	5.93		8	3			20.75	13.315	0.957753	0.589377
	22	8.08		8.4	1			20.7667	13.4553	0.969238	0.598151
	23	7.54		8.8	2			20.7833	13.595	0.980658	0.607241
	24	22.38		9.2	2			20.8	13.7343	0.992401	0.616403
	25	3.54		9.6	0			20.8167	13.8723	1.00443	0.625525
	26	0.13		10	1			20.8333	14.0101	1.01624	0.634393
	27	3.93		10.4	2			20.85	14.1466	1.02798	0.643597
	28	9.43		10.8	2			20.8667	14.2828	1.04001	0.652771
	29	1.88		11.2	0			20.8833	14.4182	1.05197	0.661876
	30	9.38		11.6	1			20.9	14.5528	1.06412	0.670929
	31	2.56		12	0			20.9167	14.6863	1.07642	0.679816
	32	0.19		12.4	1			20.9333	14.819	1.08888	0.689065
	33	0.24		12.8	0			20.95	14.9513	1.10154	0.697995
	34	3.49		13.2	0			20.9667	15.082	1.11415	0.707131
	35	3.01		13.6	1			20.9833	15.2116	1.127	0.715844
	36	5.73		14	0			21	15.3404	1.13988	0.724489
	37	1.69		14.4	0			21.0167	15.4683	1.15262	0.733145
	38	3.99		14.8	0			21.0333	15.5956	1.16532	0.741666
	39	3.88		15.2	1			21.05	15.7316	1.17928	0.750028
	40	1.01		15.6	1			21.0667	15.866	1.1935	0.758217
	41	5.93		16	0			21.0833	15.9979	1.20732	0.766432
	42	3.88		16.4	0			21.1	16.1277	1.22155	0.774453
	43	3.91		16.8	0			21.1167	16.256	1.23574	0.782379
	44	5.29		17.2	0			21.1333	16.3823	1.24984	0.790051
	45	10.48		17.6	0			21.15	16.5069	1.264	0.797452
	46	6.04		18	0			21.1667	16.6289	1.27829	0.804873
	47	3.93		18.4	0			21.1833	16.7492	1.29256	0.812213
	48	0.93		18.8	3			21.2	16.8673	1.30725	0.819458
	49	5.98		19.2	0			21.2167	16.9844	1.32178	0.826347
	50	5.09		19.6	0			21.2333	17.1	1.33668	0.833233
	51	1.36		20	0			21.25	17.2141	1.35171	0.839725
	52	2.29		20.4	1			21.2667	17.3265	1.36661	0.846008
	53	0.94		20.8	2			21.2833	17.437	1.38239	0.852131
	54	11.03		21.2	5			21.3	17.5461	1.398	0.858094
	55	0.01		21.6	4			21.3167	17.6543	1.41366	0.863939
	56	8.14		22	6			21.3333	17.7607	1.42973	0.869549
	57	0.84		22.4	2			21.35	17.8654	1.44616	0.875082
	58	8.34		22.8	2			21.3667	17.9686	1.46263	0.880496
	59	22.36		23.2	5			21.3833	18.0706	1.47984	0.8857
	60	2.63		23.6	3			21.4	18.172	1.49691	0.891252
	61	0.67		24	0			21.4167	18.2721	1.51481	0.896501
	62	21.43						21.4333	18.3713	1.5327	0.901476
	63	1.54						21.45	18.4686	1.55093	0.906323
	64	10.84						21.4667	18.5651	1.56962	0.910815
	65	1.69						21.4833	18.6605	1.58885	0.91508
	66	3.76						21.5	18.7559	1.60817	0.919007
	67	3.36						21.5167	18.85	1.62801	0.923015
	68	21.16						21.5333	18.9429	1.64844	0.926617
	69	22.36						21.55	19.035	1.66931	0.930135
	70	5.21						21.5667	19.1267	1.6907	0.933351
	71	0.22						21.5833	19.217	1.71235	0.936509
	72	23.74						21.6	19.3065	1.73423	0.939366
	73	0.22						21.6167	19.3952	1.75692	0.941973
	74	0.22						21.6333	19.4831	1.78007	0.94475
	75	15.86						21.65	19.5702	1.80381	0.947304
	76	8.54						21.6667	19.6569	1.82814	0.949867
	77	23.34						21.6833	19.7417	1.85335	0.952197
	78	22.21						21.7	19.8261	1.87921	0.954494
	79	20.63						21.7167	19.9096	1.90555	0.956608
	80	19.16						21.7333	19.9927	1.93273	0.958644
	81	0.11						21.75	20.0743	1.96041	0.960678
	82	13.69						21.7667	20.1558	1.98854	0.9624
	83	7.11						21.7833	20.2378	2.01766	0.964094
	84	21.23						21.8	20.3192	2.04765	0.965824
	85	21.66						21.8167	20.3987	2.0782	0.967366
	86	2.48						21.8333	20.4782	2.10936	0.969014
	87	10.64						21.85	20.5573	2.14114	0.970621
	88	7.01						21.8667	20.6343	2.1741	0.971928
	89	6.63						21.8833	20.7121	2.2071	0.973349
	90	6.28						21.9	20.7896	2.24084	0.974669
	91	4.43						21.9167	20.8661	2.27573	0.975925
	92	6.63						21.9333	20.9422	2.31112	0.977493
	93	6.06						21.95	21.0184	2.34719	0.978851
	94	21.18						21.9667	21.0939	2.38421	0.97998
	95	23.48						21.9833	21.1686	2.42202	0.981663
	96	5.89						22	21.2424	2.46019	0.983073
	97	3.18						22.0167	21.3157	2.49931	0.984537
	98	23.33						22.0333	21.3883	2.53897	0.986128
	99	21.73						22.05	21.4604	2.57893	0.987883
	100	11.86						22.0667	21.5326	2.61999	0.989652
	101	6.23						22.0833	21.604	2.66165	0.991371
	102	1.71						22.1	21.6753	2.70405	0.99321
	103	6.49						22.1167	21.7463	2.74669	0.99497
	104	21.38						22.1333	21.8169	2.7902	0.996928
	105	6.74						22.15	21.8869	2.83454	0.999
	106	5.09						22.1667	21.9566	2.8794	1.00114
	107	1.38						22.1833	22.0271	2.92459	1.00325
	108	18.84						22.2	22.0968	2.97029	1.00538
	109	21.51						22.2167	22.1661	3.01612	1.00755
	110	0.49						22.2333	22.235	3.06262	1.00972
	111	1.58						22.25	22.3037	3.10964	1.01218
	112	8.99						22.2667	22.3728	3.15732	1.0148
	113	2.33						22.2833	22.4412	3.20546	1.01755
	114	8.86						22.3	22.509	3.25339	1.02026
	115	21.63						22.3167	22.5771	3.30213	1.02344
	116	4.93						22.3333	22.6448	3.35103	1.02652
	117	1.13						22.35	22.7137	3.39984	1.02975
	118	2.26						22.3667	22.7816	3.44886	1.03303
	119	2.34						22.3833	22.8484	3.49827	1.03648
	120	21.24						22.4	22.9154	3.54756	1.0401
	121	7.66						22.4167	22.9823	3.59714	1.04361
	122	1.66						22.4333	23.0493	3.64708	1.04725
	123	2.24						22.45	23.1162	3.69714	1.05103
	124	21.81						22.4667	23.1812	3.74697	1.05495
								22.4833	23.2468	3.7969	1.05889
								22.5	23.3126	3.84652	1.06294
								22.5167	23.3796	3.89652	1.06714
								22.5333	23.4464	3.94692	1.07138
								22.55	23.5122	3.99641	1.07537
								22.5667	23.5778	4.04624	1.07963
								22.5833	23.6432	4.09573	1.08414
								22.6	23.7076	4.14468	1.08859
								22.6167	23.7715	4.19419	1.09322
								22.6333	23.8363	4.24274	1.09792
								22.65	23.9009	4.29133	1.10256
								22.6667	23.9652	4.33943	1.10747
								22.6833	24.0289	4.38727	1.11246
								22.7	24.0936	4.43445	1.11718
								22.7167	24.1558	4.4813	1.12224
								22.7333	24.2188	4.5273	1.12725
								22.75	24.2807	4.57353	1.13238
								22.7667	24.3412	4.61885	1.13752
								22.7833	24.4027	4.66439	1.14292
								22.8	24.4637	4.7094	1.14802
								22.8167	24.5235	4.75357	1.15348
								22.8333	24.5831	4.79701	1.15902
								22.85	24.6406	4.84005	1.16484
								22.8667	24.6987	4.88273	1.17043
								22.8833	24.7556	4.92438	1.17611
								22.9	24.8131	4.9654	1.1821
								22.9167	24.87	5.00653	1.18809
								22.9333	24.9263	5.04731	1.19387
								22.95	24.9816	5.08793	1.19985
								22.9667	25.0369	5.12845	1.20591
								22.9833	25.0916	5.16748	1.2119
								23	25.1447	5.20632	1.21829
								23.0167	25.1966	5.24375	1.22456
								23.0333	25.2471	5.28085	1.23138
								23.05	25.2979	5.3176	1.23815
								23.0667	25.3473	5.35361	1.24518
								23.0833	25.3961	5.38895	1.25222
								23.1	25.4442	5.42391	1.25914
								23.1167	25.4905	5.45847	1.26631
								23.1333	25.5377	5.49228	1.27368
								23.15	25.5828	5.52581	1.28121
								23.1667	25.6275	5.55906	1.28879
								23.1833	25.6714	5.59132	1.29643
								23.2	25.7139	5.62371	1.30435
								23.2167	25.7561	5.6556	1.31246
								23.2333	25.7977	5.68663	1.32057
								23.25	25.8383	5.71695	1.32867
								23.2667	25.8782	5.74748	1.33686
								23.2833	25.9176	5.77729	1.34513
								23.3	25.956	5.80705	1.35397
								23.3167	25.9933	5.8361	1.36261
								23.3333	26.0295	5.86536	1.37178
								23.35	26.066	5.8945	1.38102
								23.3667	26.1012	5.92294	1.39036
								23.3833	26.1368	5.95148	1.39982
								23.4	26.1702	5.97948	1.40912
								23.4167	26.2035	6.0073	1.41881
								23.4333	26.2366	6.03544	1.42853
								23.45	26.269	6.06278	1.43809
								23.4667	26.3004	6.08908	1.44794
								23.4833	26.3324	6.11608	1.45816
								23.5	26.3634	6.14234	1.46854
								23.5167	26.3933	6.16884	1.47884
								23.5333	26.4237	6.19544	1.48947
								23.55	26.4543	6.22146	1.49985
								23.5667	26.4843	6.24747	1.51087
								23.5833	26.5129	6.2733	1.52181
								23.6	26.5427	6.29895	1.53265
								23.6167	26.572	6.32484	1.54427
								23.6333	26.6007	6.35073	1.55515
								23.65	26.6293	6.3757	1.56671
								23.6667	26.6587	6.40121	1.57801
								23.6833	26.6872	6.42692	1.58954
								23.7	26.7163	6.45255	1.60128
								23.7167	26.7454	6.47761	1.61282
								23.7333	26.7741	6.50263	1.62445
								23.75	26.8031	6.5276	1.6363
								23.7667	26.8323	6.55218	1.6481
								23.7833	26.8609	6.57641	1.66011
								23.8	26.8909	6.6007	1.67219
								23.8167	26.92	6.62555	1.68435
								23.8333	26.9513	6.65006	1.69663
								23.85	26.9819	6.67464	1.70895
								23.8667	27.0105	6.69894	1.7214
								23.8833	27.0401	6.72227	1.73414
								23.9	27.071	6.74594	1.74693
								23.9167	27.1023	6.76988	1.75912
								23.9333	27.1343	6.79355	1.77153
								23.95	27.1668	6.81662	1.78435
								23.9667	27.1989	6.8403	1.79703
								23.9833	27.2311	6.86437	1.80985
								0	27.2642	6.88776	1.82285
								0.0166667	27.298	6.91076	1.83557
								0.0333333	27.3307	6.93403	1.84858
								0.05	27.364	6.95708	1.86136
								0.0666667	27.3986	6.98002	1.87418
								0.0833333	27.4336	7.00267	1.88699
								0.1	27.4688	7.02527	1.89992
								0.116667	27.5042	7.04787	1.91269
								0.133333	27.5411	7.07063	1.92531
								0.15	27.5778	7.0933	1.93867
								0.166667	27.6149	7.1154	1.95131
								0.183333	27.6521	7.13758	1.96442
								0.2	27.6898	7.15952	1.9774
								0.216667	27.7279	7.18209	1.99019
								0.233333	27.7671	7.20397	2.00319
								0.25	27.8057	7.22617	2.01588
								0.266667	27.8453	7.24798	2.02898
								0.283333	27.8834	7.27008	2.04172
								0.3	27.923	7.29217	2.05444
								0.316667	27.9619	7.31361	2.06698
								0.333333	28.0021	7.33535	2.07963
								0.35	28.0416	7.35643	2.09187
								0.366667	28.0817	7.3778	2.10418
								0.383333	28.1211	7.3997	2.11694
								0.4	28.1607	7.42042	2.12953
								0.416667	28.2005	7.44169	2.14183
								0.433333	28.2395	7.46242	2.15411
								0.45	28.2791	7.48356	2.16665
								0.466667	28.3185	7.50453	2.17885
								0.483333	28.3573	7.52535	2.1913
								0.5	28.3968	7.54622	2.20349
								0.516667	28.4352	7.56619	2.21601
								0.533333	28.4727	7.5864	2.22795
								0.55	28.511	7.60729	2.24034
								0.566667	28.5487	7.62731	2.25284
								0.583333	28.5855	7.6482	2.26513
								0.6	28.6218	7.66835	2.2771
								0.616667	28.6571	7.68827	2.28916
								0.633333	28.6921	7.70856	2.30154
								0.65	28.7266	7.72822	2.31384
								0.666667	28.7614	7.7477	2.32616
								0.683333	28.7957	7.76805	2.33818
								0.7	28.8298	7.7871	2.34992
								0.716667	28.8622	7.80659	2.36203
								0.733333	28.8939	7.82576	2.37374
								0.75	28.9243	7.84449	2.38569
								0.766667	28.954	7.86292	2.39736
								0.783333	28.982	7.88151	2.40939
								0.8	29.0115	7.89972	2.42124
								0.816667	29.0404	7.91765	2.4328
								0.833333	29.0685	7.93554	2.44424
								0.85	29.0973	7.95328	2.45584
								0.866667	29.1226	7.97025	2.46722
								0.883333	29.1492	7.98672	2.47897
								0.9	29.1747	8.00425	2.49091
								0.916667	29.1994	8.02191	2.50248
								0.933333	29.2245	8.03925	2.5138
								0.95	29.2491	8.05671	2.52507
								0.966667	29.2736	8.07484	2.53647
								0.983333	29.2965	8.09203	2.54752
								1	29.3189	8.10821	2.55899
								1.01667	29.3408	8.12455	2.57031
								1.03333	29.3619	8.1409	2.58124
								1.05	29.3818	8.15568	2.59247
								1.06667	29.4022	8.1722	2.60378
								1.08333	29.423	8.18826	2.61462
								1.1	29.4428	8.20486	2.62499
								1.11667	29.4632	8.22087	2.63559
								1.13333	29.4821	8.23694	2.64555
								1.15	29.5021	8.25331	2.65586
								1.16667	29.5208	8.27036	2.66621
								1.18333	29.5398	8.28687	2.67677
								1.2	29.5597	8.30277	2.68677
								1.21667	29.579	8.31929	2.69666
								1.23333	29.5988	8.33513	2.70648
								1.25	29.618	8.35161	2.71617
								1.26667	29.6372	8.36802	2.726
								1.28333	29.6567	8.38405	2.73553
								1.3	29.6765	8.40052	2.74513
								1.31667	29.694	8.41761	2.7544
								1.33333	29.7139	8.43499	2.76369
								1.35	29.7343	8.45136	2.77269
								1.36667	29.7543	8.46796	2.7816
								1.38333	29.7746	8.48425	2.79033
								1.4	29.7959	8.50107	2.79902
								1.41667	29.8178	8.51838	2.80746
								1.43333	29.8401	8.53604	2.81567
								1.45	29.8617	8.55243	2.82352
								1.46667	29.8825	8.56865	2.83132
								1.48333	29.9053	8.58561	2.83928
								1.5	29.9272	8.60246	2.84709
								1.51667	29.9484	8.61841	2.8549
								1.53333	29.9715	8.63535	2.86268
								1.55	29.995	8.65343	2.87003
								1.56667	30.018	8.66994	2.87712
								1.58333	30.0414	8.68661	2.88398
								1.6	30.0667	8.70377	2.89067
								1.61667	30.0929	8.72088	2.89727
								1.63333	30.1186	8.7386	2.90434
								1.65	30.1447	8.75552	2.91039
								1.66667	30.1726	8.77297	2.91654
								1.68333	30.199	8.79008	2.92259
								1.7	30.2265	8.80676	2.92815
								1.71667	30.2549	8.82394	2.93427
								1.73333	30.2829	8.84195	2.94026
								1.75	30.3123	8.8596	2.94605
								1.76667	30.3425	8.87612	2.95159
								1.78333	30.372	8.89283	2.95708
								1.8	30.4017	8.91058	2.96254
								1.81667	30.4322	8.92807	2.96776
								1.83333	30.4628	8.94516	2.97255
								1.85	30.4952	8.96214	2.97727
								1.86667	30.5277	8.9789	2.98219
								1.88333	30.5591	8.99573	2.98703
								1.9	30.5912	9.01211	2.99177
								1.91667	30.6233	9.02862	2.99595
								1.93333	30.6556	9.04531	3.00054
								1.95	30.6895	9.06136	3.00485
								1.96667	30.7239	9.07872	3.00872
								1.98333	30.757	9.09533	3.01257
								2	30.7908	9.11194	3.01656
								2.01667	30.8245	9.12838	3.02046
								2.03333	30.8587	9.14509	3.0239
								2.05	30.8929	9.16169	3.02776
								2.06667	30.9272	9.17763	3.03167
								2.08333	30.9613	9.19329	3.03522
								2.1	30.9945	9.20963	3.03878
								2.11667	31.0293	9.22576	3.04245
								2.13333	31.0638	9.24128	3.04586
								2.15	31.0963	9.25635	3.04891
								2.16667	31.1281	9.27103	3.05261
								2.18333	31.1582	9.28497	3.0559
								2.2	31.1883	9.29912	3.05944
								2.21667	31.2165	9.31198	3.06274
								2.23333	31.2438	9.32453	3.06575
								2.25	31.2712	9.33779	3.06912
								2.26667	31.2981	9.35116	3.07222
								2.28333	31.3234	9.36441	3.07573
								2.3	31.3481	9.37651	3.079
								2.31667	31.3704	9.38889	3.08241
								2.33333	31.3924	9.40018	3.08591
								2.35	31.4129	9.41202	3.08931
								2.36667	31.4339	9.42277	3.09297
								2.38333	31.4527	9.4331	3.09666
								2.4	31.4711	9.44411	3.1008
								2.41667	31.4866	9.4544	3.10463
								2.43333	31.5023	9.46465	3.1084
								2.45	31.5159	9.47421	3.11194
								2.46667	31.5277	9.48347	3.11556
								2.48333	31.5382	9.49204	3.11926
								2.5	31.5466	9.50065	3.12304
								2.51667	31.5535	9.50964	3.1271
								2.53333	31.558	9.51775	3.13086
								2.55	31.5625	9.5253	3.13512
								2.56667	31.567	9.53237	3.13944
								2.58333	31.5682	9.53915	3.14358
								2.6	31.5677	9.5459	3.14756
								2.61667	31.5658	9.55161	3.15264
								2.63333	31.5627	9.55715	3.15678
								2.65	31.5584	9.56315	3.16147
								2.66667	31.5511	9.56797	3.16616
								2.68333	31.542	9.57231	3.17117
								2.7	31.5325	9.57648	3.17639
								2.71667	31.5218	9.58051	3.18173
								2.73333	31.5102	9.58509	3.1874
								2.75	31.4957	9.58869	3.19296
								2.76667	31.4803	9.59121	3.19842
								2.78333	31.4636	9.59434	3.20444
								2.8	31.4459	9.59763	3.2104
								2.81667	31.4265	9.60094	3.21698
								2.83333	31.4077	9.60395	3.2231
								2.85	31.3872	9.60657	3.22911
								2.86667	31.3657	9.6096	3.23532
								2.88333	31.3421	9.61273	3.24142
								2.9	31.3178	9.61574	3.24746
								2.91667	31.2927	9.61793	3.25344
								2.93333	31.2663	9.62084	3.25988
								2.95	31.2412	9.62334	3.26631
								2.96667	31.2133	9.62577	3.27231
								2.98333	31.186	9.62737	3.27795
								3	31.1577	9.62921	3.28414
								3.01667	31.1283	9.63044	3.29001
								3.03333	31.0972	9.63125	3.29631
								3.05	31.0651	9.63166	3.30269
								3.06667	31.0334	9.63272	3.30919
								3.08333	31.0007	9.63384	3.31551
								3.1	30.9682	9.63427	3.32258
								3.11667	30.9364	9.63477	3.32962
								3.13333	30.9041	9.63714	3.33632
								3.15	30.8696	9.6381	3.34305
								3.16667	30.8364	9.63908	3.3497
								3.18333	30.8035	9.63999	3.35656
								3.2	30.77	9.64137	3.36294
								3.21667	30.7358	9.64207	3.37004
								3.23333	30.7018	9.6433	3.3767
								3.25	30.6684	9.64414	3.38354
								3.26667	30.6339	9.64534	3.39005
								3.28333	30.5982	9.64648	3.39688
								3.3	30.5634	9.64719	3.40338
								3.31667	30.5293	9.64799	3.41001
								3.33333	30.4949	9.64819	3.41647
								3.35	30.462	9.64882	3.42247
								3.36667	30.4283	9.64935	3.42876
								3.38333	30.3958	9.64968	3.43442
								3.4	30.3638	9.64994	3.44088
								3.41667	30.3314	9.65015	3.44663
								3.43333	30.2993	9.65075	3.4525
								3.45	30.2678	9.65123	3.45805
								3.46667	30.2367	9.65161	3.4632
								3.48333	30.2059	9.65159	3.46823
								3.5	30.1744	9.65063	3.47347
								3.51667	30.1439	9.64922	3.47843
								3.53333	30.1156	9.64921	3.48328
								3.55	30.0873	9.6489	3.48799
								3.56667	30.0587	9.64869	3.49227
								3.58333	30.0311	9.64757	3.49625
								3.6	30.0045	9.64687	3.50016
								3.61667	29.9774	9.64589	3.50404
								3.63333	29.9517	9.64437	3.50775
								3.65	29.9251	9.64335	3.51123
								3.66667	29.9007	9.64232	3.5149
								3.68333	29.8757	9.64074	3.51865
								3.7	29.8497	9.63824	3.52191
								3.71667	29.8237	9.63513	3.52413
								3.73333	29.7988	9.63293	3.52697
								3.75	29.774	9.6303	3.52957
								3.76667	29.7512	9.62735	3.53178
								3.78333	29.7286	9.62424	3.53366
								3.8	29.7071	9.62036	3.53575
								3.81667	29.6857	9.61614	3.5373
								3.83333	29.664	9.61269	3.53879
								3.85	29.643	9.60997	3.54084
								3.86667	29.6245	9.60746	3.54265
								3.88333	29.607	9.6041	3.54385
								3.9	29.5878	9.60046	3.54525
								3.91667	29.57	9.59702	3.54693
								3.93333	29.5512	9.59397	3.54831
								3.95	29.5343	9.5909	3.54965
								3.96667	29.5183	9.58765	3.55097
								3.98333	29.502	9.58393	3.55209
								4	29.4862	9.58078	3.55363
								4.01667	29.4713	9.57777	3.55465
								4.03333	29.4567	9.57492	3.55607
								4.05	29.4413	9.57181	3.55738
								4.06667	29.4289	9.56907	3.55914
								4.08333	29.4156	9.56671	3.56071
								4.1	29.4023	9.56389	3.56208
								4.11667	29.3906	9.56169	3.56374
								4.13333	29.3795	9.55888	3.56536
								4.15	29.3678	9.55677	3.56687
								4.16667	29.357	9.55573	3.56841
								4.18333	29.347	9.55391	3.57016
								4.2	29.3361	9.5528	3.57207
								4.21667	29.3262	9.55247	3.57456
								4.23333	29.3175	9.55254	3.57683
								4.25	29.3097	9.55355	3.57857
								4.26667	29.3036	9.55447	3.58075
								4.28333	29.2974	9.55567	3.58298
								4.3	29.2908	9.55807	3.58561
								4.31667	29.2851	9.56014	3.58791
								4.33333	29.2795	9.56228	3.59024
								4.35	29.2731	9.56301	3.59294
								4.36667	29.2676	9.56473	3.59572
								4.38333	29.2619	9.56724	3.59903
								4.4	29.2572	9.56981	3.60177
								4.41667	29.2529	9.57303	3.60505
								4.43333	29.2481	9.57625	3.60791
								4.45	29.2433	9.57965	3.61112
								4.46667	29.2397	9.5841	3.61454
								4.48333	29.2347	9.58789	3.61785
								4.5	29.2314	9.59087	3.6212
								4.51667	29.2266	9.59398	3.62505
								4.53333	29.2226	9.59749	3.62851
								4.55	29.2195	9.60045	3.63234
								4.56667	29.2156	9.60498	3.63594
								4.58333	29.2131	9.60931	3.64021
								4.6	29.2101	9.61348	3.64436
								4.61667	29.2078	9.6176	3.64876
								4.63333	29.2052	9.62219	3.65322
								4.65	29.2018	9.62701	3.65762
								4.66667	29.1994	9.63174	3.66225
								4.68333	29.1977	9.63667	3.6667
								4.7	29.1953	9.64226	3.67106
								4.71667	29.1936	9.64744	3.67591
								4.73333	29.1914	9.6528	3.68088
								4.75	29.1908	9.65809	3.68589
								4.76667	29.1908	9.66387	3.69079
								4.78333	29.1904	9.67034	3.69531
								4.8	29.1904	9.67649	3.69977
								4.81667	29.1907	9.68238	3.70416
								4.83333	29.1906	9.68803	3.70871
								4.85	29.1906	9.69444	3.71468
								4.86667	29.1916	9.70049	3.71981
								4.88333	29.1922	9.70641	3.72499
								4.9	29.1948	9.71173	3.72989
								4.91667	29.1953	9.71734	3.73559
								4.93333	29.1963	9.7235	3.74134
								4.95	29.1968	9.72882	3.74716
								4.96667	29.1988	9.73356	3.75309
								4.98333	29.1998	9.73835	3.75959
								5	29.2018	9.74382	3.76607
								5.01667	29.2054	9.74968	3.77198
								5.03333	29.2079	9.75544	3.77813
								5.05	29.2118	9.76211	3.78433
								5.06667	29.2155	9.76789	3.79083
								5.08333	29.2199	9.7737	3.79747
								5.1	29.2253	9.77991	3.80475
								5.11667	29.2317	9.78639	3.81101
								5.13333	29.2388	9.79219	3.81691
								5.15	29.2457	9.79806	3.82251
								5.16667	29.253	9.8044	3.82881
								5.18333	29.2604	9.81073	3.83438
								5.2	29.2666	9.81553	3.84031
								5.21667	29.2745	9.8198	3.84608
								5.23333	29.2833	9.82445	3.85186
								5.25	29.2916	9.8291	3.85756
								5.26667	29.2998	9.83338	3.86332
								5.28333	29.3082	9.83774	3.86896
								5.3	29.3186	9.84244	3.8747
								5.31667	29.329	9.84602	3.87986
								5.33333	29.339	9.84924	3.88513
								5.35	29.3495	9.85259	3.8902
								5.36667	29.3613	9.85626	3.89543
								5.38333	29.3727	9.85972	3.90044
								5.4	29.384	9.86332	3.90526
								5.41667	29.3975	9.86717	3.91033
								5.43333	29.4087	9.86965	3.91538
								5.45	29.4222	9.87289	3.92006
								5.46667	29.4351	9.87554	3.92469
								5.48333	29.4498	9.87835	3.929
								5.5	29.4639	9.88105	3.9338
								5.51667	29.4786	9.8838	3.93798
								5.53333	29.4933	9.88637	3.9422
								5.55	29.5088	9.89023	3.9466
								5.56667	29.5245	9.89349	3.95057
								5.58333	29.5417	9.897	3.95399
								5.6	29.5596	9.90053	3.95769
								5.61667	29.5777	9.90379	3.96131
								5.63333	29.5962	9.90767	3.96463
								5.65	29.6166	9.91162	3.96804
								5.66667	29.6361	9.91533	3.9714
								5.68333	29.6564	9.91996	3.97447
								5.7	29.6756	9.92393	3.97722
								5.71667	29.6941	9.92702	3.98007
								5.73333	29.7131	9.93085	3.9832
								5.75	29.7326	9.93564	3.98576
								5.76667	29.7514	9.93981	3.9882
								5.78333	29.7722	9.94536	3.99097
								5.8	29.7934	9.95071	3.99375
								5.81667	29.8156	9.9562	3.99679
								5.83333	29.8361	9.96158	3.99943
								5.85	29.857	9.96749	4.00224
								5.86667	29.878	9.97327	4.005
								5.88333	29.898	9.97968	4.00723
								5.9	29.9188	9.98668	4.00956
								5.91667	29.9391	9.99229	4.01191
								5.93333	29.9583	9.99911	4.014
								5.95	29.9765	10.0052	4.01598
								5.96667	29.9944	10.0122	4.01833
								5.98333	30.0133	10.0192	4.02082
								6	30.0313	10.0267	4.02292
								6.01667	30.0491	10.0341	4.02518
								6.03333	30.065	10.0417	4.02716
								6.05	30.0796	10.0493	4.02972
								6.06667	30.0946	10.0572	4.03208
								6.08333	30.108	10.0645	4.03452
								6.1	30.121	10.0723	4.03713
								6.11667	30.1319	10.0798	4.03918
								6.13333	30.1425	10.0869	4.0414
								6.15	30.1509	10.0942	4.04331
								6.16667	30.158	10.1012	4.04578
								6.18333	30.1649	10.1084	4.04866
								6.2	30.1681	10.1146	4.05119
								6.21667	30.1705	10.1207	4.05369
								6.23333	30.1721	10.1269	4.05606
								6.25	30.1723	10.1317	4.05841
								6.26667	30.1701	10.1368	4.06031
								6.28333	30.1677	10.1409	4.06231
								6.3	30.1629	10.1445	4.06459
								6.31667	30.1561	10.1478	4.06689
								6.33333	30.1475	10.1507	4.06891
								6.35	30.1375	10.1535	4.07091
								6.36667	30.1235	10.1554	4.0728
								6.38333	30.1091	10.1571	4.07494
								6.4	30.0927	10.158	4.0769
								6.41667	30.0739	10.1584	4.07904
								6.43333	30.0539	10.16	4.08063
								6.45	30.0321	10.1598	4.08201
								6.46667	30.0075	10.1582	4.08382
								6.48333	29.9816	10.1562	4.08524
								6.5	29.9542	10.1532	4.08707
								6.51667	29.9251	10.1506	4.08935
								6.53333	29.8952	10.1474	4.09069
								6.55	29.8615	10.144	4.09217
								6.56667	29.8269	10.1402	4.09339
								6.58333	29.7902	10.1367	4.09504
								6.6	29.7512	10.1314	4.09663
								6.61667	29.7098	10.1252	4.09809
								6.63333	29.6662	10.1194	4.09921
								6.65	29.6218	10.1116	4.10038
								6.66667	29.5739	10.1036	4.10121
								6.68333	29.5255	10.0953	4.10181
								6.7	29.4763	10.0866	4.10238
								6.71667	29.4238	10.0773	4.10306
								6.73333	29.3701	10.0675	4.10349
								6.75	29.3156	10.0575	4.10442
								6.76667	29.2592	10.047	4.10563
								6.78333	29.2018	10.0359	4.10624
								6.8	29.1435	10.0243	4.10644
								6.81667	29.0837	10.0123	4.10677
								6.83333	29.0222	10.0003	4.10706
								6.85	28.9595	9.98816	4.10764
								6.86667	28.896	9.97442	4.10826
								6.88333	28.8314	9.96112	4.10842
								6.9	28.7656	9.94735	4.10915
								6.91667	28.6994	9.93447	4.11002
								6.93333	28.6319	9.92104	4.11024
								6.95	28.5633	9.90654	4.1111
								6.96667	28.4938	9.89219	4.11165
								6.98333	28.4221	9.87806	4.11222
								7	28.3519	9.86367	4.11282
								7.01667	28.2801	9.84891	4.11365
								7.03333	28.208	9.83387	4.11396
								7.05	28.1336	9.81878	4.11437
								7.06667	28.0588	9.80321	4.11501
								7.08333	27.9832	9.78681	4.11553
								7.1	27.905	9.76969	4.11646
								7.11667	27.8276	9.75197	4.11757
								7.13333	27.748	9.73339	4.11891
								7.15	27.6674	9.71565	4.11962
								7.16667	27.586	9.69756	4.12028
								7.18333	27.5035	9.67893	4.12068
								7.2	27.4213	9.66023	4.122
								7.21667	27.3379	9.64143	4.12359
								7.23333	27.2532	9.62181	4.12532
								7.25	27.1687	9.60188	4.12654
								7.26667	27.0838	9.5816	4.12806
								7.28333	26.9984	9.56151	4.1302
								7.3	26.9118	9.54059	4.13201
								7.31667	26.8246	9.51924	4.13411
								7.33333	26.7363	9.49772	4.13662
								7.35	26.6481	9.4763	4.13923
								7.36667	26.5589	9.45361	4.14172
								7.38333	26.4673	9.42994	4.14391
								7.4	26.376	9.40629	4.14679
								7.41667	26.2844	9.38318	4.14936
								7.43333	26.1933	9.35922	4.15195
								7.45	26.1018	9.33498	4.15438
								7.46667	26.0102	9.30948	4.15731
								7.48333	25.9192	9.28416	4.1605
								7.5	25.8267	9.25807	4.16353
								7.51667	25.7357	9.23365	4.16649
								7.53333	25.6447	9.20773	4.16958
								7.55	25.5532	9.18226	4.17281
								7.56667	25.4625	9.15649	4.17566
								7.58333	25.3724	9.1302	4.17858
								7.6	25.2827	9.10412	4.18218
								7.61667	25.1936	9.0784	4.1858
								7.63333	25.1055	9.05185	4.18924
								7.65	25.0179	9.02508	4.19311
								7.66667	24.932	8.9985	4.19714
								7.68333	24.8452	8.97191	4.20092
								7.7	24.7604	8.94633	4.20506
								7.71667	24.6779	8.92036	4.20887
								7.73333	24.5955	8.89401	4.21215
								7.75	24.5155	8.86928	4.21577
								7.76667	24.4355	8.84419	4.21944
								7.78333	24.3592	8.82012	4.22316
								7.8	24.2853	8.79713	4.22662
								7.81667	24.2135	8.77366	4.23026
								7.83333	24.1423	8.75035	4.23409
								7.85	24.0742	8.72821	4.2376
								7.86667	24.0073	8.70678	4.24037
								7.88333	23.9428	8.68578	4.24364
								7.9	23.8787	8.66517	4.24621
								7.91667	23.8165	8.64588	4.24929
								7.93333	23.7564	8.62657	4.25236
								7.95	23.6982	8.60812	4.25521
								7.96667	23.6423	8.5902	4.25792
								7.98333	23.5881	8.57271	4.2609
								8	23.5366	8.55702	4.26377
								8.01667	23.4876	8.54163	4.26646
								8.03333	23.441	8.52632	4.26893
								8.05	23.3958	8.51195	4.27111
								8.06667	23.3548	8.49913	4.27337
								8.08333	23.3151	8.48709	4.27557
								8.1	23.2775	8.47612	4.27763
								8.11667	23.2424	8.46572	4.27913
								8.13333	23.2091	8.45627	4.28071
								8.15	23.1777	8.44777	4.2824
								8.16667	23.1483	8.44008	4.28385
								8.18333	23.1213	8.4329	4.28514
								8.2	23.0963	8.4265	4.28647
								8.21667	23.073	8.42189	4.28745
								8.23333	23.0515	8.41723	4.28845
								8.25	23.0319	8.41333	4.28918
								8.26667	23.0134	8.41025	4.28932
								8.28333	22.9981	8.40879	4.29007
								8.3	22.9842	8.4082	4.29023
								8.31667	22.9709	8.40789	4.2905
								8.33333	22.9579	8.40881	4.29128
								8.35	22.9479	8.41042	4.29186
								8.36667	22.938	8.41187	4.29238
								8.38333	22.9289	8.41403	4.29245
								8.4	22.9211	8.41717	4.29254
								8.41667	22.9139	8.42033	4.29271
								8.43333	22.9066	8.42407	4.29278
								8.45	22.9021	8.42837	4.29249
								8.46667	22.8967	8.43256	4.29203
								8.48333	22.8916	8.43815	4.29156
								8.5	22.887	8.44353	4.29178
								8.51667	22.8836	8.44943	4.29142
								8.53333	22.8791	8.45585	4.29161
								8.55	22.8759	8.46315	4.29066
								8.56667	22.8706	8.46963	4.29033
								8.58333	22.8644	8.47715	4.28961
								8.6	22.8581	8.48421	4.28848
								8.61667	22.8515	8.49184	4.28822
								8.63333	22.8459	8.49846	4.28792
								8.65	22.8398	8.50544	4.28725
								8.66667	22.8331	8.51268	4.28689
								8.68333	22.8274	8.52106	4.28605
								8.7	22.8208	8.52994	4.2855
								8.71667	22.8139	8.53789	4.28472
								8.73333	22.8047	8.54631	4.28421
								8.75	22.7948	8.55343	4.28359
								8.76667	22.7836	8.56061	4.28336
								8.78333	22.7714	8.56721	4.28238
								8.8	22.7591	8.57403	4.28161
								8.81667	22.7445	8.58099	4.28104
								8.83333	22.7295	8.58754	4.28019
								8.85	22.7137	8.59368	4.27884
								8.86667	22.6966	8.59941	4.27788
								8.88333	22.676	8.60467	4.27727
								8.9	22.6558	8.60927	4.27606
								8.91667	22.6336	8.61418	4.27507
								8.93333	22.6099	8.61844	4.27386
								8.95	22.5855	8.62238	4.27233
								8.96667	22.5582	8.62575	4.27086
								8.98333	22.5308	8.62886	4.26891
								9	22.5014	8.63073	4.26727
								9.01667	22.4716	8.63232	4.26532
								9.03333	22.4399	8.63399	4.263
								9.05	22.4069	8.63443	4.26071
								9.06667	22.3717	8.6342	4.25857
								9.08333	22.3347	8.63379	4.25578
								9.1	22.2974	8.63278	4.25312
								9.11667	22.2585	8.63123	4.25058
								9.13333	22.2188	8.62873	4.24789
								9.15	22.1777	8.62612	4.2448
								9.16667	22.1334	8.62293	4.24148
								9.18333	22.0892	8.61865	4.23781
								9.2	22.0426	8.61489	4.23323
								9.21667	21.9954	8.61017	4.22912
								9.23333	21.9465	8.60495	4.22482
								9.25	21.8969	8.59818	4.22016
								9.26667	21.8472	8.59141	4.21555
								9.28333	21.7948	8.58267	4.20992
								9.3	21.7412	8.57411	4.20372
								9.31667	21.6875	8.56501	4.19796
								9.33333	21.632	8.5551	4.19174
								9.35	21.576	8.54478	4.18522
								9.36667	21.5182	8.53408	4.17796
								9.38333	21.4599	8.52304	4.17117
								9.4	21.4004	8.51075	4.164
								9.41667	21.3404	8.49753	4.15654
								9.43333	21.2804	8.48339	4.14839
								9.45	21.2193	8.46921	4.14022
								9.46667	21.1593	8.45512	4.13187
								9.48333	21.0965	8.44029	4.12322
								9.5	21.0333	8.42412	4.11439
								9.51667	20.97	8.40773	4.1056
								9.53333	20.905	8.39115	4.09709
								9.55	20.84	8.3739	4.08756
								9.56667	20.7751	8.35531	4.07752
								9.58333	20.7103	8.33727	4.06731
								9.6	20.6458	8.31718	4.05712
								9.61667	20.5795	8.29744	4.04639
								9.63333	20.5152	8.27681	4.0358
								9.65	20.4489	8.2554	4.02499
								9.66667	20.3829	8.2346	4.01379
								9.68333	20.3177	8.21332	4.00204
								9.7	20.2532	8.19147	3.99003
								9.71667	20.1882	8.16888	3.97799
								9.73333	20.1242	8.14694	3.96537
								9.75	20.0595	8.12524	3.95246
								9.76667	19.9959	8.10368	3.93953
								9.78333	19.9324	8.08119	3.92644
								9.8	19.8683	8.05842	3.91351
								9.81667	19.8051	8.03526	3.90015
								9.83333	19.7428	8.01215	3.88609
								9.85	19.6821	7.98845	3.87157
								9.86667	19.6209	7.96481	3.85721
								9.88333	19.56	7.94165	3.84264
								9.9	19.4996	7.91823	3.82723
								9.91667	19.4387	7.89433	3.81187
								9.93333	19.3792	7.87066	3.79637
								9.95	19.3209	7.84618	3.78064
								9.96667	19.2625	7.82301	3.76521
								9.98333	19.2056	7.79995	3.74919
								10	19.1506	7.77572	3.73296
								10.0167	19.0958	7.75285	3.71604
								10.0333	19.0422	7.73016	3.69913
								10.05	18.9879	7.70709	3.68176
								10.0667	18.9356	7.68434	3.66375
								10.0833	18.8834	7.66164	3.64566
								10.1	18.8318	7.63819	3.62703
								10.1167	18.7812	7.6162	3.60869
								10.1333	18.7311	7.59404	3.59015
								10.15	18.6793	7.57155	3.57062
								10.1667	18.6283	7.54899	3.55114
								10.1833	18.579	7.52651	3.53133
								10.2	18.5301	7.5044	3.51168
								10.2167	18.4821	7.48289	3.4908
								10.2333	18.4342	7.46033	3.47028
								10.25	18.3872	7.43916	3.44911
								10.2667	18.3402	7.4176	3.42773
								10.2833	18.2945	7.39667	3.40622
								10.3	18.2493	7.37524	3.38504
								10.3167	18.2033	7.35462	3.36311
								10.3333	18.1591	7.33416	3.34107
								10.35	18.1156	7.31403	3.31896
								10.3667	18.0724	7.293	3.29641
								10.3833	18.0287	7.2729	3.27373
								10.4	17.9867	7.25267	3.25086
								10.4167	17.9452	7.23215	3.22755
								10.4333	17.9029	7.21218	3.20426
								10.45	17.8617	7.19261	3.18049
								10.4667	17.8214	7.17318	3.1567
								10.4833	17.7817	7.15347	3.13307
								10.5	17.7419	7.13449	3.10942
								10.5167	17.7033	7.11507	3.08546
								10.5333	17.6649	7.09615	3.06195
								10.55	17.6272	7.07745	3.03781
								10.5667	17.5894	7.058	3.01367
								10.5833	17.5526	7.03934	2.98893
								10.6	17.5147	7.02	2.96479
								10.6167	17.4785	7.00168	2.94013
								10.6333	17.4422	6.98321	2.91617
								10.65	17.4078	6.9658	2.89216
								10.6667	17.3735	6.94798	2.86791
								10.6833	17.3396	6.92999	2.84404
								10.7	17.3059	6.91233	2.82018
								10.7167	17.2717	6.89501	2.79621
								10.7333	17.2383	6.87805	2.77256
								10.75	17.2048	6.86092	2.74838
								10.7667	17.1717	6.84381	2.72501
								10.7833	17.1389	6.82623	2.7019
								10.8	17.107	6.8095	2.67923
								10.8167	17.0752	6.79295	2.65611
								10.8333	17.0445	6.77674	2.63358
								10.85	17.0137	6.76046	2.61118
								10.8667	16.9825	6.74469	2.58951
								10.8833	16.9513	6.72876	2.56774
								10.9	16.9211	6.71318	2.5461
								10.9167	16.8896	6.69731	2.52485
								10.9333	16.8591	6.68184	2.50408
								10.95	16.8288	6.66674	2.48363
								10.9667	16.7997	6.65219	2.46312
								10.9833	16.7696	6.63809	2.44323
								11	16.7406	6.62304	2.42378
								11.0167	16.7113	6.60856	2.40461
								11.0333	16.682	6.59453	2.38619
								11.05	16.6545	6.5807	2.36815
								11.0667	16.6257	6.56664	2.34999
								11.0833	16.5981	6.55418	2.33164
								11.1	16.5697	6.54087	2.31408
								11.1167	16.5417	6.52808	2.29739
								11.1333	16.5144	6.51546	2.28081
								11.15	16.4873	6.50277	2.26448
								11.1667	16.4597	6.49042	2.2486
								11.1833	16.4323	6.47837	2.23327
								11.2	16.406	6.46655	2.21849
								11.2167	16.3795	6.45541	2.20371
								11.2333	16.3524	6.44402	2.18938
								11.25	16.3272	6.43301	2.17563
								11.2667	16.3011	6.42203	2.16222
								11.2833	16.2753	6.41091	2.14942
								11.3	16.2498	6.4007	2.13713
								11.3167	16.2247	6.38986	2.12514
								11.3333	16.1994	6.38004	2.11358
								11.35	16.1737	6.37043	2.10218
								11.3667	16.148	6.36157	2.0918
								11.3833	16.1241	6.35231	2.08157
								11.4	16.0994	6.34316	2.07114
								11.4167	16.0747	6.33432	2.06124
								11.4333	16.0492	6.32541	2.05145
								11.45	16.025	6.31637	2.04216
								11.4667	16.0005	6.30777	2.03283
								11.4833	15.9766	6.29913	2.02391
								11.5	15.9524	6.29044	2.01544
								11.5167	15.9285	6.28253	2.00754
								11.5333	15.9052	6.27458	1.99991
								11.55	15.8812	6.26649	1.99221
								11.5667	15.8588	6.2577	1.9852
								11.5833	15.8369	6.24954	1.97818
								11.6	15.8147	6.24136	1.97137
								11.6167	15.793	6.23333	1.96426
								11.6333	15.771	6.22597	1.95814
								11.65	15.7491	6.21888	1.95196
								11.6667	15.7273	6.21082	1.94604
								11.6833	15.7058	6.20353	1.94046
								11.7	15.685	6.19621	1.93508
								11.7167	15.6632	6.18866	1.92962
								11.7333	15.6428	6.18117	1.92469
								11.75	15.6224	6.1733	1.91957
								11.7667	15.6023	6.16514	1.91473
								11.7833	15.581	6.15718	1.91003
								11.8	15.5591	6.14905	1.90525
								11.8167	15.5375	6.14112	1.90085
								11.8333	15.5161	6.13177	1.89666
								11.85	15.4946	6.12277	1.89264
								11.8667	15.4727	6.1133	1.88828
								11.8833	15.4516	6.10415	1.88408
								11.9	15.4297	6.0952	1.88055
								11.9167	15.4076	6.08531	1.877
								11.9333	15.3848	6.07499	1.87354
								11.95	15.3612	6.06493	1.86983
								11.9667	15.3369	6.05372	1.86639
								11.9833	15.3131	6.04337	1.86319
								12	15.2892	6.03195	1.85958
								12.0167	15.2634	6.02018	1.8562
								12.0333	15.2367	6.00785	1.85327
								12.05	15.2106	5.99512	1.84973
								12.0667	15.1838	5.98169	1.84653
								12.0833	15.1558	5.96855	1.84313
								12.1	15.1273	5.95467	1.84025
								12.1167	15.0973	5.93957	1.83705
								12.1333	15.0678	5.92462	1.83446
								12.15	15.0361	5.9089	1.83169
								12.1667	15.0031	5.89274	1.82891
								12.1833	14.9701	5.87646	1.82641
								12.2	14.9356	5.85882	1.82344
								12.2167	14.8999	5.84054	1.8208
								12.2333	14.8635	5.82175	1.81848
								12.25	14.8261	5.80315	1.81593
								12.2667	14.7868	5.78362	1.81344
								12.2833	14.7465	5.7635	1.8108
								12.3	14.7048	5.74192	1.80864
								12.3167	14.6608	5.72037	1.80591
								12.3333	14.6152	5.69703	1.80353
								12.35	14.5678	5.67331	1.80125
								12.3667	14.5188	5.64871	1.79878
								12.3833	14.4683	5.62352	1.79617
								12.4	14.4174	5.59778	1.794
								12.4167	14.3639	5.57095	1.79178
								12.4333	14.3092	5.54387	1.78919
								12.45	14.2533	5.5161	1.78662
								12.4667	14.196	5.48741	1.78423
								12.4833	14.1363	5.45785	1.78173
								12.5	14.076	5.42786	1.77929
								12.5167	14.0145	5.3975	1.77704
								12.5333	13.9514	5.36666	1.77479
								12.55	13.8865	5.33458	1.77251
								12.5667	13.8205	5.30242	1.76991
								12.5833	13.7534	5.26923	1.76729
								12.6	13.6854	5.23625	1.76515
								12.6167	13.6158	5.20215	1.76252
								12.6333	13.5452	5.16798	1.76019
								12.65	13.4745	5.13316	1.75802
								12.6667	13.4017	5.09722	1.75562
								12.6833	13.3294	5.06064	1.75343
								12.7	13.2552	5.02417	1.75103
								12.7167	13.1811	4.98722	1.74849
								12.7333	13.106	4.95012	1.74612
								12.75	13.0308	4.91302	1.74379
								12.7667	12.9554	4.87557	1.7413
								12.7833	12.879	4.83768	1.73874
								12.8	12.803	4.79987	1.73644
								12.8167	12.7275	4.7618	1.73428
								12.8333	12.6517	4.72417	1.7322
								12.85	12.5763	4.68637	1.72998
								12.8667	12.5008	4.64849	1.72762
								12.8833	12.4251	4.61031	1.72553
								12.9	12.3501	4.57229	1.72364
								12.9167	12.2751	4.53449	1.72149
								12.9333	12.2009	4.49687	1.71914
								12.95	12.1271	4.45968	1.71682
								12.9667	12.0541	4.42243	1.71447
								12.9833	11.982	4.38531	1.71213
								13	11.9115	4.34875	1.70993
								13.0167	11.841	4.31227	1.70771
								13.0333	11.7722	4.2759	1.70538
								13.05	11.705	4.24033	1.70357
								13.0667	11.639	4.20507	1.70122
								13.0833	11.574	4.17091	1.69905
								13.1	11.5113	4.13683	1.69657
								13.1167	11.4493	4.10349	1.69443
								13.1333	11.388	4.07082	1.69224
								13.15	11.3286	4.03869	1.69024
								13.1667	11.2712	4.00656	1.68836
								13.1833	11.2167	3.97637	1.68644
								13.2	11.1645	3.94707	1.68415
								13.2167	11.1151	3.91945	1.68275
								13.2333	11.0688	3.89264	1.68087
								13.25	11.0234	3.86608	1.679
								13.2667	10.9795	3.83964	1.67704
								13.2833	10.9367	3.81431	1.67503
								13.3	10.8953	3.78971	1.67333
								13.3167	10.8566	3.76579	1.67165
								13.3333	10.8183	3.74241	1.67005
								13.35	10.7823	3.72008	1.6681
								13.3667	10.7474	3.69829	1.66662
								13.3833	10.715	3.67688	1.66445
								13.4	10.6841	3.65678	1.66288
								13.4167	10.6537	3.63719	1.66099
								13.4333	10.6253	3.61829	1.65943
								13.45	10.5986	3.6003	1.65758
								13.4667	10.5734	3.58271	1.65595
								13.4833	10.55	3.56645	1.6543
								13.5	10.5288	3.55079	1.65257
								13.5167	10.5095	3.53605	1.65113
								13.5333	10.4913	3.52196	1.64935
								13.55	10.4744	3.50827	1.64803
								13.5667	10.4595	3.49593	1.64652
								13.5833	10.446	3.48417	1.64492
								13.6	10.4337	3.47297	1.64314
								13.6167	10.4222	3.46244	1.6414
								13.6333	10.4127	3.45237	1.64017
								13.65	10.404	3.44388	1.63854
								13.6667	10.397	3.43551	1.63718
								13.6833	10.3911	3.42759	1.63613
								13.7	10.3871	3.41987	1.63494
								13.7167	10.3844	3.4127	1.63361
								13.7333	10.3824	3.40664	1.63273
								13.75	10.382	3.40081	1.63173
								13.7667	10.3815	3.39524	1.63078
								13.7833	10.3824	3.39041	1.62964
								13.8	10.3848	3.38634	1.62857
								13.8167	10.3883	3.3823	1.62727
								13.8333	10.3924	3.3788	1.62619
								13.85	10.3972	3.37576	1.62533
								13.8667	10.404	3.37261	1.62445
								13.8833	10.4119	3.36997	1.6235
								13.9	10.4202	3.36774	1.62247
								13.9167	10.429	3.36567	1.62136
								13.9333	10.4382	3.36321	1.62043
								13.95	10.4489	3.36166	1.61922
								13.9667	10.46	3.35995	1.61803
								13.9833	10.4711	3.3581	1.61686
								14	10.4827	3.35658	1.61561
								14.0167	10.4953	3.35528	1.61471
								14.0333	10.5074	3.35346	1.61364
								14.05	10.5205	3.35223	1.61241
								14.0667	10.5333	3.3502	1.61097
								14.0833	10.5463	3.34918	1.60968
								14.1	10.56	3.34779	1.60855
								14.1167	10.5751	3.34777	1.607
								14.1333	10.5906	3.3475	1.6056
								14.15	10.6067	3.34774	1.60394
								14.1667	10.6235	3.34781	1.6022
								14.1833	10.6397	3.34699	1.60019
								14.2	10.6559	3.34711	1.59865
								14.2167	10.6733	3.34656	1.59677
								14.2333	10.6907	3.34611	1.595
								14.25	10.7084	3.34608	1.59318
								14.2667	10.7258	3.34604	1.59099
								14.2833	10.7435	3.34662	1.58885
								14.3	10.7609	3.34723	1.58667
								14.3167	10.7797	3.34806	1.58418
								14.3333	10.7986	3.34822	1.58179
								14.35	10.8181	3.34893	1.57934
								14.3667	10.8374	3.34951	1.57653
								14.3833	10.8569	3.35089	1.57373
								14.4	10.8779	3.35273	1.57093
								14.4167	10.8987	3.35484	1.56803
								14.4333	10.92	3.35739	1.56484
								14.45	10.9413	3.36057	1.56175
								14.4667	10.9631	3.36403	1.55869
								14.4833	10.9857	3.36776	1.55505
								14.5	11.0093	3.37178	1.55109
								14.5167	11.0332	3.37631	1.54738
								14.5333	11.0573	3.38101	1.54347
								14.55	11.0828	3.38612	1.53943
								14.5667	11.11	3.39232	1.53528
								14.5833	11.1371	3.39918	1.53089
								14.6	11.1642	3.40634	1.52649
								14.6167	11.1929	3.41375	1.52173
								14.6333	11.2232	3.42263	1.51675
								14.65	11.2539	3.43163	1.5121
								14.6667	11.2857	3.44138	1.50698
								14.6833	11.3172	3.45158	1.50156
								14.7	11.3509	3.46285	1.49601
								14.7167	11.3855	3.47478	1.49034
								14.7333	11.4208	3.48771	1.4848
								14.75	11.457	3.50196	1.47907
								14.7667	11.495	3.51703	1.47306
								14.7833	11.5352	3.53211	1.46796
								14.8	11.5767	3.54847	1.46214
								14.8167	11.6191	3.56535	1.45713
								14.8333	11.6625	3.58312	1.45118
								14.85	11.7065	3.60204	1.44545
								14.8667	11.7529	3.62168	1.43941
								14.8833	11.7997	3.64176	1.43326
								14.9	11.8476	3.66311	1.42716
								14.9167	11.8973	3.68443	1.4208
								14.9333	11.9486	3.70673	1.41451
								14.95	12.001	3.73071	1.40843
								14.9667	12.0539	3.75522	1.40211
								14.9833	12.1083	3.7797	1.39579
								15	12.1648	3.80534	1.38931
								15.0167	12.2211	3.83125	1.38323
								15.0333	12.2792	3.85748	1.37735
								15.05	12.3376	3.88432	1.37122
								15.0667	12.3968	3.91148	1.3653
								15.0833	12.4564	3.93909	1.35931
								15.1	12.5169	3.96705	1.35351
								15.1167	12.5774	3.99562	1.34795
								15.1333	12.6373	4.02381	1.342
								15.15	12.6992	4.05238	1.3366
								15.1667	12.7601	4.08073	1.33136
								15.1833	12.8208	4.10943	1.32687
								15.2	12.8815	4.13785	1.32228
								15.2167	12.9435	4.16641	1.31762
								15.2333	13.0042	4.19491	1.31299
								15.25	13.0649	4.22289	1.30855
								15.2667	13.1231	4.25065	1.30437
								15.2833	13.1806	4.27816	1.30039
								15.3	13.2371	4.3051	1.29637
								15.3167	13.2935	4.33205	1.29279
								15.3333	13.3503	4.35886	1.28935
								15.35	13.4063	4.38608	1.28595
								15.3667	13.4619	4.41208	1.283
								15.3833	13.5173	4.4382	1.28046
								15.4	13.5712	4.46435	1.27795
								15.4167	13.6255	4.48968	1.2756
								15.4333	13.6779	4.51467	1.27343
								15.45	13.731	4.53939	1.27135
								15.4667	13.7825	4.5632	1.26979
								15.4833	13.8331	4.58635	1.26809
								15.5	13.8824	4.6093	1.26709
								15.5167	13.9305	4.63117	1.26581
								15.5333	13.9775	4.65261	1.26498
								15.55	14.0218	4.6736	1.26475
								15.5667	14.0663	4.69386	1.26451
								15.5833	14.1086	4.7136	1.26471
								15.6	14.1495	4.73272	1.26462
								15.6167	14.1893	4.7509	1.26494
								15.6333	14.228	4.76867	1.26537
								15.65	14.2648	4.78564	1.26607
								15.6667	14.3017	4.80242	1.26709
								15.6833	14.3376	4.81811	1.2686
								15.7	14.3729	4.83328	1.27003
								15.7167	14.4068	4.84827	1.27157
								15.7333	14.4397	4.86207	1.27335
								15.75	14.4708	4.87568	1.2752
								15.7667	14.5013	4.88897	1.27689
								15.7833	14.5313	4.9016	1.27904
								15.8	14.5597	4.91357	1.2817
								15.8167	14.5882	4.92452	1.28425
								15.8333	14.6159	4.93613	1.2871
								15.85	14.6435	4.94754	1.29035
								15.8667	14.6702	4.95781	1.29362
								15.8833	14.6972	4.96769	1.29735
								15.9	14.7237	4.97753	1.30117
								15.9167	14.7497	4.98692	1.3053
								15.9333	14.7755	4.99576	1.30924
								15.95	14.8007	5.00491	1.31332
								15.9667	14.8251	5.01377	1.31765
								15.9833	14.8491	5.02211	1.32264
								16	14.8737	5.03108	1.32751
								16.0167	14.8984	5.03937	1.33222
								16.0333	14.9219	5.04774	1.33775
								16.05	14.9463	5.05624	1.3433
								16.0667	14.9714	5.06474	1.349
								16.0833	14.9966	5.07318	1.35481
								16.1	15.0211	5.08142	1.36056
								16.1167	15.0471	5.08951	1.36671
								16.1333	15.072	5.09715	1.3732
								16.15	15.0972	5.1054	1.37953
								16.1667	15.1223	5.11321	1.38607
								16.1833	15.1472	5.12076	1.39244
								16.2	15.1714	5.12798	1.39918
								16.2167	15.1945	5.13451	1.40606
								16.2333	15.2185	5.14083	1.41306
								16.25	15.2429	5.14761	1.42021
								16.2667	15.2685	5.15541	1.42755
								16.2833	15.2947	5.16308	1.4345
								16.3	15.32	5.17089	1.44177
								16.3167	15.3454	5.17955	1.44891
								16.3333	15.3714	5.18724	1.45618
								16.35	15.3983	5.19526	1.46345
								16.3667	15.4247	5.20393	1.47103
								16.3833	15.452	5.21287	1.47846
								16.4	15.4783	5.22167	1.48599
								16.4167	15.506	5.23111	1.4934
								16.4333	15.5329	5.24033	1.50092
								16.45	15.5594	5.25009	1.50855
								16.4667	15.5868	5.2598	1.51616
								16.4833	15.614	5.26994	1.5238
								16.5	15.6426	5.28028	1.53131
								16.5167	15.6703	5.29049	1.53933
								16.5333	15.6981	5.30111	1.5468
								16.55	15.7262	5.3118	1.55421
								16.5667	15.7548	5.32297	1.56189
								16.5833	15.7817	5.33545	1.5696
								16.6	15.8098	5.34764	1.57729
								16.6167	15.8371	5.36055	1.58502
								16.6333	15.8632	5.37357	1.59269
								16.65	15.8894	5.38655	1.60028
								16.6667	15.9151	5.40066	1.60789
								16.6833	15.9406	5.41435	1.61523
								16.7	15.9665	5.42845	1.62259
								16.7167	15.9921	5.44322	1.62987
								16.7333	16.0178	5.458	1.63699
								16.75	16.0428	5.47316	1.64433
								16.7667	16.0688	5.48946	1.65137
								16.7833	16.0934	5.50516	1.65881
								16.8	16.1185	5.52133	1.66584
								16.8167	16.1427	5.5386	1.6729
								16.8333	16.1678	5.55567	1.67978
								16.85	16.1916	5.57358	1.68651
								16.8667	16.214	5.59151	1.69235
								16.8833	16.2349	5.60958	1.69891
								16.9	16.2565	5.62835	1.70443
								16.9167	16.2779	5.64764	1.71116
								16.9333	16.2991	5.66658	1.71761
								16.95	16.3176	5.68613	1.72415
								16.9667	16.3362	5.70575	1.73045
								16.9833	16.3534	5.72565	1.73646
								17	16.3703	5.74656	1.74262
								17.0167	16.387	5.76732	1.74872
								17.0333	16.4038	5.78819	1.75466
								17.05	16.4199	5.80911	1.7603
								17.0667	16.4355	5.8301	1.76637
								17.0833	16.4494	5.85079	1.77232
								17.1	16.4629	5.87253	1.77794
								17.1167	16.4755	5.8936	1.78332
								17.1333	16.4878	5.91525	1.78879
								17.15	16.4997	5.93651	1.79411
								17.1667	16.5112	5.95812	1.79946
								17.1833	16.5221	5.98014	1.80441
								17.2	16.5327	6.00163	1.80948
								17.2167	16.542	6.02368	1.81481
								17.2333	16.5491	6.0449	1.8195
								17.25	16.5572	6.06706	1.82408
								17.2667	16.5635	6.0886	1.82814
								17.2833	16.5693	6.10996	1.83224
								17.3	16.5732	6.13068	1.83647
								17.3167	16.5778	6.15119	1.84085
								17.3333	16.5815	6.17238	1.84446
								17.35	16.585	6.19283	1.8486
								17.3667	16.5881	6.21253	1.85239
								17.3833	16.5906	6.23225	1.85649
								17.4	16.592	6.25192	1.86027
								17.4167	16.5929	6.2711	1.86409
								17.4333	16.5939	6.28979	1.86805
								17.45	16.5956	6.3091	1.8715
								17.4667	16.5969	6.3275	1.87465
								17.4833	16.5983	6.34531	1.87809
								17.5	16.5991	6.36354	1.88131
								17.5167	16.6004	6.38109	1.88515
								17.5333	16.6005	6.39801	1.88867
								17.55	16.6015	6.41557	1.89186
								17.5667	16.6017	6.43189	1.89549
								17.5833	16.6023	6.44813	1.89879
								17.6	16.6038	6.46346	1.90257
								17.6167	16.6048	6.47836	1.90616
								17.6333	16.6073	6.4927	1.90953
								17.65	16.6099	6.50653	1.91276
								17.6667	16.6119	6.51902	1.91579
								17.6833	16.6132	6.53122	1.91954
								17.7	16.6154	6.54355	1.92321
								17.7167	16.6171	6.55515	1.9268
								17.7333	16.6195	6.56597	1.93073
								17.75	16.6213	6.57645	1.93434
								17.7667	16.6233	6.58672	1.93785
								17.7833	16.6251	6.59551	1.94172
								17.8	16.6276	6.60483	1.94565
								17.8167	16.6296	6.6138	1.94963
								17.8333	16.6323	6.62097	1.95338
								17.85	16.635	6.62838	1.95756
								17.8667	16.638	6.63567	1.96162
								17.8833	16.6421	6.64257	1.96584
								17.9	16.6451	6.64907	1.97036
								17.9167	16.6486	6.65417	1.97505
								17.9333	16.652	6.65904	1.98021
								17.95	16.6553	6.66357	1.98526
								17.9667	16.6572	6.66882	1.9901
								17.9833	16.6595	6.67301	1.99503
								18	16.6627	6.67661	2.00042
								18.0167	16.6647	6.68053	2.00578
								18.0333	16.6667	6.68379	2.01176
								18.05	16.6688	6.6863	2.01771
								18.0667	16.6707	6.68831	2.02312
								18.0833	16.6723	6.69047	2.02925
								18.1	16.6744	6.6935	2.03516
								18.1167	16.6747	6.69535	2.04098
								18.1333	16.6738	6.69689	2.04701
								18.15	16.6718	6.69844	2.053
								18.1667	16.6697	6.69963	2.05948
								18.1833	16.6675	6.70134	2.06589
								18.2	16.6638	6.70326	2.07255
								18.2167	16.6607	6.70515	2.07935
								18.2333	16.6562	6.70671	2.08651
								18.25	16.6515	6.70849	2.09391
								18.2667	16.6467	6.71114	2.10108
								18.2833	16.6394	6.71294	2.10838
								18.3	16.6321	6.71588	2.11594
								18.3167	16.6228	6.7195	2.12334
								18.3333	16.6138	6.72313	2.13105
								18.35	16.6042	6.72645	2.13886
								18.3667	16.593	6.73043	2.14685
								18.3833	16.5832	6.73538	2.15446
								18.4	16.573	6.73907	2.16236
								18.4167	16.563	6.74422	2.17022
								18.4333	16.5512	6.74912	2.17831
								18.45	16.5402	6.7546	2.18619
								18.4667	16.5305	6.76051	2.19437
								18.4833	16.5196	6.7669	2.20259
								18.5	16.5062	6.77327	2.21101
								18.5167	16.4933	6.77962	2.21938
								18.5333	16.4819	6.7873	2.22761
								18.55	16.471	6.79463	2.23551
								18.5667	16.4594	6.80238	2.24341
								18.5833	16.4472	6.81077	2.25149
								18.6	16.4353	6.81935	2.2592
								18.6167	16.4247	6.82808	2.26756
								18.6333	16.4145	6.83742	2.27565
								18.65	16.4036	6.84637	2.28368
								18.6667	16.3955	6.85532	2.29162
								18.6833	16.3874	6.86485	2.29971
								18.7	16.3814	6.87449	2.30746
								18.7167	16.3777	6.88537	2.31536
								18.7333	16.374	6.89583	2.32349
								18.75	16.3734	6.90575	2.33111
								18.7667	16.3741	6.91693	2.33891
								18.7833	16.3763	6.92875	2.34675
								18.8	16.379	6.94043	2.35453
								18.8167	16.384	6.95195	2.36233
								18.8333	16.3914	6.96401	2.36979
								18.85	16.4007	6.97593	2.3774
								18.8667	16.4131	6.98867	2.38451
								18.8833	16.4265	7.00154	2.39192
								18.9	16.4432	7.01405	2.39874
								18.9167	16.4618	7.02633	2.40595
								18.9333	16.4828	7.03911	2.41338
								18.95	16.5072	7.05228	2.421
								18.9667	16.5346	7.06546	2.42784
								18.9833	16.5655	7.07853	2.43456
								19	16.5981	7.09133	2.44101
								19.0167	16.6343	7.10498	2.44741
								19.0333	16.6742	7.11808	2.45391
								19.05	16.7172	7.13127	2.46046
								19.0667	16.7636	7.14463	2.46699
								19.0833	16.8136	7.1579	2.47375
								19.1	16.8664	7.17149	2.47999
								19.1167	16.9232	7.18462	2.48649
								19.1333	16.9841	7.19821	2.49287
								19.15	17.047	7.21219	2.49923
								19.1667	17.1142	7.22655	2.5055
								19.1833	17.1857	7.24036	2.51198
								19.2	17.26	7.25505	2.51802
								19.2167	17.3385	7.26927	2.52426
								19.2333	17.4202	7.28407	2.53067
								19.25	17.5059	7.29927	2.53641
								19.2667	17.5942	7.31384	2.54258
								19.2833	17.6864	7.32874	2.54866
								19.3	17.7833	7.34367	2.55454
								19.3167	17.8827	7.35882	2.56054
								19.3333	17.9848	7.37387	2.56626
								19.35	18.0916	7.38971	2.5724
								19.3667	18.2022	7.40552	2.57873
								19.3833	18.3166	7.42131	2.58491
								19.4	18.4341	7.43763	2.59136
								19.4167	18.553	7.45366	2.59801
								19.4333	18.6747	7.46963	2.60389
								19.45	18.8002	7.48593	2.61024
								19.4667	18.9284	7.50186	2.61612
								19.4833	19.0602	7.51874	2.62278
								19.5	19.1942	7.53638	2.62947
								19.5167	19.3304	7.55436	2.63603
								19.5333	19.4678	7.57208	2.64269
								19.55	19.6083	7.59088	2.65006
								19.5667	19.7516	7.60927	2.65713
								19.5833	19.8963	7.6275	2.66417
								19.6	20.0427	7.64625	2.671
								19.6167	20.1904	7.66512	2.67812
								19.6333	20.3388	7.68411	2.68545
								19.65	20.4893	7.70401	2.69226
								19.6667	20.6401	7.72384	2.69963
								19.6833	20.7905	7.74504	2.7067
								19.7	20.9421	7.76639	2.71418
								19.7167	21.0946	7.78773	2.72154
								19.7333	21.2471	7.80871	2.72945
								19.75	21.4005	7.83143	2.73709
								19.7667	21.5552	7.85351	2.74473
								19.7833	21.7081	7.87632	2.75224
								19.8	21.8612	7.8992	2.75992
								19.8167	22.0135	7.9224	2.76751
								19.8333	22.1654	7.94533	2.77539
								19.85	22.316	7.96906	2.7834
								19.8667	22.4675	7.99363	2.79149
								19.8833	22.6172	8.01758	2.79891
								19.9	22.7666	8.04212	2.80693
								19.9167	22.915	8.06685	2.81543
								19.9333	23.0607	8.09155	2.82359
								19.95	23.2049	8.11554	2.8319
								19.9667	23.348	8.13994	2.83978
								19.9833	23.4887	8.16469	2.84767
								20	23.6283	8.18988	2.85566
								20.0167	23.7677	8.21461	2.86323
								20.0333	23.9051	8.23921	2.8715
								20.05	24.0417	8.26358	2.88034
								20.0667	24.1757	8.28913	2.889
								20.0833	24.3067	8.31426	2.89689
								20.1	24.4353	8.33784	2.90488
								20.1167	24.5609	8.36242	2.91269
								20.1333	24.6862	8.38741	2.92051
								20.15	24.8092	8.41157	2.9285
								20.1667	24.9295	8.43495	2.93641
								20.1833	25.0467	8.45771	2.94434
								20.2	25.1643	8.4809	2.95221
								20.2167	25.2779	8.50393	2.96009
								20.2333	25.391	8.52619	2.9677
								20.25	25.5012	8.54849	2.97506
								20.2667	25.6101	8.57012	2.98211
								20.2833	25.717	8.59132	2.98927
								20.3	25.8205	8.61155	2.9959
								20.3167	25.923	8.63181	3.00261
								20.3333	26.0231	8.65083	3.00922
								20.35	26.121	8.66959	3.01624
								20.3667	26.2182	8.68793	3.02253
								20.3833	26.3129	8.70516	3.02898
								20.4	26.4067	8.72174	3.03579
								20.4167	26.4975	8.73811	3.04218
								20.4333	26.5859	8.75461	3.04857
								20.45	26.6735	8.77015	3.05463
								20.4667	26.7564	8.78414	3.0603
								20.4833	26.838	8.79816	3.06592
								20.5	26.9173	8.81128	3.07136
								20.5167	26.9962	8.82437	3.0767
								20.5333	27.0739	8.83556	3.08215
								20.55	27.1491	8.84608	3.08695
								20.5667	27.2234	8.85671	3.09164
								20.5833	27.2978	8.86654	3.09649
								20.6	27.3722	8.8766	3.10142
								20.6167	27.4432	8.88561	3.10624
								20.6333	27.514	8.89385	3.11125
								20.65	27.5845	8.90157	3.11601
								20.6667	27.6549	8.90854	3.12023
								20.6833	27.7241	8.9152	3.12421
								20.7	27.7921	8.92094	3.12802
								20.7167	27.857	8.92569	3.13148
								20.7333	27.9223	8.93065	3.13489
								20.75	27.9869	8.93453	3.13828
								20.7667	28.05	8.93742	3.14133
								20.7833	28.1125	8.94024	3.14445
								20.8	28.1741	8.94109	3.14758
								20.8167	28.236	8.94257	3.15015
								20.8333	28.2969	8.9437	3.15295
								20.85	28.3578	8.94401	3.15606
								20.8667	28.4181	8.9433	3.15894
								20.8833	28.479	8.9421	3.16136
								20.9	28.5384	8.94129	3.1635
								20.9167	28.5994	8.94	3.16591
								20.9333	28.6599	8.93815	3.16789
								20.95	28.7202	8.93567	3.16988
								20.9667	28.7815	8.93332	3.17184
								20.9833	28.8432	8.93089	3.17441
								21	28.9057	8.92867	3.17665
								21.0167	28.9689	8.92519	3.17817
								21.0333	29.0322	8.9222	3.17975
								21.05	29.0966	8.91917	3.18163
								21.0667	29.1608	8.91572	3.18392
								21.0833	29.226	8.91221	3.18599
								21.1	29.2908	8.90932	3.18807
								21.1167	29.3573	8.90611	3.18979
								21.1333	29.4239	8.90293	3.19165
								21.15	29.4919	8.89864	3.1937
								21.1667	29.5591	8.89535	3.19581
								21.1833	29.6286	8.89242	3.1977
								21.2	29.698	8.8896	3.1987
								21.2167	29.7688	8.88701	3.20028
								21.2333	29.8411	8.88528	3.20175
								21.25	29.9143	8.8833	3.20351
								21.2667	29.9889	8.88113	3.20506
								21.2833	30.0652	8.88038	3.20715
								21.3	30.1415	8.87939	3.20924
								21.3167	30.2204	8.87938	3.21097
								21.3333	30.2993	8.88016	3.21321
								21.35	30.3809	8.8812	3.21514
								21.3667	30.4633	8.88319	3.21722
								21.3833	30.548	8.88537	3.21924
								21.4	30.6342	8.88881	3.22134
								21.4167	30.7216	8.89159	3.22355
								21.4333	30.8101	8.89513	3.22553
								21.45	30.898	8.89943	3.22726
								21.4667	30.9861	8.90457	3.22955
								21.4833	31.0744	8.90997	3.23147
								21.5	31.1643	8.91519	3.23357
								21.5167	31.2571	8.92158	3.23589
								21.5333	31.3485	8.92886	3.23823
								21.55	31.44	8.93684	3.24038
								21.5667	31.5318	8.94384	3.24233
								21.5833	31.6245	8.95218	3.24405
								21.6	31.7193	8.96131	3.24642
								21.6167	31.814	8.97093	3.24847
								21.6333	31.9101	8.98119	3.25047
								21.65	32.0047	8.99242	3.25329
								21.6667	32.1009	9.00357	3.25588
								21.6833	32.196	9.01537	3.25839
								21.7	32.293	9.02725	3.26054
								21.7167	32.3899	9.03887	3.26284
								21.7333	32.4861	9.0515	3.26545
								21.75	32.5831	9.06345	3.26768
								21.7667	32.6795	9.07575	3.26974
								21.7833	32.7747	9.08774	3.27172
								21.8	32.869	9.10046	3.27389
								21.8167	32.9617	9.11375	3.27578
								21.8333	33.0549	9.12629	3.27797
								21.85	33.1475	9.13946	3.27947
								21.8667	33.2391	9.15188	3.28127
								21.8833	33.3294	9.16461	3.28371
								21.9	33.4179	9.17726	3.28514
								21.9167	33.5053	9.1896	3.28662
								21.9333	33.5917	9.20184	3.28847
								21.95	33.6762	9.21377	3.28968
								21.9667	33.7591	9.22525	3.29103
								21.9833	33.8396	9.23602	3.29279
								22	33.9186	9.24715	3.29349
								22.0167	33.9968	9.25694	3.29413
								22.0333	34.0708	9.2666	3.29466
								22.05	34.1425	9.27532	3.29564
								22.0667	34.2135	9.28327	3.29606
								22.0833	34.2818	9.29026	3.29591
								22.1	34.3466	9.29715	3.2955
								22.1167	34.4096	9.30306	3.2952
								22.1333	34.4697	9.30775	3.29489
								22.15	34.5287	9.31167	3.29467
								22.1667	34.5861	9.31466	3.29479
								22.1833	34.6416	9.31848	3.29474
								22.2	34.6953	9.3204	3.29386
								22.2167	34.7455	9.32155	3.29316
								22.2333	34.7942	9.32202	3.29182
								22.25	34.8406	9.32177	3.29088
								22.2667	34.8849	9.32035	3.28991
								22.2833	34.9271	9.31723	3.28844
								22.3	34.9681	9.31401	3.28679
								22.3167	35.0059	9.30939	3.28602
								22.3333	35.0423	9.30395	3.28437
								22.35	35.075	9.29814	3.28309
								22.3667	35.1072	9.2903	3.28105
								22.3833	35.137	9.28266	3.27896
								22.4	35.1645	9.27456	3.27684
								22.4167	35.1908	9.2648	3.27413
								22.4333	35.2154	9.25363	3.27137
								22.45	35.2389	9.2425	3.26889
								22.4667	35.2616	9.23019	3.26548
								22.4833	35.2821	9.21714	3.26249
								22.5	35.302	9.20375	3.2591
								22.5167	35.3225	9.18927	3.25562
								22.5333	35.341	9.1735	3.25246
								22.55	35.3614	9.15852	3.24965
								22.5667	35.38	9.14318	3.2466
								22.5833	35.3992	9.12603	3.24324
								22.6	35.4166	9.10826	3.23944
								22.6167	35.4324	9.09096	3.23606
								22.6333	35.4491	9.07321	3.23278
								22.65	35.4668	9.05464	3.22951
								22.6667	35.4845	9.03622	3.22548
								22.6833	35.5007	9.01682	3.22079
								22.7	35.5196	8.99771	3.21665
								22.7167	35.5387	8.97868	3.21247
								22.7333	35.5582	8.9588	3.20783
								22.75	35.5796	8.93873	3.2033
								22.7667	35.6035	8.91809	3.19871
								22.7833	35.6273	8.89805	3.19376
								22.8	35.6551	8.87799	3.18904
								22.8167	35.6843	8.85753	3.18423
								22.8333	35.7131	8.83812	3.17974
								22.85	35.7441	8.81903	3.17512
								22.8667	35.7776	8.7998	3.16993
								22.8833	35.812	8.78111	3.1643
								22.9	35.8493	8.76185	3.15854
								22.9167	35.8884	8.74278	3.15265
								22.9333	35.9299	8.72413	3.14627
								22.95	35.9738	8.70582	3.13953
								22.9667	36.0151	8.68828	3.13306
								22.9833	36.0595	8.67098	3.12656
								23	36.1044	8.65363	3.11975
								23.0167	36.1516	8.6365	3.11256
								23.0333	36.2006	8.62011	3.10529
								23.05	36.2519	8.60357	3.098
								23.0667	36.3046	8.58727	3.09014
								23.0833	36.3592	8.57175	3.08214
								23.1	36.4157	8.5569	3.07422
								23.1167	36.4747	8.5418	3.06569
								23.1333	36.535	8.52719	3.05714
								23.15	36.597	8.51312	3.04791
								23.1667	36.6611	8.49952	3.03902
								23.1833	36.7276	8.48534	3.02958
								23.2	36.7951	8.4723	3.01992
								23.2167	36.8645	8.45987	3.01028
								23.2333	36.9342	8.44811	3.0004
								23.25	37.006	8.4357	2.99005
								23.2667	37.0771	8.42362	2.98007
								23.2833	37.1499	8.41171	2.9711
								23.3	37.2234	8.40032	2.96067
								23.3167	37.2984	8.38874	2.95075
								23.3333	37.3738	8.3775	2.94061
								23.35	37.4493	8.36713	2.93052
								23.3667	37.5252	8.35568	2.92027
								23.3833	37.6024	8.34513	2.90979
								23.4	37.6784	8.33426	2.89957
								23.4167	37.7551	8.32281	2.88935
								23.4333	37.8315	8.31258	2.8792
								23.45	37.9082	8.30224	2.86869
								23.4667	37.9833	8.29247	2.85843
								23.4833	38.0593	8.28255	2.84843
								23.5	38.135	8.27377	2.8384
								23.5167	38.2098	8.26463	2.82841
								23.5333	38.2857	8.25598	2.81855
								23.55	38.3617	8.24746	2.8086
								23.5667	38.4371	8.23919	2.79879
								23.5833	38.5123	8.23174	2.78933
								23.6	38.5848	8.2239	2.77977
								23.6167	38.6573	8.21606	2.77028
								23.6333	38.7298	8.2082	2.76118
								23.65	38.8003	8.20126	2.75213
								23.6667	38.8704	8.19342	2.74343
								23.6833	38.9377	8.18533	2.7343
								23.7	39.0046	8.17776	2.72577
								23.7167	39.0688	8.16947	2.71703
								23.7333	39.1333	8.16161	2.70784
								23.75	39.1962	8.15473	2.6995
								23.7667	39.2593	8.14746	2.69143
								23.7833	39.3195	8.14103	2.68384
								23.8	39.3791	8.1348	2.67607
								23.8167	39.4384	8.12793	2.66857
								23.8333	39.4967	8.12219	2.66118
								23.85	39.554	8.11589	2.65443
								23.8667	39.6112	8.11023	2.6476
								23.8833	39.666	8.10435	2.64086
								23.9	39.721	8.09828	2.63444
								23.9167	39.7733	8.09205	2.62808
								23.9333	39.8232	8.08593	2.62231
								23.95	39.8741	8.07998	2.61646
								23.9667	39.9233	8.07379	2.60988
								23.9833	39.9722	8.06815	2.60444

## Sheet: Fig6B
		RED CONE night							Example multiunit firing rhythms
	r	0.39						ZT (h)	spikes/s	spikes/s	spikes/s
	circular mean	0.99						20.7333	3.58463	1.24365	14.0985
	N	170						20.75	3.58209	1.24034	14.1338
		SCN channels						20.7667	3.57969	1.23685	14.1698
	Observation no.	PEAK ZT (h)		ZT	Count			20.7833	3.57797	1.23364	14.2065
	1	6.18		0	4			20.8	3.5757	1.23035	14.2421
	2	0.53		0.4	2			20.8167	3.57339	1.22701	14.278
	3	6.66		0.8	4			20.8333	3.57186	1.22399	14.3134
	4	11.93		1.2	1			20.85	3.56944	1.22059	14.3497
	5	5.21		1.6	2			20.8667	3.56762	1.2174	14.3855
	6	1.84		2	6			20.8833	3.56599	1.2141	14.4224
	7	4.81		2.4	3			20.9	3.56343	1.2106	14.4587
	8	7.14		2.8	2			20.9167	3.56164	1.2074	14.4946
	9	13.99		3.2	1			20.9333	3.55945	1.20424	14.5301
	10	0.69		3.6	6			20.95	3.55721	1.20104	14.5648
	11	8.33		4	2			20.9667	3.55587	1.19785	14.6
	12	5.74		4.4	3			20.9833	3.55479	1.19501	14.6361
	13	23.76		4.8	2			21	3.55283	1.19189	14.671
	14	21.14		5.2	4			21.0167	3.55096	1.18882	14.7051
	15	12.28		5.6	11			21.0333	3.54908	1.18546	14.738
	16	20.29		6	4			21.05	3.54639	1.18227	14.7699
	17	0.01		6.4	1			21.0667	3.54405	1.17852	14.8007
	18	8.23		6.8	2			21.0833	3.54145	1.17472	14.8307
	19	21.63		7.2	1			21.1	3.53891	1.1708	14.8607
	20	0.69		7.6	1			21.1167	3.53561	1.16693	14.8894
	21	21.34		8	4			21.1333	3.53271	1.16331	14.9168
	22	20.24		8.4	1			21.15	3.52945	1.15926	14.9443
	23	21.71		8.8	2			21.1667	3.52613	1.15508	14.9709
	24	0.03		9.2	0			21.1833	3.52228	1.15075	14.9969
	25	9.61		9.6	1			21.2	3.519	1.14651	15.0215
	26	21.14		10	0			21.2167	3.51533	1.1422	15.0443
	27	9.59		10.4	1			21.2333	3.51161	1.13782	15.0663
	28	16.44		10.8	0			21.25	3.50717	1.13305	15.0866
	29	22.19		11.2	1			21.2667	3.5029	1.12833	15.1065
	30	1.16		11.6	1			21.2833	3.49783	1.12335	15.125
	31	22.14		12	1			21.3	3.49236	1.11806	15.1417
	32	21.73		12.4	1			21.3167	3.48716	1.11281	15.157
	33	21.73		12.8	1			21.3333	3.48187	1.10742	15.1713
	34	18.68		13.2	2			21.35	3.47605	1.10194	15.1852
	35	21.73		13.6	3			21.3667	3.47012	1.09625	15.1973
	36	21.73		14	0			21.3833	3.46392	1.09042	15.2074
	37	22.54		14.4	3			21.4	3.45733	1.08446	15.2168
	38	21.73		14.8	1			21.4167	3.45052	1.07833	15.2242
	39	23.94		15.2	2			21.4333	3.44401	1.07232	15.231
	40	21.73		15.6	0			21.45	3.43677	1.06598	15.2359
	41	2.74		16	0			21.4667	3.42937	1.05945	15.24
	42	13.44		16.4	7			21.4833	3.42147	1.05269	15.2426
	43	22.14		16.8	1			21.5	3.41372	1.0458	15.2438
	44	22.86		17.2	0			21.5167	3.40585	1.0391	15.2436
	45	1.31		17.6	0			21.5333	3.39742	1.03211	15.2427
	46	22.24		18	0			21.55	3.38874	1.02484	15.2401
	47	23.71		18.4	0			21.5667	3.38007	1.01751	15.2359
	48	13.29		18.8	1			21.5833	3.37095	1.01032	15.2306
	49	14.81		19.2	1			21.6	3.36196	1.0029	15.2239
	50	22.81		19.6	2			21.6167	3.35292	0.995199	15.2159
	51	0.04		20	1			21.6333	3.34366	0.987451	15.2071
	52	1.56		20.4	0			21.65	3.33372	0.979614	15.1969
	53	23.94		20.8	1			21.6667	3.32474	0.972027	15.1869
	54	13.26		21.2	4			21.6833	3.31515	0.964272	15.1768
	55	19.64		21.6	1			21.7	3.30565	0.956335	15.1658
	56	23.94		22	2			21.7167	3.29581	0.94839	15.1537
	57	21.78		22.4	0			21.7333	3.28586	0.940284	15.1407
	58	22.26		22.8	0			21.75	3.27619	0.932576	15.1275
	59	19.66		23.2	1			21.7667	3.26673	0.924619	15.1139
	60	1.43		23.6	1			21.7833	3.25637	0.915943	15.1029
	61	21.26		24	0			21.8	3.24539	0.906845	15.0902
	62	3.48						21.8167	3.23514	0.898731	15.0777
	63	21.09						21.8333	3.22591	0.890736	15.0645
	64	3.19						21.85	3.21638	0.882521	15.0513
	65	1.36						21.8667	3.20736	0.874476	15.0377
	66	3.13						21.8833	3.19871	0.866861	15.0242
	67	12.28						21.9	3.19011	0.859234	15.0093
	68	3.76						21.9167	3.18282	0.852673	14.9956
	69	21.19						21.9333	3.17577	0.846184	14.9827
	70	13.34						21.95	3.16814	0.839154	14.968
	71	23.18						21.9667	3.16018	0.83189	14.9531
	72	2.48						21.9833	3.1549	0.826428	14.9402
	73	3.53						22	3.14929	0.820946	14.9277
	74	0.64						22.0167	3.14444	0.815545	14.9156
	75	23.31						22.0333	3.13826	0.809568	14.9029
	76	3.98						22.05	3.13279	0.804469	14.8915
	77	3.56						22.0667	3.12827	0.799797	14.8804
	78	13.64						22.0833	3.12354	0.794908	14.8699
	79	0.89						22.1	3.11991	0.790104	14.8598
	80	2.76						22.1167	3.11581	0.785322	14.8506
	81	3.49						22.1333	3.11179	0.780501	14.8422
	82	3.34						22.15	3.10868	0.776637	14.8348
	83	0.46						22.1667	3.10506	0.772414	14.8285
	84	23.31						22.1833	3.10275	0.768822	14.8236
	85	2.38						22.2	3.10111	0.765536	14.8209
	86	3.59						22.2167	3.09957	0.762142	14.8175
	87	10.36						22.2333	3.09752	0.758711	14.8151
	88	10.54						22.25	3.0966	0.756184	14.8144
	89	10.46						22.2667	3.09549	0.753429	14.814
	90	10.29						22.2833	3.0957	0.751419	14.8172
	91	0.43						22.3	3.09664	0.750024	14.8204
	92	10.29						22.3167	3.09761	0.748128	14.8244
	93	21.04						22.3333	3.09951	0.747049	14.8299
	94	22.76						22.35	3.10384	0.747259	14.8404
	95	10.29						22.3667	3.10756	0.747651	14.8497
	96	23.24						22.3833	3.11082	0.747744	14.8612
	97	10.29						22.4	3.11682	0.749761	14.8751
	98	10.29						22.4167	3.12256	0.751176	14.8899
	99	0.18						22.4333	3.12824	0.752879	14.9053
	100	22.44						22.45	3.13358	0.754516	14.9228
	101	22.31						22.4667	3.13914	0.756541	14.9406
	102	1.41						22.4833	3.14669	0.759175	14.9605
	103	21.23						22.5	3.15466	0.762102	14.9814
	104	5.56						22.5167	3.16268	0.765159	15.0041
	105	23.84						22.5333	3.1723	0.769094	15.0282
	106	23.94						22.55	3.18172	0.772973	15.0525
	107	13.91						22.5667	3.19058	0.77693	15.0784
	108	21.64						22.5833	3.20021	0.781194	15.1058
	109	4.08						22.6	3.21078	0.785887	15.1332
	110	8.56						22.6167	3.22096	0.79023	15.1603
	111	21.24						22.6333	3.23288	0.795754	15.1887
	112	12.71						22.65	3.24451	0.801319	15.2183
	113	12.03						22.6667	3.25548	0.806813	15.2485
	114	22.31						22.6833	3.2685	0.813574	15.2801
	115	20.19						22.7	3.28007	0.819345	15.3109
	116	7.29						22.7167	3.29324	0.825969	15.3426
	117	1.31						22.7333	3.30569	0.832206	15.3736
	118	21.64						22.75	3.31825	0.838849	15.4058
	119	1.54						22.7667	3.331	0.845354	15.4376
	120	8.69						22.7833	3.34353	0.851869	15.4691
	121	3.28						22.8	3.35566	0.858295	15.5005
	122	8.64						22.8167	3.36821	0.865153	15.5316
	123	2.58						22.8333	3.38079	0.871799	15.5626
	124	21.76						22.85	3.39324	0.878549	15.5932
	125	9.14						22.8667	3.40536	0.885059	15.6225
	126	2.08						22.8833	3.41768	0.891517	15.6517
	127	13.09						22.9	3.43007	0.897953	15.6795
	128	1.51						22.9167	3.44128	0.904025	15.707
	129	3.58						22.9333	3.45277	0.910109	15.7329
	130	23.98						22.95	3.46326	0.915847	15.7581
	131	3.58						22.9667	3.47369	0.921757	15.7817
	132	3.63						22.9833	3.48453	0.927316	15.805
	133	1.09						23	3.49387	0.932462	15.8273
	134	1.78						23.0167	3.50286	0.937182	15.8482
	135	2.49						23.0333	3.51166	0.941812	15.8682
	136	2.39						23.05	3.51956	0.946324	15.8874
	137	4.34						23.0667	3.5264	0.950073	15.9051
	138	18.73						23.0833	3.5332	0.953726	15.9219
	139	18.94						23.1	3.54065	0.957632	15.9382
	140	18.91						23.1167	3.54789	0.961107	15.9542
	141	18.94						23.1333	3.55425	0.963975	15.969
	142	14.51						23.15	3.55973	0.966545	15.9834
	143	17.83						23.1667	3.56444	0.969069	15.996
	144	5.28						23.1833	3.56837	0.971028	16.0065
	145	4.39						23.2	3.57213	0.972516	16.0165
	146	2.81						23.2167	3.57483	0.973312	16.0252
	147	5.16						23.2333	3.57651	0.973876	16.0312
	148	3.63						23.25	3.57798	0.974396	16.0366
	149	2.49						23.2667	3.57855	0.974163	16.0401
	150	8.32						23.2833	3.57807	0.973389	16.0429
	151	3.78						23.3	3.57686	0.972139	16.0446
	152	21.19						23.3167	3.57539	0.970647	16.0454
	153	5.17						23.3333	3.57352	0.968872	16.0458
	154	4.71						23.35	3.57068	0.966781	16.0443
	155	9.09						23.3667	3.56803	0.96442	16.0429
	156	7.66						23.3833	3.56518	0.961687	16.0413
	157	3.67						23.4	3.56092	0.958448	16.0393
	158	3.58						23.4167	3.55852	0.957033	16.037
	159	9.49						23.4333	3.55321	0.953343	16.0313
	160	21.28						23.45	3.54694	0.94921	16.026
	161	2.26						23.4667	3.54015	0.944617	16.0199
	162	9.21						23.4833	3.53298	0.939935	16.0125
	163	7.99						23.5	3.52562	0.935172	16.0054
	164	3.92						23.5167	3.51739	0.929824	15.9963
	165	1.41						23.5333	3.50945	0.924646	15.9882
	166	5.11						23.55	3.5018	0.91978	15.9785
	167	3.71						23.5667	3.49369	0.914613	15.9678
	168	2.96						23.5833	3.48513	0.909284	15.9566
	169	21.56						23.6	3.47663	0.9039	15.9461
	170	3.61						23.6167	3.46866	0.899021	15.9355
								23.6333	3.45919	0.893474	15.923
								23.65	3.45028	0.887886	15.9117
								23.6667	3.44069	0.881774	15.8993
								23.6833	3.43096	0.876136	15.8862
								23.7	3.42094	0.870377	15.8734
								23.7167	3.41042	0.86441	15.8599
								23.7333	3.4004	0.858486	15.8462
								23.75	3.38931	0.852435	15.8324
								23.7667	3.37878	0.846577	15.8179
								23.7833	3.36886	0.841243	15.8033
								23.8	3.35939	0.836153	15.7884
								23.8167	3.34951	0.831025	15.7742
								23.8333	3.33938	0.825571	15.7591
								23.85	3.32912	0.820581	15.7439
								23.8667	3.31938	0.815803	15.7285
								23.8833	3.31014	0.811367	15.7134
								23.9	3.30098	0.806705	15.6989
								23.9167	3.2918	0.802688	15.6847
								23.9333	3.28229	0.798659	15.669
								23.95	3.27345	0.795011	15.6544
								23.9667	3.26478	0.791422	15.6392
								23.9833	3.25683	0.788558	15.6249
								0	3.24904	0.785354	15.6115
								0.0166667	3.24065	0.782245	15.597
								0.0333333	3.23296	0.77981	15.5841
								0.05	3.22571	0.777843	15.5702
								0.0666667	3.21784	0.775211	15.5555
								0.0833333	3.20975	0.772534	15.5407
								0.1	3.20133	0.770396	15.5256
								0.116667	3.1948	0.769318	15.5113
								0.133333	3.18876	0.767931	15.4976
								0.15	3.18223	0.76661	15.4845
								0.166667	3.17589	0.765323	15.4706
								0.183333	3.1695	0.764818	15.4568
								0.2	3.16512	0.76519	15.4435
								0.216667	3.16082	0.765692	15.431
								0.233333	3.15613	0.766045	15.4188
								0.25	3.15148	0.766507	15.4055
								0.266667	3.14734	0.76737	15.3931
								0.283333	3.14331	0.76802	15.3806
								0.3	3.13892	0.768996	15.3682
								0.316667	3.13442	0.769702	15.3545
								0.333333	3.13021	0.770378	15.3417
								0.35	3.12774	0.77217	15.33
								0.366667	3.12374	0.773093	15.3167
								0.383333	3.11842	0.773393	15.3014
								0.4	3.11323	0.773824	15.2877
								0.416667	3.10711	0.77398	15.2737
								0.433333	3.10072	0.773924	15.2583
								0.45	3.09484	0.773721	15.2428
								0.466667	3.09022	0.774242	15.2281
								0.483333	3.08434	0.774382	15.2128
								0.5	3.07926	0.775157	15.1985
								0.516667	3.07401	0.775694	15.1843
								0.533333	3.0686	0.776088	15.1697
								0.55	3.06272	0.775944	15.1547
								0.566667	3.05626	0.776001	15.1397
								0.583333	3.04965	0.775902	15.1254
								0.6	3.04325	0.775614	15.1104
								0.616667	3.03531	0.774722	15.095
								0.633333	3.02778	0.773953	15.0806
								0.65	3.02069	0.773148	15.0659
								0.666667	3.01318	0.772225	15.0507
								0.683333	3.0051	0.7709	15.0359
								0.7	2.9972	0.769616	15.0214
								0.716667	2.9889	0.767914	15.007
								0.733333	2.98007	0.765837	14.9917
								0.75	2.97183	0.763945	14.9761
								0.766667	2.96153	0.760784	14.96
								0.783333	2.95249	0.758354	14.9453
								0.8	2.94194	0.755301	14.9303
								0.816667	2.93164	0.752431	14.916
								0.833333	2.92177	0.749548	14.9014
								0.85	2.91116	0.746457	14.8858
								0.866667	2.90046	0.743237	14.8705
								0.883333	2.88926	0.739743	14.8553
								0.9	2.87757	0.735806	14.8399
								0.916667	2.866	0.732066	14.8251
								0.933333	2.85372	0.727948	14.8098
								0.95	2.84138	0.723677	14.7934
								0.966667	2.82885	0.719413	14.7771
								0.983333	2.81566	0.714814	14.761
								1	2.8029	0.710327	14.7455
								1.01667	2.7901	0.705864	14.7298
								1.03333	2.77718	0.701004	14.7142
								1.05	2.76378	0.695951	14.6978
								1.06667	2.74968	0.691079	14.681
								1.08333	2.73645	0.686062	14.6639
								1.1	2.72303	0.681034	14.6481
								1.11667	2.70906	0.675604	14.6322
								1.13333	2.69501	0.670316	14.6153
								1.15	2.68143	0.665058	14.5974
								1.16667	2.66742	0.659674	14.5798
								1.18333	2.65214	0.653757	14.5621
								1.2	2.6368	0.648222	14.5434
								1.21667	2.62227	0.643121	14.5249
								1.23333	2.6081	0.638162	14.506
								1.25	2.59375	0.632716	14.4882
								1.26667	2.57924	0.627402	14.4701
								1.28333	2.56494	0.622306	14.4517
								1.3	2.55043	0.617126	14.4332
								1.31667	2.53613	0.611968	14.4152
								1.33333	2.52142	0.606515	14.3969
								1.35	2.50741	0.601506	14.3792
								1.36667	2.49322	0.596568	14.3605
								1.38333	2.47914	0.59159	14.3412
								1.4	2.46452	0.586517	14.3213
								1.41667	2.45034	0.581603	14.3009
								1.43333	2.4361	0.576669	14.281
								1.45	2.42178	0.571878	14.2593
								1.46667	2.40763	0.567319	14.2376
								1.48333	2.39372	0.562714	14.2147
								1.5	2.37759	0.55628	14.1912
								1.51667	2.36422	0.551957	14.1697
								1.53333	2.35137	0.54813	14.1478
								1.55	2.3384	0.544402	14.1254
								1.56667	2.32546	0.540538	14.1027
								1.58333	2.31239	0.536598	14.0793
								1.6	2.29919	0.532982	14.0572
								1.61667	2.28603	0.529199	14.0337
								1.63333	2.27246	0.525115	14.0103
								1.65	2.25968	0.521455	13.9871
								1.66667	2.2464	0.517988	13.963
								1.68333	2.23317	0.51435	13.9381
								1.7	2.2203	0.5105	13.9127
								1.71667	2.20879	0.507599	13.8892
								1.73333	2.19626	0.504827	13.8641
								1.75	2.18471	0.502413	13.8392
								1.76667	2.17302	0.499684	13.814
								1.78333	2.16163	0.49742	13.7873
								1.8	2.15073	0.495372	13.7606
								1.81667	2.13996	0.493334	13.7331
								1.83333	2.12923	0.491257	13.7043
								1.85	2.11885	0.489246	13.6747
								1.86667	2.10794	0.48713	13.6456
								1.88333	2.09684	0.484981	13.6166
								1.9	2.08679	0.483201	13.587
								1.91667	2.07653	0.481529	13.5558
								1.93333	2.06677	0.48003	13.524
								1.95	2.05646	0.478314	13.4923
								1.96667	2.04629	0.47671	13.4599
								1.98333	2.03581	0.475185	13.4255
								2	2.02598	0.473652	13.3901
								2.01667	2.01654	0.472399	13.3562
								2.03333	2.00743	0.471166	13.3214
								2.05	1.99771	0.469717	13.2855
								2.06667	1.988	0.468104	13.249
								2.08333	1.97713	0.466044	13.2101
								2.1	1.96771	0.464794	13.1715
								2.11667	1.95863	0.463787	13.1325
								2.13333	1.94963	0.462535	13.0945
								2.15	1.93986	0.461051	13.0556
								2.16667	1.93102	0.459836	13.016
								2.18333	1.9225	0.45885	12.9752
								2.2	1.91386	0.457567	12.9341
								2.21667	1.90464	0.456216	12.892
								2.23333	1.89571	0.454913	12.849
								2.25	1.88689	0.453695	12.8059
								2.26667	1.87795	0.4522	12.7625
								2.28333	1.86878	0.450856	12.7184
								2.3	1.85955	0.449424	12.6729
								2.31667	1.85019	0.447873	12.6263
								2.33333	1.84124	0.446365	12.58
								2.35	1.83201	0.444778	12.5321
								2.36667	1.82247	0.443155	12.4833
								2.38333	1.81368	0.441634	12.434
								2.4	1.80537	0.440154	12.3859
								2.41667	1.79643	0.438518	12.3365
								2.43333	1.78655	0.436175	12.2867
								2.45	1.77788	0.434442	12.237
								2.46667	1.76971	0.432881	12.1879
								2.48333	1.76129	0.43134	12.1368
								2.5	1.75332	0.429492	12.0856
								2.51667	1.74511	0.427782	12.0348
								2.53333	1.73734	0.426162	11.9848
								2.55	1.72926	0.42442	11.9342
								2.56667	1.72146	0.422689	11.8841
								2.58333	1.71369	0.421061	11.8326
								2.6	1.70623	0.419486	11.7804
								2.61667	1.69868	0.417822	11.728
								2.63333	1.69134	0.416297	11.6761
								2.65	1.68403	0.41462	11.6251
								2.66667	1.67692	0.412745	11.5737
								2.68333	1.66997	0.41157	11.5227
								2.7	1.66486	0.410992	11.4733
								2.71667	1.65939	0.409984	11.4234
								2.73333	1.65302	0.408793	11.3729
								2.75	1.64715	0.407518	11.3239
								2.76667	1.64119	0.406329	11.2749
								2.78333	1.63586	0.405551	11.2263
								2.8	1.6304	0.40465	11.178
								2.81667	1.6257	0.403868	11.1316
								2.83333	1.62053	0.402989	11.085
								2.85	1.61583	0.402412	11.0392
								2.86667	1.61135	0.40192	10.9934
								2.88333	1.6071	0.401355	10.9477
								2.9	1.60352	0.400915	10.9031
								2.91667	1.59981	0.400535	10.8596
								2.93333	1.59631	0.400147	10.8176
								2.95	1.59316	0.400139	10.7762
								2.96667	1.59067	0.400022	10.7353
								2.98333	1.58805	0.400163	10.6946
								3	1.58544	0.400289	10.6548
								3.01667	1.58346	0.400625	10.6157
								3.03333	1.5813	0.401043	10.5787
								3.05	1.57941	0.401546	10.5426
								3.06667	1.57808	0.402065	10.5078
								3.08333	1.57679	0.402751	10.4727
								3.1	1.57535	0.403346	10.4383
								3.11667	1.57429	0.404381	10.4053
								3.13333	1.5733	0.405222	10.3729
								3.15	1.57279	0.406229	10.341
								3.16667	1.5724	0.407404	10.3104
								3.18333	1.5721	0.408769	10.28
								3.2	1.57203	0.41035	10.2499
								3.21667	1.57201	0.411558	10.221
								3.23333	1.57214	0.413021	10.194
								3.25	1.57279	0.414671	10.1684
								3.26667	1.57348	0.416377	10.1432
								3.28333	1.57416	0.41821	10.1187
								3.3	1.57516	0.41979	10.0943
								3.31667	1.57574	0.421551	10.0705
								3.33333	1.57711	0.423613	10.0465
								3.35	1.57861	0.425946	10.0241
								3.36667	1.58008	0.427893	10.0028
								3.38333	1.58191	0.43026	9.98255
								3.4	1.58414	0.43268	9.96185
								3.41667	1.58609	0.435109	9.94147
								3.43333	1.58801	0.43757	9.92152
								3.45	1.58992	0.439904	9.90318
								3.46667	1.59212	0.442468	9.88517
								3.48333	1.59428	0.444942	9.86759
								3.5	1.59635	0.447516	9.85063
								3.51667	1.59838	0.449905	9.83384
								3.53333	1.60054	0.452247	9.81796
								3.55	1.60208	0.454535	9.80198
								3.56667	1.60402	0.457048	9.787
								3.58333	1.60615	0.459513	9.77228
								3.6	1.60822	0.461862	9.7576
								3.61667	1.60992	0.464041	9.74229
								3.63333	1.61178	0.466271	9.72728
								3.65	1.6135	0.468502	9.7121
								3.66667	1.61495	0.470664	9.69658
								3.68333	1.61651	0.472673	9.68042
								3.7	1.6179	0.474778	9.66551
								3.71667	1.61907	0.476813	9.65029
								3.73333	1.6197	0.478845	9.63485
								3.75	1.62072	0.480487	9.61951
								3.76667	1.62147	0.482217	9.60439
								3.78333	1.62167	0.483973	9.58812
								3.8	1.62227	0.485444	9.57265
								3.81667	1.62279	0.486851	9.5574
								3.83333	1.62323	0.488279	9.54193
								3.85	1.62339	0.489644	9.52661
								3.86667	1.62319	0.490874	9.51147
								3.88333	1.6232	0.492075	9.49652
								3.9	1.62286	0.493179	9.48193
								3.91667	1.62228	0.494169	9.46664
								3.93333	1.62142	0.495183	9.45158
								3.95	1.62056	0.495841	9.43603
								3.96667	1.61999	0.496472	9.42025
								3.98333	1.61871	0.497052	9.40469
								4	1.6178	0.497513	9.39021
								4.01667	1.61616	0.497867	9.37541
								4.03333	1.61501	0.498315	9.36054
								4.05	1.6137	0.498509	9.34499
								4.06667	1.61237	0.498529	9.32946
								4.08333	1.61086	0.498641	9.31402
								4.1	1.60924	0.498661	9.29705
								4.11667	1.60712	0.498555	9.27959
								4.13333	1.60498	0.498369	9.26289
								4.15	1.60296	0.498133	9.24591
								4.16667	1.60094	0.497954	9.22895
								4.18333	1.59855	0.497435	9.21132
								4.2	1.59649	0.496927	9.19424
								4.21667	1.59449	0.496456	9.17586
								4.23333	1.59216	0.495864	9.158
								4.25	1.58957	0.495515	9.1396
								4.26667	1.58686	0.494884	9.12166
								4.28333	1.58413	0.494148	9.10336
								4.3	1.58139	0.493435	9.08448
								4.31667	1.57891	0.492737	9.06593
								4.33333	1.57626	0.491921	9.04676
								4.35	1.57402	0.491376	9.02779
								4.36667	1.57136	0.490486	9.00801
								4.38333	1.56888	0.489631	8.98876
								4.4	1.56638	0.488829	8.96902
								4.41667	1.56393	0.488137	8.94885
								4.43333	1.56115	0.48715	8.92826
								4.45	1.55842	0.486445	8.90786
								4.46667	1.55584	0.485613	8.88748
								4.48333	1.55284	0.484863	8.86543
								4.5	1.55014	0.484105	8.84324
								4.51667	1.54727	0.483378	8.82068
								4.53333	1.54462	0.482931	8.79725
								4.55	1.54184	0.482139	8.77421
								4.56667	1.53937	0.481342	8.75198
								4.58333	1.53661	0.480577	8.72903
								4.6	1.53397	0.479773	8.7043
								4.61667	1.53097	0.478967	8.67929
								4.63333	1.52803	0.478168	8.65438
								4.65	1.52531	0.477381	8.62882
								4.66667	1.52283	0.476557	8.60388
								4.68333	1.52023	0.475736	8.57933
								4.7	1.5178	0.474965	8.55457
								4.71667	1.51543	0.474132	8.52891
								4.73333	1.51236	0.473451	8.50274
								4.75	1.50945	0.472756	8.47606
								4.76667	1.50624	0.471649	8.44848
								4.78333	1.50188	0.470064	8.42006
								4.8	1.49838	0.468995	8.39205
								4.81667	1.49549	0.468244	8.3641
								4.83333	1.49258	0.467591	8.33592
								4.85	1.48976	0.466953	8.30705
								4.86667	1.48644	0.466094	8.27829
								4.88333	1.48345	0.465335	8.2492
								4.9	1.48045	0.464745	8.2203
								4.91667	1.47758	0.464113	8.19108
								4.93333	1.47479	0.463384	8.16209
								4.95	1.47209	0.46271	8.13411
								4.96667	1.46912	0.462163	8.10671
								4.98333	1.46605	0.461519	8.07837
								5	1.46305	0.460871	8.0499
								5.01667	1.46018	0.460279	8.02103
								5.03333	1.45699	0.459516	7.99219
								5.05	1.45345	0.458847	7.96328
								5.06667	1.4506	0.458359	7.93492
								5.08333	1.44773	0.457771	7.90652
								5.1	1.44456	0.457169	7.87911
								5.11667	1.44141	0.456574	7.85074
								5.13333	1.4381	0.455806	7.82251
								5.15	1.43469	0.45528	7.79444
								5.16667	1.43147	0.454488	7.76632
								5.18333	1.42842	0.453811	7.7394
								5.2	1.42504	0.453046	7.71174
								5.21667	1.42173	0.452287	7.68511
								5.23333	1.41855	0.45174	7.65884
								5.25	1.41476	0.45086	7.63256
								5.26667	1.41154	0.450141	7.60583
								5.28333	1.40805	0.449417	7.58005
								5.3	1.40442	0.448687	7.55379
								5.31667	1.40083	0.448052	7.52745
								5.33333	1.39722	0.447333	7.5011
								5.35	1.39368	0.446641	7.47475
								5.36667	1.39002	0.445883	7.44943
								5.38333	1.38617	0.445024	7.42498
								5.4	1.38247	0.444328	7.40051
								5.41667	1.37876	0.443566	7.37685
								5.43333	1.37519	0.442727	7.35262
								5.45	1.37134	0.442026	7.32772
								5.46667	1.36731	0.441052	7.30349
								5.48333	1.36329	0.440281	7.28033
								5.5	1.35929	0.439556	7.25668
								5.51667	1.35531	0.43879	7.23285
								5.53333	1.35159	0.438182	7.20865
								5.55	1.34776	0.437408	7.1857
								5.56667	1.34425	0.436718	7.1626
								5.58333	1.34049	0.435904	7.13907
								5.6	1.33661	0.435105	7.11568
								5.61667	1.33259	0.434193	7.09237
								5.63333	1.32885	0.433318	7.06916
								5.65	1.32493	0.432385	7.0465
								5.66667	1.32102	0.4315	7.02322
								5.68333	1.31714	0.430875	7.00009
								5.7	1.31348	0.430198	6.97771
								5.71667	1.30978	0.429457	6.95623
								5.73333	1.30677	0.428839	6.93558
								5.75	1.30394	0.428441	6.91618
								5.76667	1.30023	0.427718	6.89618
								5.78333	1.29636	0.426863	6.87457
								5.8	1.29266	0.426032	6.85366
								5.81667	1.28918	0.425262	6.83249
								5.83333	1.28563	0.424897	6.8115
								5.85	1.28211	0.424214	6.78941
								5.86667	1.27828	0.423517	6.76803
								5.88333	1.27445	0.422901	6.74565
								5.9	1.27156	0.422515	6.72368
								5.91667	1.26805	0.42196	6.70191
								5.93333	1.26478	0.421356	6.68049
								5.95	1.26198	0.420908	6.65928
								5.96667	1.25868	0.420385	6.63713
								5.98333	1.25561	0.419861	6.61439
								6	1.25259	0.419451	6.59217
								6.01667	1.24935	0.418914	6.56927
								6.03333	1.24614	0.418623	6.54624
								6.05	1.24298	0.418275	6.52298
								6.06667	1.24011	0.418047	6.49883
								6.08333	1.23775	0.418096	6.47634
								6.1	1.23694	0.418877	6.45552
								6.11667	1.23487	0.418907	6.43268
								6.13333	1.23262	0.419147	6.40989
								6.15	1.2302	0.419135	6.3868
								6.16667	1.22781	0.419219	6.36348
								6.18333	1.22573	0.419215	6.34056
								6.2	1.224	0.419301	6.31738
								6.21667	1.22223	0.419539	6.29328
								6.23333	1.22043	0.419722	6.26921
								6.25	1.21859	0.419753	6.24428
								6.26667	1.21701	0.420001	6.21995
								6.28333	1.21526	0.42032	6.19467
								6.3	1.21332	0.420608	6.16993
								6.31667	1.21169	0.421005	6.14449
								6.33333	1.21015	0.421169	6.11978
								6.35	1.20877	0.421323	6.09524
								6.36667	1.20715	0.421805	6.07012
								6.38333	1.20596	0.422074	6.04505
								6.4	1.20474	0.422224	6.02008
								6.41667	1.2034	0.42253	5.99486
								6.43333	1.20202	0.422658	5.96963
								6.45	1.20094	0.422918	5.94484
								6.46667	1.2	0.423207	5.91974
								6.48333	1.19896	0.423442	5.8949
								6.5	1.19818	0.423816	5.87033
								6.51667	1.1969	0.424153	5.84642
								6.53333	1.19589	0.424299	5.82222
								6.55	1.19485	0.424521	5.79904
								6.56667	1.19405	0.424729	5.77556
								6.58333	1.19323	0.424939	5.75275
								6.6	1.19237	0.425094	5.72963
								6.61667	1.19132	0.424957	5.70798
								6.63333	1.19021	0.42515	5.68588
								6.65	1.18888	0.425163	5.66361
								6.66667	1.18772	0.425255	5.64199
								6.68333	1.18664	0.425288	5.62141
								6.7	1.1857	0.425256	5.60185
								6.71667	1.18443	0.425163	5.58272
								6.73333	1.18321	0.425014	5.56401
								6.75	1.18158	0.424789	5.54601
								6.76667	1.18012	0.424499	5.52797
								6.78333	1.17863	0.424149	5.51031
								6.8	1.17703	0.423826	5.49424
								6.81667	1.17575	0.423273	5.4777
								6.83333	1.17414	0.422797	5.46245
								6.85	1.17265	0.422326	5.4476
								6.86667	1.171	0.421809	5.43367
								6.88333	1.16898	0.421193	5.42059
								6.9	1.16719	0.420503	5.40863
								6.91667	1.16502	0.419693	5.39718
								6.93333	1.16277	0.418797	5.38643
								6.95	1.16046	0.417747	5.37614
								6.96667	1.15814	0.416767	5.36587
								6.98333	1.1558	0.415819	5.35633
								7	1.15347	0.414835	5.34857
								7.01667	1.15085	0.413832	5.34039
								7.03333	1.14813	0.412632	5.33195
								7.05	1.14553	0.411374	5.3231
								7.06667	1.14301	0.410334	5.31554
								7.08333	1.14023	0.409128	5.30851
								7.1	1.13771	0.407799	5.30185
								7.11667	1.13507	0.406509	5.29576
								7.13333	1.13236	0.405104	5.29048
								7.15	1.12924	0.403509	5.28496
								7.16667	1.12612	0.40195	5.27963
								7.18333	1.12318	0.40048	5.27429
								7.2	1.12018	0.398861	5.27055
								7.21667	1.11716	0.397396	5.26606
								7.23333	1.11417	0.395845	5.26214
								7.25	1.11108	0.394222	5.25917
								7.26667	1.10788	0.392588	5.25508
								7.28333	1.1051	0.39101	5.25168
								7.3	1.10214	0.389489	5.24867
								7.31667	1.0991	0.387661	5.24549
								7.33333	1.09609	0.386045	5.24249
								7.35	1.09308	0.384355	5.23996
								7.36667	1.0901	0.382711	5.23775
								7.38333	1.08727	0.381203	5.23563
								7.4	1.08422	0.379532	5.23345
								7.41667	1.08133	0.377885	5.23104
								7.43333	1.07851	0.37612	5.22871
								7.45	1.07567	0.374439	5.22641
								7.46667	1.07313	0.372904	5.22406
								7.48333	1.07062	0.371319	5.22114
								7.5	1.06782	0.369664	5.21853
								7.51667	1.06512	0.368049	5.21573
								7.53333	1.06272	0.366501	5.21253
								7.55	1.06043	0.36519	5.20912
								7.56667	1.05828	0.363856	5.20562
								7.58333	1.05608	0.362341	5.20167
								7.6	1.05381	0.36082	5.19774
								7.61667	1.05149	0.359228	5.19437
								7.63333	1.0494	0.357925	5.19066
								7.65	1.04746	0.35656	5.18623
								7.66667	1.0457	0.355313	5.18194
								7.68333	1.04426	0.354181	5.17692
								7.7	1.04293	0.353266	5.1718
								7.71667	1.04179	0.352206	5.16693
								7.73333	1.04052	0.351215	5.16115
								7.75	1.03928	0.350107	5.15589
								7.76667	1.03841	0.348853	5.15049
								7.78333	1.03749	0.347662	5.14434
								7.8	1.03663	0.346731	5.13769
								7.81667	1.03524	0.345661	5.13082
								7.83333	1.03432	0.344529	5.12268
								7.85	1.03413	0.343632	5.11545
								7.86667	1.03406	0.342959	5.10831
								7.88333	1.03395	0.342303	5.10088
								7.9	1.0338	0.341499	5.09368
								7.91667	1.03365	0.340568	5.08636
								7.93333	1.03354	0.339911	5.07923
								7.95	1.03388	0.339385	5.07156
								7.96667	1.03424	0.339047	5.06376
								7.98333	1.03364	0.338328	5.05513
								8	1.03384	0.337696	5.04696
								8.01667	1.03407	0.337281	5.03818
								8.03333	1.03403	0.336771	5.029
								8.05	1.03434	0.336268	5.02004
								8.06667	1.03463	0.336006	5.01223
								8.08333	1.03518	0.335653	5.00366
								8.1	1.03586	0.335324	4.99455
								8.11667	1.03647	0.334853	4.98499
								8.13333	1.03826	0.335214	4.9775
								8.15	1.04056	0.335551	4.97095
								8.16667	1.04106	0.335227	4.96252
								8.18333	1.04021	0.334109	4.95196
								8.2	1.04064	0.334095	4.94371
								8.21667	1.04162	0.334025	4.93572
								8.23333	1.04277	0.334208	4.92894
								8.25	1.04412	0.334307	4.92258
								8.26667	1.04513	0.334652	4.91602
								8.28333	1.04601	0.334852	4.91055
								8.3	1.04698	0.335088	4.90532
								8.31667	1.04827	0.335164	4.90034
								8.33333	1.04966	0.335467	4.89609
								8.35	1.05071	0.335725	4.8912
								8.36667	1.05197	0.336054	4.88687
								8.38333	1.05332	0.336391	4.88309
								8.4	1.05467	0.336653	4.88033
								8.41667	1.05599	0.337053	4.87758
								8.43333	1.05718	0.337711	4.87539
								8.45	1.05849	0.338204	4.87414
								8.46667	1.05962	0.338826	4.87329
								8.48333	1.06084	0.339535	4.87277
								8.5	1.06228	0.340223	4.87313
								8.51667	1.06358	0.341142	4.87356
								8.53333	1.06504	0.341762	4.87434
								8.55	1.06644	0.342573	4.87518
								8.56667	1.06811	0.343434	4.8777
								8.58333	1.0696	0.344122	4.8801
								8.6	1.07186	0.34497	4.8835
								8.61667	1.07344	0.345862	4.88718
								8.63333	1.07509	0.346807	4.89104
								8.65	1.07667	0.34776	4.89553
								8.66667	1.07849	0.348766	4.90072
								8.68333	1.08044	0.349743	4.90684
								8.7	1.08248	0.3509	4.91257
								8.71667	1.08448	0.351938	4.91907
								8.73333	1.08682	0.353072	4.92595
								8.75	1.08884	0.354099	4.93333
								8.76667	1.09098	0.35525	4.94134
								8.78333	1.0933	0.356364	4.9494
								8.8	1.09583	0.357575	4.95803
								8.81667	1.09819	0.35881	4.96709
								8.83333	1.10077	0.360089	4.97648
								8.85	1.10315	0.361257	4.98602
								8.86667	1.10592	0.362446	4.99657
								8.88333	1.1087	0.363873	5.00769
								8.9	1.11134	0.365111	5.0186
								8.91667	1.11411	0.366322	5.02973
								8.93333	1.11705	0.367641	5.04131
								8.95	1.12025	0.36886	5.05309
								8.96667	1.12347	0.370144	5.0654
								8.98333	1.12676	0.371451	5.07737
								9	1.13003	0.372645	5.09
								9.01667	1.13382	0.373883	5.10285
								9.03333	1.13706	0.375064	5.11531
								9.05	1.14018	0.376256	5.12821
								9.06667	1.14352	0.377182	5.14098
								9.08333	1.14708	0.378348	5.15409
								9.1	1.15071	0.379504	5.16748
								9.11667	1.15431	0.380812	5.18079
								9.13333	1.15813	0.381946	5.19511
								9.15	1.16148	0.382806	5.20958
								9.16667	1.16522	0.383843	5.2241
								9.18333	1.16868	0.384982	5.23916
								9.2	1.17229	0.385924	5.25357
								9.21667	1.17602	0.38698	5.26774
								9.23333	1.18009	0.388069	5.28204
								9.25	1.18374	0.389089	5.2961
								9.26667	1.18765	0.390111	5.30993
								9.28333	1.19156	0.391159	5.32323
								9.3	1.1954	0.392052	5.33697
								9.31667	1.19955	0.393022	5.35035
								9.33333	1.20331	0.393891	5.36317
								9.35	1.20735	0.394741	5.37711
								9.36667	1.21153	0.395605	5.39109
								9.38333	1.21557	0.396507	5.40417
								9.4	1.21961	0.397344	5.41731
								9.41667	1.22392	0.398202	5.42992
								9.43333	1.22841	0.398886	5.44216
								9.45	1.23246	0.399558	5.45406
								9.46667	1.23661	0.400209	5.4661
								9.48333	1.24077	0.400715	5.47823
								9.5	1.24516	0.401479	5.49015
								9.51667	1.24935	0.402292	5.50244
								9.53333	1.25395	0.402918	5.51393
								9.55	1.25825	0.403592	5.52496
								9.56667	1.26332	0.404472	5.5371
								9.58333	1.26834	0.405343	5.54811
								9.6	1.27346	0.406209	5.55954
								9.61667	1.27879	0.407154	5.57137
								9.63333	1.28422	0.408034	5.58278
								9.65	1.28926	0.408817	5.59322
								9.66667	1.29456	0.409862	5.60499
								9.68333	1.30015	0.410896	5.61602
								9.7	1.30548	0.411885	5.6268
								9.71667	1.31093	0.412801	5.63732
								9.73333	1.31621	0.413683	5.64785
								9.75	1.32163	0.414591	5.65763
								9.76667	1.32734	0.41542	5.66816
								9.78333	1.33302	0.416224	5.67786
								9.8	1.33889	0.417274	5.68779
								9.81667	1.34504	0.418317	5.69775
								9.83333	1.35155	0.419516	5.70759
								9.85	1.35775	0.420755	5.71707
								9.86667	1.36411	0.42203	5.72652
								9.88333	1.37084	0.423194	5.73675
								9.9	1.3776	0.424362	5.74581
								9.91667	1.38368	0.425613	5.75544
								9.93333	1.39037	0.426924	5.76395
								9.95	1.39754	0.428214	5.77324
								9.96667	1.40452	0.429544	5.78277
								9.98333	1.41186	0.430935	5.79272
								10	1.41933	0.432671	5.80219
								10.0167	1.42674	0.434099	5.81152
								10.0333	1.43404	0.435368	5.82106
								10.05	1.44143	0.436785	5.83063
								10.0667	1.44948	0.43842	5.84005
								10.0833	1.4573	0.440038	5.84909
								10.1	1.46489	0.441534	5.8583
								10.1167	1.47249	0.443185	5.86724
								10.1333	1.48022	0.444776	5.87614
								10.15	1.48822	0.446127	5.88445
								10.1667	1.49626	0.447717	5.89347
								10.1833	1.50412	0.44939	5.90298
								10.2	1.51185	0.451053	5.91235
								10.2167	1.51849	0.451931	5.92016
								10.2333	1.52513	0.453067	5.92739
								10.25	1.533	0.454734	5.93591
								10.2667	1.54115	0.456335	5.94458
								10.2833	1.54923	0.457867	5.95311
								10.3	1.55739	0.459359	5.96211
								10.3167	1.56568	0.46093	5.97023
								10.3333	1.57387	0.462666	5.97859
								10.35	1.58181	0.463951	5.98754
								10.3667	1.58983	0.465466	5.9958
								10.3833	1.59792	0.467091	6.00422
								10.4	1.60533	0.468638	6.01305
								10.4167	1.61268	0.47006	6.02171
								10.4333	1.62034	0.47148	6.03104
								10.45	1.62779	0.472554	6.0398
								10.4667	1.6351	0.473736	6.04848
								10.4833	1.64234	0.474905	6.0557
								10.5	1.64943	0.476042	6.0643
								10.5167	1.65723	0.477414	6.07334
								10.5333	1.66423	0.478437	6.08139
								10.55	1.6708	0.479355	6.089
								10.5667	1.67723	0.480481	6.09693
								10.5833	1.68336	0.481333	6.10482
								10.6	1.6894	0.481979	6.11265
								10.6167	1.69524	0.482869	6.1208
								10.6333	1.7009	0.483602	6.1294
								10.65	1.7061	0.484318	6.13676
								10.6667	1.71155	0.485021	6.14531
								10.6833	1.71667	0.4858	6.15321
								10.7	1.722	0.486719	6.16165
								10.7167	1.72708	0.487438	6.17077
								10.7333	1.73201	0.488074	6.18
								10.75	1.73653	0.488576	6.18816
								10.7667	1.74101	0.489243	6.19565
								10.7833	1.74524	0.489744	6.20371
								10.8	1.74926	0.490412	6.2119
								10.8167	1.75312	0.490926	6.22013
								10.8333	1.75713	0.491526	6.22882
								10.85	1.76095	0.492331	6.23698
								10.8667	1.76442	0.492997	6.2452
								10.8833	1.76771	0.493545	6.2541
								10.9	1.77108	0.494073	6.26164
								10.9167	1.77422	0.494661	6.26939
								10.9333	1.77751	0.495313	6.27797
								10.95	1.78023	0.495942	6.28569
								10.9667	1.78296	0.496819	6.29329
								10.9833	1.78553	0.497427	6.30118
								11	1.78789	0.498035	6.30882
								11.0167	1.79015	0.498628	6.3166
								11.0333	1.79227	0.499235	6.32386
								11.05	1.79426	0.499931	6.33149
								11.0667	1.79631	0.500578	6.33955
								11.0833	1.79824	0.501312	6.34737
								11.1	1.79971	0.502073	6.35467
								11.1167	1.80169	0.50305	6.36249
								11.1333	1.80345	0.50383	6.37034
								11.15	1.80534	0.504602	6.37745
								11.1667	1.80704	0.505346	6.38445
								11.1833	1.80864	0.506073	6.39186
								11.2	1.81036	0.506666	6.40005
								11.2167	1.81157	0.507414	6.40747
								11.2333	1.81284	0.508125	6.41524
								11.25	1.81412	0.508772	6.42221
								11.2667	1.81568	0.509356	6.42889
								11.2833	1.81752	0.510045	6.4363
								11.3	1.8189	0.510587	6.44348
								11.3167	1.82012	0.511177	6.45092
								11.3333	1.8217	0.511767	6.45871
								11.35	1.82313	0.512236	6.46603
								11.3667	1.82505	0.512943	6.47418
								11.3833	1.82679	0.513562	6.48163
								11.4	1.82852	0.514132	6.48862
								11.4167	1.83032	0.51464	6.49628
								11.4333	1.83183	0.515202	6.50297
								11.45	1.83356	0.515613	6.50938
								11.4667	1.83499	0.51597	6.51664
								11.4833	1.83676	0.516418	6.52378
								11.5	1.83877	0.516823	6.53079
								11.5167	1.84015	0.517311	6.53813
								11.5333	1.84243	0.51785	6.54498
								11.55	1.84442	0.518204	6.55187
								11.5667	1.84642	0.518614	6.55854
								11.5833	1.84872	0.51873	6.5655
								11.6	1.85099	0.519057	6.57294
								11.6167	1.85356	0.519721	6.58037
								11.6333	1.85633	0.52031	6.58821
								11.65	1.85815	0.520338	6.59524
								11.6667	1.86025	0.520408	6.60256
								11.6833	1.86253	0.520509	6.61005
								11.7	1.86466	0.520539	6.61738
								11.7167	1.86772	0.520911	6.62388
								11.7333	1.87086	0.52138	6.6307
								11.75	1.87366	0.521566	6.63727
								11.7667	1.87658	0.521738	6.64353
								11.7833	1.87971	0.521965	6.64911
								11.8	1.88296	0.521993	6.65503
								11.8167	1.88652	0.522253	6.66151
								11.8333	1.89117	0.522951	6.67112
								11.85	1.89528	0.523513	6.67977
								11.8667	1.89894	0.523843	6.68858
								11.8833	1.90268	0.524284	6.69697
								11.9	1.90674	0.524496	6.7062
								11.9167	1.9102	0.524852	6.71348
								11.9333	1.91429	0.525456	6.72122
								11.95	1.91882	0.526016	6.7284
								11.9667	1.92259	0.526446	6.73469
								11.9833	1.92658	0.526971	6.74205
								12	1.93115	0.527341	6.74878
								12.0167	1.93616	0.528181	6.75673
								12.0333	1.94324	0.529822	6.76743
								12.05	1.94906	0.530884	6.77627
								12.0667	1.95399	0.531813	6.78394
								12.0833	1.95889	0.532481	6.79183
								12.1	1.96405	0.53343	6.80041
								12.1167	1.9693	0.534486	6.80776
								12.1333	1.97416	0.535485	6.81532
								12.15	1.97883	0.536491	6.82254
								12.1667	1.98389	0.537769	6.82984
								12.1833	1.98933	0.539221	6.83782
								12.2	1.99525	0.540536	6.84534
								12.2167	2.00108	0.542118	6.85249
								12.2333	2.0066	0.543677	6.85924
								12.25	2.01213	0.545463	6.86632
								12.2667	2.01761	0.547169	6.8729
								12.2833	2.02314	0.548865	6.87956
								12.3	2.02902	0.550951	6.88583
								12.3167	2.03449	0.552722	6.89163
								12.3333	2.04024	0.554546	6.89602
								12.35	2.04597	0.556809	6.90124
								12.3667	2.05138	0.558758	6.906
								12.3833	2.05682	0.560824	6.91042
								12.4	2.06203	0.563007	6.91493
								12.4167	2.06738	0.56506	6.91979
								12.4333	2.07307	0.567443	6.92362
								12.45	2.07892	0.569738	6.9281
								12.4667	2.08438	0.571867	6.93161
								12.4833	2.09058	0.574365	6.93457
								12.5	2.09634	0.576834	6.93737
								12.5167	2.10212	0.579392	6.94064
								12.5333	2.10803	0.582448	6.94474
								12.55	2.11412	0.585324	6.94876
								12.5667	2.11993	0.587866	6.95275
								12.5833	2.12597	0.590265	6.9552
								12.6	2.13108	0.592478	6.95763
								12.6167	2.13725	0.59509	6.96141
								12.6333	2.14343	0.597728	6.96502
								12.65	2.14951	0.600071	6.96854
								12.6667	2.1556	0.602581	6.9726
								12.6833	2.16143	0.605036	6.97705
								12.7	2.16768	0.607468	6.9815
								12.7167	2.17345	0.609928	6.98582
								12.7333	2.17937	0.612216	6.9902
								12.75	2.18505	0.614483	6.99407
								12.7667	2.19065	0.616839	6.99855
								12.7833	2.19625	0.61874	7.00306
								12.8	2.20187	0.62085	7.00726
								12.8167	2.20791	0.623161	7.01282
								12.8333	2.21407	0.625602	7.01916
								12.85	2.21994	0.627424	7.02604
								12.8667	2.22603	0.629277	7.03318
								12.8833	2.23232	0.631088	7.04064
								12.9	2.23801	0.633057	7.04879
								12.9167	2.24366	0.634932	7.05589
								12.9333	2.24948	0.636395	7.06426
								12.95	2.25537	0.638018	7.07267
								12.9667	2.26079	0.639366	7.08044
								12.9833	2.26616	0.640852	7.09008
								13	2.27151	0.642141	7.09974
								13.0167	2.27688	0.643699	7.1092
								13.0333	2.28248	0.645083	7.11939
								13.05	2.28749	0.645823	7.13003
								13.0667	2.29336	0.647144	7.14069
								13.0833	2.29953	0.648311	7.15158
								13.1	2.30513	0.64934	7.16239
								13.1167	2.31058	0.650185	7.17402
								13.1333	2.31631	0.650934	7.1855
								13.15	2.3222	0.651728	7.19665
								13.1667	2.32784	0.652368	7.20714
								13.1833	2.33391	0.653064	7.21866
								13.2	2.33977	0.65338	7.23048
								13.2167	2.34549	0.653674	7.24188
								13.2333	2.35131	0.65396	7.25398
								13.25	2.35737	0.654293	7.26667
								13.2667	2.36352	0.654432	7.27877
								13.2833	2.36985	0.654607	7.2912
								13.3	2.37634	0.65478	7.30279
								13.3167	2.38281	0.654768	7.31517
								13.3333	2.38917	0.654752	7.32853
								13.35	2.39573	0.654658	7.3409
								13.3667	2.40224	0.654491	7.35243
								13.3833	2.40878	0.654347	7.36381
								13.4	2.41584	0.653935	7.37587
								13.4167	2.42298	0.653618	7.38654
								13.4333	2.43019	0.653189	7.39874
								13.45	2.43704	0.652593	7.41002
								13.4667	2.44425	0.651982	7.42108
								13.4833	2.45196	0.651382	7.43327
								13.5	2.46104	0.651129	7.44614
								13.5167	2.46938	0.650487	7.45705
								13.5333	2.47731	0.649704	7.46816
								13.55	2.48585	0.648746	7.4788
								13.5667	2.49351	0.647721	7.48892
								13.5833	2.5009	0.646808	7.49859
								13.6	2.50888	0.645563	7.50739
								13.6167	2.51663	0.644302	7.51616
								13.6333	2.52462	0.643174	7.52514
								13.65	2.5325	0.642231	7.53378
								13.6667	2.54069	0.641327	7.54208
								13.6833	2.54915	0.639933	7.54964
								13.7	2.5566	0.638353	7.5575
								13.7167	2.56423	0.636833	7.56421
								13.7333	2.5723	0.635614	7.57144
								13.75	2.58025	0.634529	7.57884
								13.7667	2.58816	0.633315	7.58557
								13.7833	2.59595	0.632088	7.59215
								13.8	2.60311	0.630472	7.59931
								13.8167	2.61064	0.628776	7.60669
								13.8333	2.61862	0.627359	7.6127
								13.85	2.62622	0.626146	7.61914
								13.8667	2.6338	0.624835	7.62507
								13.8833	2.64103	0.623753	7.63056
								13.9	2.64801	0.622433	7.63539
								13.9167	2.654	0.620716	7.63674
								13.9333	2.66016	0.619284	7.63811
								13.95	2.66688	0.618093	7.64061
								13.9667	2.67344	0.616735	7.64191
								13.9833	2.67973	0.615403	7.64284
								14	2.6861	0.614072	7.64581
								14.0167	2.69199	0.612575	7.64822
								14.0333	2.69714	0.611151	7.65062
								14.05	2.70269	0.609931	7.6524
								14.0667	2.708	0.608752	7.6526
								14.0833	2.71226	0.607734	7.65239
								14.1	2.71621	0.606366	7.65047
								14.1167	2.71785	0.604197	7.64604
								14.1333	2.72124	0.602903	7.64249
								14.15	2.72546	0.601995	7.63963
								14.1667	2.72923	0.600907	7.63627
								14.1833	2.73288	0.600017	7.63269
								14.2	2.73634	0.599081	7.62966
								14.2167	2.73976	0.598027	7.62598
								14.2333	2.74266	0.596916	7.62198
								14.25	2.74549	0.595628	7.61706
								14.2667	2.74815	0.594497	7.6105
								14.2833	2.75042	0.593424	7.60471
								14.3	2.75203	0.592261	7.59898
								14.3167	2.7537	0.591317	7.59297
								14.3333	2.75527	0.590017	7.58592
								14.35	2.75736	0.589028	7.57976
								14.3667	2.75879	0.588016	7.57268
								14.3833	2.75972	0.586673	7.56485
								14.4	2.7606	0.585511	7.55733
								14.4167	2.76142	0.584464	7.55036
								14.4333	2.762	0.583161	7.54256
								14.45	2.76293	0.582354	7.53525
								14.4667	2.7633	0.581423	7.52759
								14.4833	2.76374	0.58037	7.5203
								14.5	2.76407	0.579199	7.51236
								14.5167	2.7643	0.578182	7.50491
								14.5333	2.76437	0.576927	7.49818
								14.55	2.76487	0.575794	7.49156
								14.5667	2.76497	0.574532	7.48512
								14.5833	2.76509	0.573358	7.47918
								14.6	2.76536	0.572105	7.47331
								14.6167	2.76573	0.57066	7.46748
								14.6333	2.76626	0.569287	7.46116
								14.65	2.76719	0.568254	7.4568
								14.6667	2.76801	0.567228	7.45393
								14.6833	2.76931	0.566116	7.4523
								14.7	2.77034	0.56495	7.45019
								14.7167	2.77205	0.563977	7.44922
								14.7333	2.77415	0.563082	7.44833
								14.75	2.77634	0.562224	7.44746
								14.7667	2.77923	0.561372	7.44794
								14.7833	2.78173	0.560374	7.44996
								14.8	2.78575	0.559758	7.45411
								14.8167	2.78958	0.558832	7.45876
								14.8333	2.79348	0.558149	7.46448
								14.85	2.79746	0.55719	7.47053
								14.8667	2.80208	0.556619	7.47787
								14.8833	2.80711	0.555894	7.48621
								14.9	2.81175	0.554923	7.49483
								14.9167	2.81722	0.554107	7.50783
								14.9333	2.82305	0.553639	7.51924
								14.95	2.82935	0.553393	7.53262
								14.9667	2.8355	0.553146	7.54744
								14.9833	2.84293	0.552778	7.56349
								15	2.85079	0.552388	7.5819
								15.0167	2.85877	0.552278	7.6005
								15.0333	2.86679	0.552176	7.62077
								15.05	2.87616	0.552421	7.64297
								15.0667	2.88638	0.552509	7.66849
								15.0833	2.89632	0.552843	7.69327
								15.1	2.90659	0.552831	7.72034
								15.1167	2.91663	0.552994	7.74758
								15.1333	2.9274	0.553385	7.77546
								15.15	2.93874	0.55378	7.80594
								15.1667	2.94932	0.554261	7.83718
								15.1833	2.96084	0.55485	7.87043
								15.2	2.97329	0.555892	7.904
								15.2167	2.9855	0.556812	7.93786
								15.2333	2.99769	0.557811	7.97419
								15.25	3.01095	0.559009	8.01364
								15.2667	3.02422	0.560105	8.05406
								15.2833	3.03804	0.561639	8.09454
								15.3	3.05257	0.563339	8.13696
								15.3167	3.06712	0.565095	8.17941
								15.3333	3.08175	0.566601	8.22029
								15.35	3.09724	0.568867	8.26382
								15.3667	3.11218	0.571035	8.3066
								15.3833	3.12777	0.573092	8.35262
								15.4	3.14458	0.57545	8.39828
								15.4167	3.16119	0.578056	8.44517
								15.4333	3.17774	0.580707	8.49439
								15.45	3.19447	0.583306	8.54446
								15.4667	3.21198	0.585865	8.59522
								15.4833	3.22887	0.588756	8.64496
								15.5	3.24574	0.591579	8.69512
								15.5167	3.26298	0.594552	8.74514
								15.5333	3.28056	0.597663	8.79598
								15.55	3.29797	0.600913	8.84785
								15.5667	3.3158	0.604277	8.9003
								15.5833	3.33279	0.60771	8.95149
								15.6	3.35121	0.61151	9.00556
								15.6167	3.36985	0.615262	9.0598
								15.6333	3.38862	0.619449	9.11558
								15.65	3.40762	0.623552	9.17088
								15.6667	3.4267	0.627635	9.22622
								15.6833	3.44585	0.631868	9.28274
								15.7	3.46509	0.636011	9.33931
								15.7167	3.48443	0.640197	9.39552
								15.7333	3.5038	0.64438	9.45246
								15.75	3.52251	0.648734	9.509
								15.7667	3.54097	0.653192	9.56461
								15.7833	3.56012	0.657761	9.62154
								15.8	3.57959	0.662382	9.67783
								15.8167	3.59817	0.667017	9.73208
								15.8333	3.61683	0.67193	9.78514
								15.85	3.63576	0.676407	9.83837
								15.8667	3.65483	0.681001	9.89082
								15.8833	3.67316	0.685806	9.94377
								15.9	3.69154	0.690548	9.99673
								15.9167	3.7097	0.695284	10.049
								15.9333	3.72765	0.700052	10.1012
								15.95	3.74567	0.704894	10.1524
								15.9667	3.7637	0.70942	10.2041
								15.9833	3.78184	0.714115	10.2561
								16	3.79986	0.718726	10.3083
								16.0167	3.81762	0.723441	10.3601
								16.0333	3.83484	0.727929	10.4111
								16.05	3.85226	0.732288	10.4622
								16.0667	3.8698	0.736999	10.5126
								16.0833	3.88746	0.741412	10.5642
								16.1	3.90492	0.745821	10.6151
								16.1167	3.92242	0.750264	10.6657
								16.1333	3.93961	0.75458	10.7147
								16.15	3.95647	0.758791	10.7642
								16.1667	3.97401	0.762981	10.8137
								16.1833	3.9907	0.767082	10.8628
								16.2	4.00727	0.771185	10.9106
								16.2167	4.02352	0.775123	10.9599
								16.2333	4.0397	0.778854	11.0074
								16.25	4.05614	0.782829	11.0533
								16.2667	4.07266	0.786462	11.101
								16.2833	4.08992	0.790363	11.1508
								16.3	4.10661	0.794193	11.2017
								16.3167	4.12326	0.797763	11.2523
								16.3333	4.13993	0.801234	11.3023
								16.35	4.15617	0.804672	11.3522
								16.3667	4.17232	0.807892	11.4018
								16.3833	4.18857	0.811085	11.4516
								16.4	4.20485	0.81419	11.5023
								16.4167	4.22216	0.817599	11.5522
								16.4333	4.23881	0.820842	11.6023
								16.45	4.25562	0.823957	11.6532
								16.4667	4.27286	0.827301	11.7061
								16.4833	4.29028	0.830314	11.758
								16.5	4.30779	0.832951	11.8109
								16.5167	4.32512	0.835859	11.8622
								16.5333	4.34311	0.838356	11.9135
								16.55	4.36152	0.841477	11.9694
								16.5667	4.37999	0.844566	12.027
								16.5833	4.39792	0.847333	12.083
								16.6	4.41622	0.84996	12.1393
								16.6167	4.43502	0.852598	12.1951
								16.6333	4.45313	0.855261	12.2521
								16.65	4.47197	0.858272	12.3071
								16.6667	4.4909	0.861569	12.3628
								16.6833	4.50951	0.864213	12.4172
								16.7	4.52837	0.866927	12.4709
								16.7167	4.54685	0.869594	12.5252
								16.7333	4.56626	0.872173	12.5796
								16.75	4.58513	0.874655	12.6317
								16.7667	4.60355	0.877084	12.6792
								16.7833	4.62272	0.879606	12.7284
								16.8	4.64244	0.882265	12.7795
								16.8167	4.66193	0.885238	12.8311
								16.8333	4.68145	0.887941	12.881
								16.85	4.70084	0.890625	12.9274
								16.8667	4.72053	0.893361	12.9713
								16.8833	4.73986	0.896203	13.0146
								16.9	4.7597	0.899661	13.0589
								16.9167	4.77957	0.902566	13.1011
								16.9333	4.799	0.905591	13.1408
								16.95	4.81877	0.908588	13.1795
								16.9667	4.83842	0.911862	13.2197
								16.9833	4.8579	0.915187	13.2549
								17	4.87707	0.918424	13.2861
								17.0167	4.89619	0.922022	13.3192
								17.0333	4.91498	0.925265	13.3496
								17.05	4.93391	0.928412	13.3785
								17.0667	4.95254	0.931748	13.4051
								17.0833	4.971	0.93504	13.4284
								17.1	4.98908	0.938594	13.4531
								17.1167	5.00719	0.942352	13.4728
								17.1333	5.02444	0.945836	13.4909
								17.15	5.04038	0.949534	13.5053
								17.1667	5.05684	0.953145	13.519
								17.1833	5.07335	0.956928	13.529
								17.2	5.08979	0.960639	13.5379
								17.2167	5.10556	0.964319	13.5449
								17.2333	5.12003	0.967953	13.5497
								17.25	5.13473	0.971681	13.5516
								17.2667	5.1487	0.97575	13.5519
								17.2833	5.16143	0.979345	13.5512
								17.3	5.17407	0.983172	13.5479
								17.3167	5.18611	0.987019	13.5433
								17.3333	5.19735	0.990576	13.5352
								17.35	5.20817	0.994309	13.5248
								17.3667	5.21802	0.99767	13.5133
								17.3833	5.22641	1.00106	13.4986
								17.4	5.23448	1.00449	13.4825
								17.4167	5.24249	1.00807	13.4677
								17.4333	5.249	1.01107	13.4499
								17.45	5.25546	1.01425	13.43
								17.4667	5.26082	1.01751	13.4082
								17.4833	5.26453	1.02055	13.3855
								17.5	5.26872	1.02363	13.3616
								17.5167	5.27199	1.02648	13.3354
								17.5333	5.27433	1.02927	13.3086
								17.55	5.27664	1.03229	13.2813
								17.5667	5.27818	1.03505	13.2519
								17.5833	5.27936	1.03793	13.2219
								17.6	5.27959	1.04076	13.1914
								17.6167	5.27983	1.04346	13.161
								17.6333	5.27981	1.0463	13.13
								17.65	5.27815	1.04885	13.0968
								17.6667	5.27579	1.05088	13.0632
								17.6833	5.27362	1.05316	13.03
								17.7	5.27163	1.05571	12.997
								17.7167	5.26875	1.05779	12.9647
								17.7333	5.26623	1.06007	12.9335
								17.75	5.26428	1.06215	12.9027
								17.7667	5.26111	1.06458	12.8705
								17.7833	5.25833	1.0671	12.8398
								17.8	5.25493	1.06949	12.8102
								17.8167	5.2525	1.07158	12.7811
								17.8333	5.24897	1.07353	12.7522
								17.85	5.24568	1.07568	12.7258
								17.8667	5.24268	1.07798	12.6978
								17.8833	5.2389	1.07999	12.672
								17.9	5.23548	1.08208	12.6483
								17.9167	5.23261	1.08381	12.6247
								17.9333	5.23018	1.0861	12.602
								17.95	5.22877	1.08857	12.5818
								17.9667	5.22865	1.09151	12.5646
								17.9833	5.22815	1.09408	12.5463
								18	5.22845	1.09696	12.5326
								18.0167	5.22898	1.09949	12.5198
								18.0333	5.22942	1.1019	12.5072
								18.05	5.22985	1.10461	12.4933
								18.0667	5.23125	1.1077	12.4817
								18.0833	5.23347	1.11067	12.4733
								18.1	5.23678	1.11362	12.4677
								18.1167	5.24103	1.1167	12.4636
								18.1333	5.24511	1.12	12.4614
								18.15	5.24979	1.12338	12.4604
								18.1667	5.25482	1.12716	12.4601
								18.1833	5.2609	1.13044	12.4612
								18.2	5.26775	1.13385	12.4632
								18.2167	5.27603	1.13745	12.4716
								18.2333	5.28445	1.14129	12.4819
								18.25	5.29422	1.145	12.492
								18.2667	5.30431	1.14895	12.5048
								18.2833	5.31556	1.15284	12.5195
								18.3	5.32778	1.15692	12.5354
								18.3167	5.34043	1.16108	12.5525
								18.3333	5.35307	1.16524	12.572
								18.35	5.36612	1.16934	12.5888
								18.3667	5.38004	1.17325	12.6059
								18.3833	5.39462	1.17747	12.6225
								18.4	5.40986	1.18165	12.641
								18.4167	5.42503	1.18572	12.6614
								18.4333	5.44054	1.18955	12.6803
								18.45	5.45613	1.19358	12.7007
								18.4667	5.47266	1.19752	12.7213
								18.4833	5.48926	1.20151	12.7408
								18.5	5.50489	1.20509	12.7619
								18.5167	5.52165	1.20901	12.7837
								18.5333	5.5395	1.21324	12.8073
								18.55	5.55813	1.21745	12.832
								18.5667	5.57511	1.2218	12.8533
								18.5833	5.59204	1.22623	12.8726
								18.6	5.60911	1.23003	12.8933
								18.6167	5.62568	1.23381	12.9134
								18.6333	5.64202	1.2373	12.9283
								18.65	5.65843	1.24101	12.9399
								18.6667	5.67481	1.24456	12.9523
								18.6833	5.69115	1.24831	12.9661
								18.7	5.70667	1.25198	12.9797
								18.7167	5.72305	1.25554	12.9927
								18.7333	5.73869	1.25896	13.0075
								18.75	5.75445	1.26266	13.0194
								18.7667	5.76942	1.26633	13.0296
								18.7833	5.78344	1.26965	13.0368
								18.8	5.79721	1.27303	13.042
								18.8167	5.80982	1.27647	13.0442
								18.8333	5.8224	1.28006	13.0467
								18.85	5.83441	1.2831	13.0487
								18.8667	5.84581	1.28607	13.048
								18.8833	5.85559	1.28893	13.0417
								18.9	5.86438	1.29108	13.0325
								18.9167	5.87313	1.29349	13.0228
								18.9333	5.88157	1.29595	13.0154
								18.95	5.88971	1.29837	13.0074
								18.9667	5.89678	1.30051	12.9942
								18.9833	5.90318	1.3027	12.9756
								19	5.90903	1.30523	12.9578
								19.0167	5.91491	1.30761	12.9412
								19.0333	5.91894	1.30987	12.9206
								19.05	5.92264	1.31186	12.8938
								19.0667	5.92597	1.31358	12.8682
								19.0833	5.92827	1.31565	12.8422
								19.1	5.92953	1.31696	12.8132
								19.1167	5.9302	1.31838	12.7807
								19.1333	5.92974	1.31997	12.7466
								19.15	5.92882	1.32135	12.7098
								19.1667	5.92672	1.32292	12.6722
								19.1833	5.9246	1.32401	12.6322
								19.2	5.92158	1.32484	12.5924
								19.2167	5.91796	1.32592	12.5498
								19.2333	5.91425	1.32701	12.5062
								19.25	5.90959	1.32765	12.4621
								19.2667	5.90464	1.3286	12.419
								19.2833	5.89921	1.32961	12.3742
								19.3	5.89328	1.33058	12.329
								19.3167	5.8879	1.33135	12.2823
								19.3333	5.88181	1.33186	12.2358
								19.35	5.87539	1.332	12.1883
								19.3667	5.86884	1.33252	12.1378
								19.3833	5.86186	1.33251	12.0895
								19.4	5.85478	1.3328	12.0377
								19.4167	5.84726	1.33299	11.9865
								19.4333	5.83948	1.33303	11.9354
								19.45	5.83351	1.33416	11.8859
								19.4667	5.82723	1.33487	11.8355
								19.4833	5.82058	1.33572	11.7857
								19.5	5.8129	1.33579	11.7333
								19.5167	5.80561	1.33579	11.6805
								19.5333	5.79826	1.3359	11.6293
								19.55	5.791	1.33571	11.5782
								19.5667	5.785	1.33613	11.5271
								19.5833	5.77787	1.33563	11.4749
								19.6	5.77093	1.33534	11.4229
								19.6167	5.76417	1.33506	11.371
								19.6333	5.75685	1.33438	11.3196
								19.65	5.7499	1.33367	11.2705
								19.6667	5.7436	1.33273	11.2219
								19.6833	5.73753	1.33175	11.1724
								19.7	5.73042	1.33045	11.1221
								19.7167	5.72379	1.32878	11.0727
								19.7333	5.71778	1.32719	11.0237
								19.75	5.71266	1.326	10.9753
								19.7667	5.70708	1.32429	10.927
								19.7833	5.70095	1.32254	10.8781
								19.8	5.69607	1.3206	10.8274
								19.8167	5.69113	1.31858	10.778
								19.8333	5.6858	1.31668	10.7296
								19.85	5.68154	1.31435	10.6825
								19.8667	5.6765	1.31177	10.6338
								19.8833	5.6723	1.3092	10.5852
								19.9	5.66764	1.30665	10.5365
								19.9167	5.66405	1.30387	10.488
								19.9333	5.66028	1.30091	10.4388
								19.95	5.65639	1.29746	10.3901
								19.9667	5.6531	1.29448	10.3415
								19.9833	5.65036	1.29131	10.2916
								20	5.64704	1.28781	10.2434
								20.0167	5.64281	1.28401	10.1936
								20.0333	5.63719	1.27975	10.1415
								20.05	5.63193	1.27493	10.0863
								20.0667	5.62636	1.27065	10.032
								20.0833	5.62053	1.26601	9.97463
								20.1	5.61567	1.26252	9.91709
								20.1167	5.61032	1.25814	9.85999
								20.1333	5.60516	1.25387	9.80332
								20.15	5.59851	1.2489	9.74322
								20.1667	5.59083	1.2439	9.68024
								20.1833	5.58223	1.23868	9.61435
								20.2	5.57307	1.23333	9.54692
								20.2167	5.56278	1.22763	9.47833
								20.2333	5.55117	1.22181	9.4086
								20.25	5.54017	1.21565	9.33765
								20.2667	5.52795	1.21027	9.26667
								20.2833	5.5149	1.20457	9.19435
								20.3	5.50012	1.19863	9.11686
								20.3167	5.48506	1.1923	9.03664
								20.3333	5.46811	1.18593	8.95616
								20.35	5.45094	1.17965	8.874
								20.3667	5.43232	1.17324	8.78919
								20.3833	5.41173	1.1666	8.7017
								20.4	5.39003	1.15984	8.61474
								20.4167	5.36793	1.15323	8.52636
								20.4333	5.3447	1.14682	8.43684
								20.45	5.31942	1.14051	8.34458
								20.4667	5.2935	1.13379	8.25172
								20.4833	5.26653	1.12738	8.15787
								20.5	5.23871	1.12101	8.0625
								20.5167	5.21011	1.1144	7.96865
								20.5333	5.1806	1.10772	7.87109
								20.55	5.14966	1.10136	7.77266
								20.5667	5.11833	1.09495	7.6735
								20.5833	5.0854	1.08827	7.57303
								20.6	5.05123	1.08152	7.47114
								20.6167	5.01569	1.07499	7.36702
								20.6333	4.97855	1.06828	7.2604
								20.65	4.94189	1.06165	7.15786
								20.6667	4.90413	1.05523	7.0561
								20.6833	4.86609	1.04928	6.95425
								20.7	4.82693	1.04352	6.85275
								20.7167	4.78744	1.03754	6.75113
								20.7333	4.74743	1.03153	6.65081
								20.75	4.70725	1.02607	6.55174
								20.7667	4.66612	1.02076	6.45125
								20.7833	4.62425	1.0155	6.35056
								20.8	4.58142	1.01016	6.24959
								20.8167	4.53828	1.00502	6.14935
								20.8333	4.49529	0.999361	6.05088
								20.85	4.45284	0.99449	5.95473
								20.8667	4.41039	0.990148	5.86178
								20.8833	4.36772	0.985811	5.76968
								20.9	4.32475	0.981707	5.67922
								20.9167	4.28193	0.977591	5.58892
								20.9333	4.23987	0.97401	5.50145
								20.95	4.1972	0.970397	5.41419
								20.9667	4.15464	0.966668	5.32958
								20.9833	4.11286	0.963414	5.2461
								21	4.0709	0.960212	5.16369
								21.0167	4.02832	0.956987	5.08034
								21.0333	3.98624	0.954061	4.99874
								21.05	3.9446	0.951133	4.9208
								21.0667	3.90397	0.948402	4.8465
								21.0833	3.86364	0.945933	4.77179
								21.1	3.82383	0.943558	4.69764
								21.1167	3.78497	0.9413	4.62673
								21.1333	3.74651	0.93945	4.55882
								21.15	3.70864	0.938176	4.49282
								21.1667	3.67229	0.936535	4.42726
								21.1833	3.63694	0.935525	4.36367
								21.2	3.60212	0.934648	4.30327
								21.2167	3.5683	0.933655	4.24409
								21.2333	3.53488	0.932702	4.18736
								21.25	3.50253	0.931709	4.13259
								21.2667	3.47067	0.930923	4.07739
								21.2833	3.4398	0.930418	4.02496
								21.3	3.40955	0.929618	3.97428
								21.3167	3.37964	0.928823	3.92475
								21.3333	3.35039	0.928585	3.87615
								21.35	3.32175	0.927939	3.82719
								21.3667	3.29414	0.927553	3.7804
								21.3833	3.26834	0.927198	3.73466
								21.4	3.24261	0.926839	3.69075
								21.4167	3.2176	0.926702	3.64801
								21.4333	3.19323	0.926352	3.60546
								21.45	3.16963	0.925929	3.56577
								21.4667	3.1466	0.925699	3.52543
								21.4833	3.12389	0.925136	3.48764
								21.5	3.10181	0.924792	3.45033
								21.5167	3.08028	0.924222	3.41395
								21.5333	3.05775	0.922793	3.37693
								21.55	3.03654	0.921961	3.34284
								21.5667	3.01656	0.920499	3.30914
								21.5833	2.99827	0.919794	3.27707
								21.6	2.98012	0.919242	3.2457
								21.6167	2.96253	0.918343	3.21487
								21.6333	2.94573	0.917572	3.18295
								21.65	2.9285	0.916404	3.15185
								21.6667	2.91195	0.915998	3.12217
								21.6833	2.89622	0.915241	3.09325
								21.7	2.88082	0.914122	3.06455
								21.7167	2.86574	0.913332	3.03543
								21.7333	2.85132	0.912136	3.00665
								21.75	2.83656	0.910762	2.97871
								21.7667	2.82226	0.909334	2.95084
								21.7833	2.80869	0.907954	2.92339
								21.8	2.79478	0.906669	2.8953
								21.8167	2.78112	0.905182	2.86834
								21.8333	2.76717	0.903472	2.8418
								21.85	2.75356	0.901786	2.81484
								21.8667	2.74068	0.899797	2.78878
								21.8833	2.72738	0.897851	2.7634
								21.9	2.71425	0.895883	2.73744
								21.9167	2.7009	0.893516	2.71111
								21.9333	2.68782	0.891222	2.68527
								21.95	2.6751	0.888818	2.66016
								21.9667	2.66191	0.886354	2.63451
								21.9833	2.64902	0.883986	2.60976
								22	2.63629	0.881465	2.5864
								22.0167	2.62386	0.87911	2.56345
								22.0333	2.61089	0.876486	2.54063
								22.05	2.59782	0.873582	2.51783
								22.0667	2.58442	0.870667	2.49634
								22.0833	2.57077	0.868093	2.47399
								22.1	2.55794	0.865485	2.45261
								22.1167	2.54537	0.862967	2.43179
								22.1333	2.53187	0.860306	2.41128
								22.15	2.51897	0.857363	2.39142
								22.1667	2.50566	0.854301	2.37158
								22.1833	2.49186	0.850418	2.35154
								22.2	2.47851	0.847575	2.33265
								22.2167	2.46479	0.844288	2.31369
								22.2333	2.45143	0.841183	2.29591
								22.25	2.43833	0.838257	2.27822
								22.2667	2.4252	0.835226	2.2616
								22.2833	2.4116	0.832519	2.24509
								22.3	2.39876	0.829842	2.22884
								22.3167	2.38607	0.826684	2.21278
								22.3333	2.37227	0.823716	2.19602
								22.35	2.35871	0.820349	2.17929
								22.3667	2.34498	0.817113	2.16384
								22.3833	2.3311	0.813988	2.14906
								22.4	2.31702	0.81088	2.13516
								22.4167	2.30281	0.807924	2.12144
								22.4333	2.28839	0.804856	2.1077
								22.45	2.27398	0.801851	2.09488
								22.4667	2.25999	0.798598	2.08227
								22.4833	2.24577	0.795399	2.06954
								22.5	2.23126	0.792002	2.05649
								22.5167	2.21604	0.788452	2.04407
								22.5333	2.20092	0.784725	2.03239
								22.55	2.18577	0.78124	2.02053
								22.5667	2.17043	0.777692	2.00845
								22.5833	2.15451	0.774073	1.9968
								22.6	2.13857	0.770753	1.98487
								22.6167	2.12244	0.767264	1.97368
								22.6333	2.10608	0.763452	1.96231
								22.65	2.08889	0.759377	1.95151
								22.6667	2.07208	0.755691	1.94039
								22.6833	2.05464	0.751737	1.92893
								22.7	2.03731	0.747654	1.91751
								22.7167	2.01945	0.743521	1.90635
								22.7333	2.00171	0.739545	1.89522
								22.75	1.98393	0.735415	1.88409
								22.7667	1.96553	0.731294	1.87264
								22.7833	1.9466	0.726914	1.86063
								22.8	1.92763	0.722868	1.84959
								22.8167	1.908	0.718699	1.83861
								22.8333	1.88857	0.714571	1.82739
								22.85	1.86889	0.710171	1.81587
								22.8667	1.84939	0.705921	1.80446
								22.8833	1.82966	0.701777	1.79412
								22.9	1.80955	0.697638	1.78382
								22.9167	1.78868	0.693503	1.77335
								22.9333	1.76757	0.689356	1.76274
								22.95	1.74647	0.685289	1.75173
								22.9667	1.72548	0.681333	1.74108
								22.9833	1.70465	0.677305	1.73032
								23	1.68364	0.673442	1.71984
								23.0167	1.66211	0.66966	1.70927
								23.0333	1.64048	0.665762	1.69885
								23.05	1.61929	0.662095	1.68818
								23.0667	1.59804	0.658393	1.67788
								23.0833	1.57681	0.65473	1.66777
								23.1	1.55583	0.651233	1.65779
								23.1167	1.53442	0.64778	1.64737
								23.1333	1.51263	0.644079	1.63661
								23.15	1.49066	0.64061	1.62611
								23.1667	1.46917	0.637015	1.61579
								23.1833	1.44769	0.633902	1.60555
								23.2	1.42637	0.630749	1.59519
								23.2167	1.40504	0.627448	1.585
								23.2333	1.38369	0.624127	1.57498
								23.25	1.36174	0.621101	1.56471
								23.2667	1.34011	0.61821	1.55461
								23.2833	1.31889	0.615307	1.5446
								23.3	1.29794	0.612598	1.53452
								23.3167	1.2771	0.610111	1.52502
								23.3333	1.25651	0.607816	1.51523
								23.35	1.23599	0.605458	1.50542
								23.3667	1.21582	0.603041	1.49534
								23.3833	1.19604	0.60126	1.48547
								23.4	1.17697	0.59921	1.47557
								23.4167	1.15824	0.597314	1.4664
								23.4333	1.13903	0.595684	1.4572
								23.45	1.11997	0.593811	1.44763
								23.4667	1.10073	0.592157	1.43776
								23.4833	1.08183	0.590891	1.42744
								23.5	1.0637	0.589589	1.41799
								23.5167	1.04619	0.588484	1.40862
								23.5333	1.02893	0.587354	1.39941
								23.55	1.01226	0.586476	1.39031
								23.5667	0.996279	0.585578	1.38134
								23.5833	0.980638	0.584816	1.3722
								23.6	0.965399	0.584147	1.36332
								23.6167	0.950786	0.583436	1.35438
								23.6333	0.936685	0.582797	1.34524
								23.65	0.922286	0.582611	1.33588
								23.6667	0.907527	0.582335	1.32684
								23.6833	0.893849	0.581839	1.31785
								23.7	0.880811	0.581623	1.30935
								23.7167	0.867932	0.581423	1.30133
								23.7333	0.855298	0.581049	1.29276
								23.75	0.843459	0.580478	1.28417
								23.7667	0.831676	0.580277	1.27581
								23.7833	0.820441	0.58031	1.26766
								23.8	0.809423	0.580102	1.2595
								23.8167	0.798658	0.580161	1.25104
								23.8333	0.788202	0.580273	1.24228
								23.85	0.777867	0.580277	1.23365
								23.8667	0.767859	0.58033	1.22508
								23.8833	0.758429	0.580248	1.21673
								23.9	0.748993	0.580241	1.20784
								23.9167	0.740008	0.580146	1.19881
								23.9333	0.730898	0.580055	1.18969
								23.95	0.721735	0.580055	1.18041
								23.9667	0.712956	0.580082	1.1709
								23.9833	0.704318	0.579872	1.16172

## Sheet: FigS5
		CONELESS natural							Example multiunit firing rhythms
	r	0.56						ZT (h)	spikes/s	spikes/s	spikes/s
	circular mean	23.23						20.3167	0.053438	1.36171	1.85808
	N	103						20.3333	0.053253	1.37749	1.8841
		SCN channels						20.35	0.053117	1.39358	1.90994
	Observation no.	PEAK ZT (h)		ZT	Count			20.3667	0.053051	1.40972	1.93675
	1	18.69		0	5			20.3833	0.053024	1.42618	1.96397
	2	18.71		0.4	3			20.4	0.053103	1.44269	1.99108
	3	19.96		0.8	1			20.4167	0.053183	1.45947	2.01883
	4	10.36		1.2	2			20.4333	0.053233	1.47636	2.04729
	5	20.08		1.6	1			20.45	0.053508	1.49331	2.07575
	6	10.38		2	0			20.4667	0.053888	1.51036	2.10482
	7	14.33		2.4	3			20.4833	0.054271	1.52747	2.13492
	8	16.39		2.8	2			20.5	0.054685	1.54459	2.16519
	9	20.06		3.2	12			20.5167	0.055072	1.56199	2.19511
	10	14.64		3.6	1			20.5333	0.055528	1.57944	2.22627
	11	19.61		4	1			20.55	0.055983	1.59708	2.25757
	12	13.63		4.4	0			20.5667	0.056549	1.61479	2.28959
	13	20.09		4.8	0			20.5833	0.05716	1.63259	2.32201
	14	3.29		5.2	0			20.6	0.057857	1.65037	2.35446
	15	23.33		5.6	0			20.6167	0.058586	1.66795	2.38708
	16	0.36		6	0			20.6333	0.059317	1.68583	2.41991
	17	20.21		6.4	0			20.65	0.060115	1.70358	2.4531
	18	0.01		6.8	0			20.6667	0.060982	1.72127	2.4864
	19	19.66		7.2	0			20.6833	0.061904	1.73908	2.51987
	20	0.43		7.6	3			20.7	0.062978	1.7568	2.55309
	21	1.21		8	1			20.7167	0.064101	1.77446	2.58682
	22	0.41		8.4	0			20.7333	0.065173	1.79201	2.62066
	23	12.43		8.8	1			20.75	0.066364	1.80944	2.65442
	24	17.66		9.2	1			20.7667	0.067637	1.82662	2.68832
	25	21.94		9.6	0			20.7833	0.068965	1.84397	2.7221
	26	21.78		10	2			20.8	0.07032	1.86126	2.75599
	27	23.21		10.4	1			20.8167	0.072154	1.87875	2.78969
	28	23.23		10.8	0			20.8333	0.075918	1.89684	2.82339
	29	23.21		11.2	0			20.85	0.077918	1.91347	2.8569
	30	23.19		11.6	0			20.8667	0.079799	1.93007	2.89067
	31	3.48		12	0			20.8833	0.081858	1.94625	2.9241
	32	2.98		12.4	1			20.9	0.084008	1.96257	2.95766
	33	2.71		12.8	0			20.9167	0.086071	1.97855	2.99033
	34	20.16		13.2	0			20.9333	0.08887	1.99444	3.02327
	35	1.98		13.6	1			20.95	0.091684	2.01011	3.05613
	36	2.98		14	1			20.9667	0.094178	2.0257	3.08856
	37	22.21		14.4	1			20.9833	0.097353	2.04291	3.1208
	38	22.36		14.8	0			21	0.10095	2.06014	3.15287
	39	22.16		15.2	0			21.0167	0.103709	2.07644	3.18428
	40	3.63		15.6	0			21.0333	0.106652	2.09222	3.21508
	41	23.14		16	3			21.05	0.109593	2.10742	3.24473
	42	22.59		16.4	1			21.0667	0.112642	2.12236	3.27492
	43	0.52		16.8	0			21.0833	0.115802	2.13686	3.30423
	44	22.43		17.2	0			21.1	0.118969	2.1511	3.33326
	45	21.61		17.6	1			21.1167	0.121431	2.16411	3.36176
	46	23.41		18	1			21.1333	0.124739	2.17752	3.38976
	47	23.23		18.4	2			21.15	0.128186	2.1906	3.41689
	48	23.43		18.8	0			21.1667	0.13173	2.203	3.44348
	49	23.23		19.2	0			21.1833	0.13529	2.21519	3.46891
	50	22.96		19.6	3			21.2	0.138885	2.22705	3.49357
	51	23.23		20	6			21.2167	0.142525	2.23872	3.51766
	52	22.93		20.4	0			21.2333	0.146155	2.24981	3.54064
	53	23.71		20.8	0			21.25	0.14985	2.2607	3.5629
	54	23.21		21.2	1			21.2667	0.153556	2.27129	3.58395
	55	23.23		21.6	5			21.2833	0.157374	2.28194	3.60424
	56	23.23		22	4			21.3	0.161439	2.29216	3.62385
	57	23.41		22.4	4			21.3167	0.165247	2.30166	3.64262
	58	23.69		22.8	7			21.3333	0.169123	2.31103	3.66015
	59	23.09		23.2	16			21.35	0.172944	2.3196	3.67687
	60	23.88		23.6	5			21.3667	0.176819	2.32798	3.69499
	61	23.41		24	0			21.3833	0.180761	2.33609	3.71236
	62	23.23						21.4	0.184597	2.34371	3.72843
	63	3.46						21.4167	0.188541	2.35083	3.74333
	64	3.31						21.4333	0.19246	2.35766	3.75691
	65	22.79						21.45	0.196262	2.36457	3.76955
	66	22.39						21.4667	0.200136	2.37066	3.78144
	67	21.91						21.4833	0.203908	2.37603	3.79161
	68	23.14						21.5	0.207604	2.38136	3.8005
	69	23.09						21.5167	0.211271	2.38642	3.80877
	70	23.86						21.5333	0.214851	2.39101	3.8153
	71	23.73						21.55	0.21839	2.39512	3.82056
	72	21.43						21.5667	0.221789	2.39914	3.82513
	73	9.29						21.5833	0.225193	2.40277	3.8291
	74	21.83						21.6	0.228529	2.40609	3.832
	75	4.08						21.6167	0.231725	2.40889	3.83379
	76	3.41						21.6333	0.234769	2.4112	3.83492
	77	0.11						21.65	0.237691	2.41288	3.83507
	78	23.58						21.6667	0.24051	2.41448	3.83385
	79	22.66						21.6833	0.243111	2.41533	3.83237
	80	1.14						21.7	0.245959	2.41621	3.83034
	81	18.06						21.7167	0.248498	2.4167	3.82792
	82	9.02						21.7333	0.251086	2.41722	3.82452
	83	3.24						21.75	0.253404	2.41704	3.82015
	84	16.33						21.7667	0.255778	2.41659	3.81562
	85	3.26						21.7833	0.258034	2.41575	3.81051
	86	1.43						21.8	0.260267	2.41485	3.80532
	87	0.01						21.8167	0.261953	2.41258	3.8001
	88	3.21						21.8333	0.263458	2.41053	3.79412
	89	7.77						21.85	0.265131	2.40822	3.78818
	90	7.76						21.8667	0.266645	2.40524	3.78197
	91	8.01						21.8833	0.267914	2.40187	3.77555
	92	3.26						21.9	0.268761	2.39819	3.76898
	93	10.64						21.9167	0.269411	2.39417	3.76232
	94	20.04						21.9333	0.270328	2.38964	3.75549
	95	2.64						21.95	0.271122	2.38473	3.74882
	96	2.74						21.9667	0.271771	2.37991	3.74128
	97	3.23						21.9833	0.272044	2.37468	3.73412
	98	3.26						22	0.27251	2.36897	3.72711
	99	0.12						22.0167	0.272715	2.36279	3.72012
	100	3.46						22.0333	0.272596	2.35661	3.71337
	101	16.29						22.05	0.27254	2.34996	3.70765
	102	16.46						22.0667	0.272846	2.34313	3.70205
	103	7.96						22.0833	0.272731	2.33622	3.69651
								22.1	0.272199	2.32911	3.69111
								22.1167	0.272063	2.32145	3.68628
								22.1333	0.271973	2.31347	3.68203
								22.15	0.271772	2.30522	3.67793
								22.1667	0.271833	2.29686	3.6744
								22.1833	0.271601	2.28864	3.671
								22.2	0.271757	2.28013	3.66835
								22.2167	0.271717	2.27143	3.66624
								22.2333	0.271297	2.26267	3.66402
								22.25	0.271721	2.25426	3.66186
								22.2667	0.271667	2.24532	3.66091
								22.2833	0.27217	2.23693	3.66017
								22.3	0.273065	2.22887	3.65953
								22.3167	0.27387	2.22015	3.65975
								22.3333	0.274499	2.21149	3.65987
								22.35	0.275332	2.20294	3.66035
								22.3667	0.276426	2.1944	3.66182
								22.3833	0.277829	2.18586	3.66391
								22.4	0.279292	2.17722	3.66621
								22.4167	0.280836	2.16881	3.66921
								22.4333	0.282487	2.16037	3.67261
								22.45	0.28489	2.15222	3.67621
								22.4667	0.287301	2.14406	3.68036
								22.4833	0.289886	2.13609	3.68511
								22.5	0.292919	2.12806	3.69056
								22.5167	0.296002	2.12058	3.69572
								22.5333	0.300076	2.11419	3.70079
								22.55	0.305631	2.10895	3.7068
								22.5667	0.309744	2.10266	3.71258
								22.5833	0.31407	2.09647	3.71927
								22.6	0.31858	2.09056	3.72654
								22.6167	0.323448	2.08491	3.73383
								22.6333	0.328599	2.07961	3.74157
								22.65	0.333948	2.07448	3.74954
								22.6667	0.339574	2.06992	3.75748
								22.6833	0.345515	2.06567	3.76642
								22.7	0.351706	2.06197	3.77549
								22.7167	0.3582	2.05837	3.78461
								22.7333	0.364706	2.05492	3.79421
								22.75	0.371459	2.05192	3.80418
								22.7667	0.378468	2.04916	3.81407
								22.7833	0.385695	2.04677	3.82428
								22.8	0.393154	2.04453	3.83482
								22.8167	0.400605	2.04268	3.84566
								22.8333	0.408151	2.041	3.85656
								22.85	0.41603	2.03978	3.86742
								22.8667	0.42392	2.03863	3.87884
								22.8833	0.43212	2.03767	3.88995
								22.9	0.43989	2.03677	3.90198
								22.9167	0.446336	2.03561	3.91397
								22.9333	0.454771	2.03629	3.92611
								22.95	0.46367	2.037	3.93812
								22.9667	0.472254	2.03762	3.95017
								22.9833	0.481291	2.03866	3.96211
								23	0.489946	2.04003	3.97449
								23.0167	0.498263	2.04131	3.98624
								23.0333	0.5066	2.04274	3.9979
								23.05	0.515639	2.04434	4.00977
								23.0667	0.523849	2.04577	4.02111
								23.0833	0.532097	2.04704	4.03227
								23.1	0.541009	2.0491	4.0435
								23.1167	0.549838	2.05126	4.05459
								23.1333	0.559025	2.054	4.06628
								23.15	0.567773	2.05617	4.07675
								23.1667	0.576349	2.05853	4.08735
								23.1833	0.584712	2.06088	4.09774
								23.2	0.593082	2.06303	4.10743
								23.2167	0.601532	2.06482	4.11666
								23.2333	0.609753	2.06638	4.1261
								23.25	0.617511	2.06827	4.13457
								23.2667	0.625057	2.06995	4.14347
								23.2833	0.632688	2.07179	4.15183
								23.3	0.640082	2.07332	4.15967
								23.3167	0.647307	2.07489	4.16687
								23.3333	0.654346	2.07586	4.17355
								23.35	0.661159	2.07668	4.18025
								23.3667	0.667044	2.07694	4.18645
								23.3833	0.673249	2.07714	4.19141
								23.4	0.679543	2.07716	4.19625
								23.4167	0.68541	2.07729	4.20109
								23.4333	0.691447	2.07763	4.20515
								23.45	0.697181	2.07781	4.20898
								23.4667	0.702823	2.0775	4.21191
								23.4833	0.708125	2.07715	4.21483
								23.5	0.713091	2.0764	4.21713
								23.5167	0.717813	2.07552	4.21939
								23.5333	0.722583	2.07364	4.2212
								23.55	0.72684	2.07153	4.22262
								23.5667	0.731205	2.06964	4.22392
								23.5833	0.735364	2.06717	4.2253
								23.6	0.739197	2.06435	4.22589
								23.6167	0.742975	2.06166	4.22656
								23.6333	0.746362	2.05871	4.2272
								23.65	0.750134	2.05537	4.22723
								23.6667	0.752956	2.05161	4.22633
								23.6833	0.755637	2.04796	4.22561
								23.7	0.758886	2.0434	4.22501
								23.7167	0.761922	2.03882	4.22371
								23.7333	0.764113	2.03448	4.22229
								23.75	0.766163	2.02961	4.22081
								23.7667	0.768113	2.02506	4.21913
								23.7833	0.770265	2.01985	4.21749
								23.8	0.772565	2.01434	4.21564
								23.8167	0.774091	2.00837	4.21367
								23.8333	0.775424	2.00301	4.21163
								23.85	0.777085	1.99693	4.20935
								23.8667	0.778861	1.99072	4.2074
								23.8833	0.780594	1.9841	4.20475
								23.9	0.782046	1.97797	4.20188
								23.9167	0.783823	1.97125	4.19983
								23.9333	0.78466	1.96351	4.19752
								23.95	0.78565	1.95586	4.19529
								23.9667	0.787548	1.94893	4.19365
								23.9833	0.790139	1.9421	4.19184
								0	0.791661	1.93501	4.18985
								0.0166667	0.792998	1.92759	4.18779
								0.0333333	0.79444	1.92019	4.18641
								0.05	0.79542	1.91233	4.18561
								0.0666667	0.796697	1.90458	4.18506
								0.0833333	0.798241	1.89688	4.18452
								0.1	0.800108	1.88901	4.18391
								0.116667	0.80346	1.88221	4.18389
								0.133333	0.804619	1.87426	4.18312
								0.15	0.805535	1.86586	4.18305
								0.166667	0.807269	1.8577	4.18353
								0.183333	0.808668	1.84946	4.18368
								0.2	0.809754	1.84134	4.18455
								0.216667	0.811239	1.83328	4.18522
								0.233333	0.813624	1.82621	4.18689
								0.25	0.815638	1.81948	4.18919
								0.266667	0.816664	1.81162	4.19173
								0.283333	0.817731	1.80398	4.19432
								0.3	0.819257	1.79624	4.19717
								0.316667	0.820331	1.78826	4.20023
								0.333333	0.821072	1.78022	4.20377
								0.35	0.822806	1.77303	4.20676
								0.366667	0.825142	1.76656	4.21047
								0.383333	0.825653	1.75863	4.2145
								0.4	0.826413	1.75175	4.21883
								0.416667	0.82744	1.74481	4.22353
								0.433333	0.828262	1.7375	4.22877
								0.45	0.828867	1.73076	4.23455
								0.466667	0.829345	1.72418	4.24047
								0.483333	0.83055	1.71825	4.24664
								0.5	0.831177	1.71245	4.2528
								0.516667	0.831747	1.70631	4.25879
								0.533333	0.831637	1.70029	4.265
								0.55	0.83172	1.69443	4.27094
								0.566667	0.83184	1.68866	4.27702
								0.583333	0.83158	1.68331	4.28297
								0.6	0.831445	1.67756	4.28971
								0.616667	0.830465	1.67163	4.29736
								0.633333	0.828474	1.66539	4.30425
								0.65	0.828188	1.66019	4.31127
								0.666667	0.827949	1.65547	4.31808
								0.683333	0.827803	1.65054	4.32537
								0.7	0.827273	1.64592	4.33238
								0.716667	0.826587	1.64145	4.33919
								0.733333	0.825807	1.63731	4.34568
								0.75	0.824825	1.63292	4.35296
								0.766667	0.823547	1.62858	4.35937
								0.783333	0.822139	1.62476	4.36589
								0.8	0.82054	1.62102	4.37265
								0.816667	0.818918	1.61771	4.37893
								0.833333	0.817036	1.61439	4.38507
								0.85	0.814933	1.61106	4.39103
								0.866667	0.812507	1.60815	4.3969
								0.883333	0.809858	1.60555	4.40199
								0.9	0.807267	1.6025	4.40699
								0.916667	0.804387	1.60008	4.4116
								0.933333	0.801077	1.59779	4.41619
								0.95	0.797607	1.59542	4.42041
								0.966667	0.79375	1.59249	4.42471
								0.983333	0.789869	1.58967	4.42758
								1	0.785534	1.58664	4.43059
								1.01667	0.780999	1.58338	4.43315
								1.03333	0.775932	1.57991	4.43538
								1.05	0.770938	1.57715	4.43765
								1.06667	0.765406	1.57366	4.43959
								1.08333	0.760155	1.56993	4.44123
								1.1	0.754511	1.56622	4.44245
								1.11667	0.748537	1.56255	4.44285
								1.13333	0.7419	1.55835	4.44323
								1.15	0.736694	1.55521	4.44372
								1.16667	0.729602	1.55045	4.44376
								1.18333	0.722441	1.54551	4.4434
								1.2	0.714854	1.54028	4.44295
								1.21667	0.706767	1.5346	4.44163
								1.23333	0.698707	1.52926	4.43996
								1.25	0.690472	1.52368	4.43803
								1.26667	0.682107	1.51793	4.43524
								1.28333	0.673399	1.5126	4.43261
								1.3	0.664317	1.5065	4.42972
								1.31667	0.655032	1.50021	4.42614
								1.33333	0.64596	1.49394	4.42276
								1.35	0.63671	1.48717	4.41856
								1.36667	0.628179	1.48055	4.4146
								1.38333	0.623811	1.4771	4.40986
								1.4	0.615593	1.47063	4.4052
								1.41667	0.606607	1.46333	4.40073
								1.43333	0.597583	1.45553	4.39559
								1.45	0.589021	1.44717	4.39037
								1.46667	0.579824	1.43853	4.38529
								1.48333	0.570585	1.43045	4.37977
								1.5	0.561836	1.42153	4.37366
								1.51667	0.552971	1.4128	4.36751
								1.53333	0.544629	1.40362	4.36085
								1.55	0.535587	1.39344	4.3541
								1.56667	0.527979	1.38416	4.34707
								1.58333	0.520191	1.37501	4.33967
								1.6	0.512565	1.3652	4.33219
								1.61667	0.504887	1.3556	4.32402
								1.63333	0.497824	1.34576	4.31544
								1.65	0.490717	1.33586	4.30706
								1.66667	0.484058	1.32604	4.29845
								1.68333	0.477697	1.31556	4.28966
								1.7	0.472918	1.30574	4.28125
								1.71667	0.467586	1.29527	4.2725
								1.73333	0.462184	1.28478	4.26366
								1.75	0.46031	1.27697	4.25511
								1.76667	0.458639	1.26844	4.2463
								1.78333	0.460673	1.26368	4.23704
								1.8	0.460197	1.25631	4.22811
								1.81667	0.458868	1.24684	4.21904
								1.83333	0.457906	1.2374	4.20993
								1.85	0.457517	1.22774	4.20051
								1.86667	0.456866	1.21835	4.19046
								1.88333	0.456605	1.2091	4.18042
								1.9	0.457487	1.20008	4.1704
								1.91667	0.459047	1.19098	4.16052
								1.93333	0.460492	1.18236	4.15084
								1.95	0.462227	1.17394	4.14054
								1.96667	0.464366	1.16612	4.13071
								1.98333	0.467539	1.15842	4.12104
								2	0.470994	1.15106	4.1108
								2.01667	0.475237	1.1446	4.1013
								2.03333	0.479749	1.1378	4.09169
								2.05	0.483774	1.13077	4.0818
								2.06667	0.487925	1.12342	4.07272
								2.08333	0.493491	1.11654	4.06312
								2.1	0.499089	1.11014	4.05398
								2.11667	0.504897	1.10388	4.04442
								2.13333	0.511417	1.09802	4.03457
								2.15	0.518081	1.09213	4.02493
								2.16667	0.524439	1.08648	4.0152
								2.18333	0.530877	1.08095	4.00572
								2.2	0.536406	1.07459	3.99607
								2.21667	0.544106	1.06963	3.98669
								2.23333	0.551792	1.0651	3.97759
								2.25	0.559094	1.0603	3.96829
								2.26667	0.567066	1.05566	3.95998
								2.28333	0.574617	1.05109	3.95104
								2.3	0.581854	1.04684	3.94254
								2.31667	0.588297	1.04147	3.93307
								2.33333	0.594948	1.03613	3.92421
								2.35	0.60283	1.03219	3.91562
								2.36667	0.610055	1.02817	3.90662
								2.38333	0.616782	1.02452	3.89816
								2.4	0.623961	1.02102	3.89063
								2.41667	0.630592	1.01751	3.88293
								2.43333	0.636156	1.01369	3.87587
								2.45	0.64108	1.00915	3.86822
								2.46667	0.647161	1.00591	3.86059
								2.48333	0.652832	1.0024	3.85316
								2.5	0.658103	0.998918	3.84605
								2.51667	0.662959	0.996177	3.8393
								2.53333	0.667406	0.992441	3.83168
								2.55	0.671128	0.988967	3.82454
								2.56667	0.673844	0.984637	3.81717
								2.58333	0.676676	0.980141	3.8102
								2.6	0.678965	0.975403	3.80392
								2.61667	0.68075	0.971351	3.79815
								2.63333	0.681919	0.966946	3.79247
								2.65	0.682458	0.962831	3.78694
								2.66667	0.682627	0.958455	3.78125
								2.68333	0.682289	0.953917	3.77585
								2.7	0.681278	0.949268	3.7704
								2.71667	0.67963	0.944547	3.76537
								2.73333	0.677626	0.940446	3.76085
								2.75	0.674903	0.936288	3.75654
								2.76667	0.67162	0.932175	3.7523
								2.78333	0.667942	0.92801	3.74837
								2.8	0.663908	0.92365	3.74517
								2.81667	0.659222	0.919336	3.74199
								2.83333	0.65412	0.915291	3.7385
								2.85	0.648592	0.911519	3.73572
								2.86667	0.642602	0.907404	3.73316
								2.88333	0.636225	0.903445	3.73109
								2.9	0.629428	0.899682	3.72906
								2.91667	0.622299	0.896305	3.72739
								2.93333	0.614717	0.892984	3.72663
								2.95	0.606907	0.889766	3.72572
								2.96667	0.598846	0.886955	3.72497
								2.98333	0.590649	0.884719	3.72384
								3	0.582242	0.882613	3.72336
								3.01667	0.57371	0.88054	3.72241
								3.03333	0.564965	0.879285	3.72135
								3.05	0.555879	0.879304	3.7205
								3.06667	0.546622	0.879566	3.72019
								3.08333	0.537265	0.880242	3.71952
								3.1	0.527883	0.881867	3.71922
								3.11667	0.518454	0.88419	3.71909
								3.13333	0.509048	0.887045	3.71902
								3.15	0.499524	0.890272	3.71915
								3.16667	0.489877	0.894355	3.7193
								3.18333	0.480156	0.899036	3.71915
								3.2	0.47072	0.9044	3.71891
								3.21667	0.461539	0.910296	3.71851
								3.23333	0.451237	0.91571	3.71787
								3.25	0.4425	0.923358	3.71679
								3.26667	0.433951	0.93155	3.71571
								3.28333	0.425526	0.940458	3.71465
								3.3	0.417241	0.949947	3.71356
								3.31667	0.409219	0.959673	3.71253
								3.33333	0.401249	0.969989	3.7113
								3.35	0.393512	0.980603	3.71013
								3.36667	0.386005	0.991266	3.70851
								3.38333	0.378661	1.00303	3.70666
								3.4	0.371613	1.01511	3.70448
								3.41667	0.364682	1.02728	3.70159
								3.43333	0.358056	1.03987	3.69853
								3.45	0.35069	1.0522	3.69464
								3.46667	0.33978	1.06184	3.69083
								3.48333	0.333507	1.07472	3.68676
								3.5	0.328236	1.08878	3.68159
								3.51667	0.323263	1.10315	3.67688
								3.53333	0.31864	1.11806	3.67125
								3.55	0.314141	1.13283	3.66554
								3.56667	0.309924	1.14713	3.65918
								3.58333	0.305611	1.16138	3.652
								3.6	0.301502	1.17535	3.64446
								3.61667	0.29728	1.18949	3.6368
								3.63333	0.293973	1.20403	3.6289
								3.65	0.289889	1.21728	3.62037
								3.66667	0.28648	1.22994	3.61175
								3.68333	0.283338	1.24291	3.60243
								3.7	0.280545	1.25544	3.59329
								3.71667	0.277742	1.26828	3.58404
								3.73333	0.275198	1.28035	3.5739
								3.75	0.272712	1.29133	3.56303
								3.76667	0.270457	1.30266	3.55228
								3.78333	0.266973	1.31205	3.54089
								3.8	0.26488	1.32161	3.52929
								3.81667	0.262784	1.33064	3.51718
								3.83333	0.258627	1.33722	3.50511
								3.85	0.255047	1.34421	3.49269
								3.86667	0.248307	1.3477	3.47987
								3.88333	0.245443	1.35343	3.46647
								3.9	0.244709	1.36061	3.45322
								3.91667	0.24409	1.36709	3.44013
								3.93333	0.243279	1.37337	3.42668
								3.95	0.242469	1.37893	3.41315
								3.96667	0.241716	1.38367	3.39923
								3.98333	0.240769	1.38733	3.3853
								4	0.239816	1.39023	3.37112
								4.01667	0.238822	1.39263	3.35631
								4.03333	0.237838	1.39398	3.34211
								4.05	0.236852	1.39428	3.32741
								4.06667	0.235773	1.39406	3.31221
								4.08333	0.234595	1.39312	3.29704
								4.1	0.233461	1.39117	3.28138
								4.11667	0.232235	1.38913	3.26574
								4.13333	0.231061	1.38574	3.2505
								4.15	0.229748	1.38201	3.2351
								4.16667	0.228391	1.3779	3.22034
								4.18333	0.227079	1.37297	3.20538
								4.2	0.225661	1.3674	3.19068
								4.21667	0.224306	1.36106	3.17685
								4.23333	0.222911	1.35382	3.16272
								4.25	0.22139	1.34625	3.14872
								4.26667	0.219875	1.33821	3.13502
								4.28333	0.218289	1.32975	3.12135
								4.3	0.216749	1.32046	3.10828
								4.31667	0.215115	1.31093	3.09488
								4.33333	0.213502	1.30123	3.08194
								4.35	0.211885	1.2913	3.0687
								4.36667	0.210386	1.28075	3.05615
								4.38333	0.208677	1.2696	3.0439
								4.4	0.207097	1.2583	3.03287
								4.41667	0.205488	1.24655	3.02119
								4.43333	0.203848	1.23422	3.01034
								4.45	0.202176	1.22172	2.99991
								4.46667	0.200548	1.20911	2.98971
								4.48333	0.198951	1.19629	2.97926
								4.5	0.197321	1.18365	2.96988
								4.51667	0.195611	1.17074	2.96039
								4.53333	0.193863	1.15761	2.95196
								4.55	0.192261	1.14454	2.94372
								4.56667	0.190675	1.13134	2.93555
								4.58333	0.189017	1.11833	2.92799
								4.6	0.187367	1.10543	2.92033
								4.61667	0.1857	1.09357	2.91342
								4.63333	0.184113	1.08144	2.90669
								4.65	0.182447	1.06978	2.90066
								4.66667	0.180904	1.05836	2.89428
								4.68333	0.179312	1.04755	2.8885
								4.7	0.177719	1.0362	2.88228
								4.71667	0.176148	1.02521	2.87698
								4.73333	0.174601	1.0144	2.87186
								4.75	0.173006	1.00368	2.86729
								4.76667	0.171403	0.993707	2.86247
								4.78333	0.169791	0.984071	2.85783
								4.8	0.168248	0.974766	2.85344
								4.81667	0.166609	0.965956	2.84948
								4.83333	0.165064	0.957829	2.84533
								4.85	0.163563	0.950279	2.84135
								4.86667	0.161978	0.94337	2.83751
								4.88333	0.160297	0.937185	2.83388
								4.9	0.158772	0.931684	2.83078
								4.91667	0.15719	0.926575	2.82781
								4.93333	0.155725	0.922295	2.82415
								4.95	0.154329	0.918572	2.82134
								4.96667	0.152833	0.915731	2.81788
								4.98333	0.151429	0.913641	2.81505
								5	0.149947	0.911846	2.8124
								5.01667	0.148525	0.910515	2.80922
								5.03333	0.147035	0.909599	2.80695
								5.05	0.145521	0.909561	2.80501
								5.06667	0.143941	0.910623	2.80361
								5.08333	0.142391	0.912312	2.80203
								5.1	0.140795	0.914393	2.80077
								5.11667	0.139296	0.916755	2.79963
								5.13333	0.13804	0.919402	2.79843
								5.15	0.136774	0.922918	2.79784
								5.16667	0.135499	0.927071	2.79745
								5.18333	0.134293	0.931322	2.79665
								5.2	0.133155	0.936297	2.79646
								5.21667	0.131877	0.941718	2.79573
								5.23333	0.13061	0.947654	2.7951
								5.25	0.129554	0.953855	2.7947
								5.26667	0.128467	0.960582	2.7948
								5.28333	0.127406	0.96756	2.79543
								5.3	0.126297	0.975337	2.79606
								5.31667	0.125135	0.983171	2.79713
								5.33333	0.124131	0.991517	2.79866
								5.35	0.123141	1.00001	2.80016
								5.36667	0.122164	1.00879	2.80174
								5.38333	0.121198	1.01782	2.80363
								5.4	0.120166	1.02725	2.8059
								5.41667	0.11926	1.03619	2.80823
								5.43333	0.11843	1.04555	2.81074
								5.45	0.11763	1.05481	2.81318
								5.46667	0.116807	1.0642	2.81575
								5.48333	0.11609	1.07333	2.81912
								5.5	0.115319	1.08233	2.82293
								5.51667	0.114623	1.09145	2.82651
								5.53333	0.11393	1.10006	2.83062
								5.55	0.113368	1.1089	2.83464
								5.56667	0.112723	1.11805	2.83861
								5.58333	0.112049	1.12678	2.84279
								5.6	0.11136	1.13565	2.84648
								5.61667	0.110759	1.14391	2.85066
								5.63333	0.11027	1.152	2.85482
								5.65	0.109792	1.1596	2.85901
								5.66667	0.109306	1.16721	2.86391
								5.68333	0.10881	1.17434	2.86904
								5.7	0.108411	1.18087	2.87423
								5.71667	0.108043	1.18756	2.87919
								5.73333	0.10768	1.19393	2.88443
								5.75	0.107333	1.2002	2.88972
								5.76667	0.107007	1.20555	2.89514
								5.78333	0.106704	1.21074	2.90057
								5.8	0.106521	1.21488	2.90595
								5.81667	0.106264	1.21868	2.91159
								5.83333	0.106009	1.22281	2.91759
								5.85	0.105834	1.22612	2.92312
								5.86667	0.105816	1.22914	2.92837
								5.88333	0.105723	1.23187	2.93336
								5.9	0.105655	1.23422	2.93898
								5.91667	0.105691	1.23582	2.94414
								5.93333	0.105705	1.23672	2.94864
								5.95	0.105652	1.23764	2.95356
								5.96667	0.105648	1.23825	2.95824
								5.98333	0.105743	1.23865	2.96274
								6	0.105754	1.2382	2.96695
								6.01667	0.105855	1.23724	2.97125
								6.03333	0.105947	1.23601	2.97576
								6.05	0.106106	1.23433	2.97975
								6.06667	0.106318	1.23272	2.98365
								6.08333	0.106561	1.23074	2.98737
								6.1	0.10673	1.22845	2.99121
								6.11667	0.107051	1.22612	2.9944
								6.13333	0.107225	1.22337	2.99698
								6.15	0.107508	1.22025	2.99976
								6.16667	0.107703	1.21711	3.00235
								6.18333	0.108058	1.21396	3.00455
								6.2	0.108376	1.21039	3.00601
								6.21667	0.10868	1.20711	3.00691
								6.23333	0.109023	1.2033	3.00759
								6.25	0.109405	1.19915	3.00802
								6.26667	0.109772	1.195	3.00801
								6.28333	0.110166	1.19082	3.00713
								6.3	0.110627	1.18648	3.00549
								6.31667	0.11104	1.18268	3.00298
								6.33333	0.111437	1.17847	3.00102
								6.35	0.111906	1.17423	2.99854
								6.36667	0.11244	1.16968	2.99598
								6.38333	0.11293	1.1654	2.99262
								6.4	0.113402	1.16114	2.98884
								6.41667	0.113871	1.15648	2.98429
								6.43333	0.114407	1.15195	2.97966
								6.45	0.114968	1.14767	2.97465
								6.46667	0.115495	1.14353	2.96884
								6.48333	0.116058	1.13974	2.9626
								6.5	0.11665	1.13575	2.9562
								6.51667	0.117236	1.13215	2.94884
								6.53333	0.117799	1.12856	2.94129
								6.55	0.118386	1.12507	2.93332
								6.56667	0.118934	1.1215	2.92494
								6.58333	0.119509	1.11798	2.91591
								6.6	0.120193	1.11461	2.90719
								6.61667	0.120939	1.11184	2.89779
								6.63333	0.12158	1.10894	2.88816
								6.65	0.122221	1.10635	2.87843
								6.66667	0.122913	1.10391	2.86795
								6.68333	0.123619	1.10139	2.85732
								6.7	0.124433	1.09861	2.84604
								6.71667	0.125277	1.09628	2.83455
								6.73333	0.126137	1.09415	2.82294
								6.75	0.126859	1.09192	2.81106
								6.76667	0.127673	1.09038	2.79926
								6.78333	0.12858	1.08869	2.7874
								6.8	0.129464	1.08717	2.7753
								6.81667	0.130285	1.08585	2.76337
								6.83333	0.131067	1.08498	2.75062
								6.85	0.131873	1.08377	2.73853
								6.86667	0.132838	1.08263	2.72681
								6.88333	0.133679	1.08161	2.71409
								6.9	0.134671	1.08078	2.70088
								6.91667	0.135658	1.08005	2.68837
								6.93333	0.136607	1.07972	2.67533
								6.95	0.137592	1.07893	2.66195
								6.96667	0.13858	1.07851	2.64825
								6.98333	0.139605	1.07802	2.63457
								7	0.140626	1.07776	2.62116
								7.01667	0.14166	1.07758	2.6086
								7.03333	0.14272	1.07723	2.59533
								7.05	0.143841	1.07673	2.58216
								7.06667	0.144964	1.07635	2.56908
								7.08333	0.146181	1.07661	2.55541
								7.1	0.147464	1.07737	2.54233
								7.11667	0.148777	1.07809	2.52866
								7.13333	0.150161	1.07827	2.51536
								7.15	0.151514	1.07805	2.50189
								7.16667	0.152899	1.07764	2.48861
								7.18333	0.154276	1.07761	2.47553
								7.2	0.155749	1.07752	2.46258
								7.21667	0.157245	1.07749	2.44943
								7.23333	0.158739	1.07689	2.43614
								7.25	0.160266	1.0762	2.42302
								7.26667	0.161783	1.07515	2.41035
								7.28333	0.163315	1.07373	2.39728
								7.3	0.164992	1.07229	2.38513
								7.31667	0.166672	1.07085	2.37288
								7.33333	0.168377	1.06913	2.36116
								7.35	0.170039	1.06723	2.34947
								7.36667	0.17169	1.06499	2.33774
								7.38333	0.173479	1.06229	2.32607
								7.4	0.175306	1.05948	2.31435
								7.41667	0.177147	1.05637	2.30287
								7.43333	0.178976	1.05309	2.29164
								7.45	0.180839	1.04964	2.28035
								7.46667	0.182663	1.04605	2.26951
								7.48333	0.18467	1.04229	2.25847
								7.5	0.186596	1.03886	2.2481
								7.51667	0.188441	1.03527	2.23785
								7.53333	0.190339	1.03181	2.2283
								7.55	0.192258	1.02796	2.2187
								7.56667	0.194253	1.02424	2.20878
								7.58333	0.19635	1.02005	2.19905
								7.6	0.198349	1.01566	2.1901
								7.61667	0.200287	1.01143	2.18109
								7.63333	0.202252	1.00658	2.17244
								7.65	0.204225	1.0011	2.1641
								7.66667	0.206242	0.995509	2.15624
								7.68333	0.208287	0.989784	2.14869
								7.7	0.210299	0.98417	2.14118
								7.71667	0.212123	0.978464	2.1341
								7.73333	0.213983	0.972857	2.12784
								7.75	0.215938	0.96695	2.12224
								7.76667	0.217952	0.961029	2.11586
								7.78333	0.219842	0.955439	2.10938
								7.8	0.221625	0.949509	2.10314
								7.81667	0.223498	0.943273	2.09721
								7.83333	0.225368	0.936841	2.09171
								7.85	0.227284	0.930793	2.08617
								7.86667	0.229146	0.924305	2.08089
								7.88333	0.230987	0.917913	2.0759
								7.9	0.232792	0.911406	2.07107
								7.91667	0.234717	0.904604	2.06634
								7.93333	0.236571	0.8981	2.06244
								7.95	0.238384	0.891593	2.05829
								7.96667	0.240197	0.884976	2.05464
								7.98333	0.242071	0.877692	2.05099
								8	0.243756	0.870097	2.04777
								8.01667	0.245487	0.862752	2.04572
								8.03333	0.247423	0.855235	2.04341
								8.05	0.249279	0.847564	2.04148
								8.06667	0.250956	0.839579	2.03919
								8.08333	0.252724	0.831866	2.03736
								8.1	0.254351	0.823694	2.03529
								8.11667	0.256175	0.815392	2.0332
								8.13333	0.257957	0.807172	2.03168
								8.15	0.259752	0.798714	2.03031
								8.16667	0.261322	0.790111	2.02921
								8.18333	0.263079	0.781366	2.02806
								8.2	0.264721	0.77268	2.02734
								8.21667	0.266372	0.764024	2.02723
								8.23333	0.267942	0.755277	2.02718
								8.25	0.269615	0.746434	2.02683
								8.26667	0.271143	0.7374	2.02697
								8.28333	0.272764	0.728163	2.02721
								8.3	0.274397	0.718965	2.02753
								8.31667	0.276116	0.709676	2.02785
								8.33333	0.277696	0.70025	2.02808
								8.35	0.279277	0.690715	2.02906
								8.36667	0.280872	0.681065	2.03065
								8.38333	0.28231	0.671367	2.03244
								8.4	0.28377	0.661458	2.03461
								8.41667	0.285309	0.651686	2.03613
								8.43333	0.286677	0.641847	2.03741
								8.45	0.28814	0.632203	2.03913
								8.46667	0.289542	0.62269	2.041
								8.48333	0.290913	0.613127	2.04302
								8.5	0.292211	0.603893	2.04566
								8.51667	0.293436	0.594186	2.04763
								8.53333	0.294623	0.584856	2.0499
								8.55	0.295886	0.575146	2.05252
								8.56667	0.297032	0.565663	2.05478
								8.58333	0.2981	0.556435	2.05725
								8.6	0.299131	0.54705	2.05982
								8.61667	0.300335	0.53777	2.06303
								8.63333	0.301387	0.528679	2.06594
								8.65	0.302371	0.520228	2.06935
								8.66667	0.303232	0.511358	2.07221
								8.68333	0.303983	0.502374	2.07447
								8.7	0.304713	0.493567	2.07668
								8.71667	0.305393	0.485259	2.07916
								8.73333	0.306057	0.476952	2.0819
								8.75	0.306639	0.468916	2.08446
								8.76667	0.307138	0.460976	2.08717
								8.78333	0.307503	0.453556	2.09019
								8.8	0.307769	0.446292	2.09306
								8.81667	0.308176	0.43919	2.09562
								8.83333	0.308476	0.432642	2.09855
								8.85	0.308751	0.425718	2.10112
								8.86667	0.308917	0.419279	2.10376
								8.88333	0.30908	0.413144	2.10596
								8.9	0.30928	0.407341	2.10844
								8.91667	0.309314	0.401516	2.11159
								8.93333	0.309346	0.396173	2.11412
								8.95	0.309189	0.390996	2.11603
								8.96667	0.309029	0.386063	2.11882
								8.98333	0.308747	0.3814	2.12161
								9	0.308523	0.376782	2.12413
								9.01667	0.308259	0.372214	2.12701
								9.03333	0.307979	0.368892	2.13052
								9.05	0.307736	0.365363	2.13425
								9.06667	0.3073	0.362364	2.13805
								9.08333	0.306878	0.359533	2.14174
								9.1	0.306425	0.356802	2.14576
								9.11667	0.305886	0.354977	2.14955
								9.13333	0.305515	0.353464	2.15393
								9.15	0.305055	0.35217	2.15833
								9.16667	0.30449	0.350659	2.1634
								9.18333	0.303901	0.349653	2.168
								9.2	0.303363	0.349406	2.17274
								9.21667	0.302763	0.349735	2.17742
								9.23333	0.302238	0.350529	2.18228
								9.25	0.301751	0.351658	2.18748
								9.26667	0.301238	0.352975	2.19258
								9.28333	0.300836	0.354676	2.19808
								9.3	0.30043	0.356835	2.2043
								9.31667	0.300033	0.359603	2.21064
								9.33333	0.299667	0.362702	2.21678
								9.35	0.299237	0.366259	2.22274
								9.36667	0.298924	0.370214	2.22904
								9.38333	0.298571	0.374128	2.2348
								9.4	0.298436	0.378471	2.24092
								9.41667	0.298249	0.383278	2.24677
								9.43333	0.298162	0.388217	2.25288
								9.45	0.298077	0.393192	2.25907
								9.46667	0.297991	0.398865	2.26493
								9.48333	0.297951	0.404608	2.27066
								9.5	0.298004	0.410485	2.27616
								9.51667	0.298126	0.416609	2.28179
								9.53333	0.298405	0.42271	2.28753
								9.55	0.298791	0.429278	2.29291
								9.56667	0.299048	0.43559	2.2979
								9.58333	0.299476	0.442007	2.30266
								9.6	0.300037	0.448256	2.30736
								9.61667	0.300562	0.454524	2.31144
								9.63333	0.301176	0.46124	2.31585
								9.65	0.301725	0.468141	2.31997
								9.66667	0.302383	0.475557	2.32386
								9.68333	0.303148	0.483107	2.32714
								9.7	0.304025	0.490241	2.33015
								9.71667	0.304824	0.497723	2.33259
								9.73333	0.305733	0.505443	2.33471
								9.75	0.306756	0.513432	2.33625
								9.76667	0.307806	0.521254	2.33758
								9.78333	0.308758	0.529249	2.33847
								9.8	0.30992	0.536954	2.3386
								9.81667	0.311162	0.544916	2.33777
								9.83333	0.312394	0.552795	2.33633
								9.85	0.313565	0.560586	2.33558
								9.86667	0.314865	0.568006	2.33427
								9.88333	0.316255	0.575475	2.33267
								9.9	0.317644	0.583164	2.33049
								9.91667	0.319074	0.590971	2.32753
								9.93333	0.320491	0.598846	2.32435
								9.95	0.321865	0.606627	2.3204
								9.96667	0.323273	0.614367	2.31595
								9.98333	0.324767	0.622136	2.31126
								10	0.326159	0.629633	2.30615
								10.0167	0.32765	0.636913	2.30005
								10.0333	0.329188	0.644048	2.29408
								10.05	0.33062	0.650875	2.28754
								10.0667	0.332301	0.658167	2.28061
								10.0833	0.333904	0.66485	2.27297
								10.1	0.335464	0.671451	2.26463
								10.1167	0.337044	0.677816	2.25624
								10.1333	0.338667	0.683766	2.24742
								10.15	0.340298	0.689395	2.23852
								10.1667	0.341835	0.694605	2.22898
								10.1833	0.343624	0.699579	2.21952
								10.2	0.345107	0.704143	2.20964
								10.2167	0.346623	0.708314	2.1996
								10.2333	0.348109	0.712029	2.18929
								10.25	0.349806	0.715345	2.17826
								10.2667	0.351278	0.718234	2.16774
								10.2833	0.352724	0.720738	2.15663
								10.3	0.35428	0.72278	2.14528
								10.3167	0.355934	0.724285	2.13366
								10.3333	0.35748	0.725188	2.12204
								10.35	0.359023	0.72561	2.11051
								10.3667	0.360494	0.725642	2.09884
								10.3833	0.361965	0.72498	2.0872
								10.4	0.363341	0.723976	2.07521
								10.4167	0.36472	0.722401	2.0633
								10.4333	0.366174	0.720314	2.05103
								10.45	0.367634	0.717623	2.03887
								10.4667	0.369235	0.714461	2.02645
								10.4833	0.370791	0.710686	2.01423
								10.5	0.372138	0.706272	2.00216
								10.5167	0.373555	0.701237	1.99021
								10.5333	0.374854	0.69562	1.97805
								10.55	0.376221	0.689346	1.9664
								10.5667	0.377698	0.682594	1.9548
								10.5833	0.379211	0.67523	1.94318
								10.6	0.380655	0.667742	1.93227
								10.6167	0.382035	0.659573	1.92134
								10.6333	0.383393	0.651395	1.91029
								10.65	0.38475	0.64267	1.89961
								10.6667	0.38606	0.633504	1.88916
								10.6833	0.387517	0.624213	1.87879
								10.7	0.38878	0.614527	1.86834
								10.7167	0.390046	0.604705	1.85835
								10.7333	0.391426	0.594189	1.84828
								10.75	0.392885	0.584025	1.83894
								10.7667	0.394265	0.573771	1.82989
								10.7833	0.395583	0.563262	1.82125
								10.8	0.397054	0.552663	1.81276
								10.8167	0.398552	0.54174	1.80419
								10.8333	0.399988	0.531018	1.79621
								10.85	0.401419	0.519909	1.78834
								10.8667	0.402883	0.508304	1.7803
								10.8833	0.404391	0.497169	1.77283
								10.9	0.40559	0.48631	1.76599
								10.9167	0.406976	0.475618	1.75916
								10.9333	0.408394	0.465257	1.75226
								10.95	0.409782	0.455092	1.74617
								10.9667	0.411208	0.445132	1.74043
								10.9833	0.412448	0.435196	1.73446
								11	0.413936	0.42573	1.72844
								11.0167	0.415579	0.416621	1.72271
								11.0333	0.417151	0.40762	1.71757
								11.05	0.418747	0.398864	1.71243
								11.0667	0.420302	0.390459	1.70766
								11.0833	0.421832	0.382521	1.70319
								11.1	0.423289	0.375143	1.69901
								11.1167	0.424701	0.367555	1.69497
								11.1333	0.426078	0.360766	1.69099
								11.15	0.427631	0.354324	1.68695
								11.1667	0.429271	0.348761	1.68281
								11.1833	0.430807	0.343673	1.67846
								11.2	0.432422	0.338679	1.67462
								11.2167	0.43398	0.334311	1.6708
								11.2333	0.435505	0.33039	1.66717
								11.25	0.437153	0.327018	1.66334
								11.2667	0.43878	0.324287	1.66013
								11.2833	0.440429	0.321701	1.6573
								11.3	0.442037	0.319854	1.65449
								11.3167	0.443625	0.318647	1.65165
								11.3333	0.445208	0.318009	1.64882
								11.35	0.446873	0.318267	1.64635
								11.3667	0.448346	0.319081	1.64379
								11.3833	0.44999	0.320285	1.64087
								11.4	0.451592	0.322076	1.63796
								11.4167	0.453315	0.32473	1.63561
								11.4333	0.455047	0.327944	1.63404
								11.45	0.456662	0.331918	1.63194
								11.4667	0.458294	0.336475	1.63018
								11.4833	0.459861	0.341476	1.62834
								11.5	0.461456	0.347183	1.62675
								11.5167	0.463176	0.353211	1.62501
								11.5333	0.464766	0.360037	1.62339
								11.55	0.466366	0.367356	1.62218
								11.5667	0.467845	0.375354	1.62086
								11.5833	0.469345	0.384045	1.61979
								11.6	0.470776	0.393221	1.6186
								11.6167	0.472309	0.403009	1.61715
								11.6333	0.473807	0.412797	1.61576
								11.65	0.475301	0.423692	1.61464
								11.6667	0.476782	0.434755	1.61341
								11.6833	0.478192	0.446367	1.61205
								11.7	0.479576	0.458125	1.61122
								11.7167	0.480856	0.470302	1.60996
								11.7333	0.482268	0.48266	1.60882
								11.75	0.48358	0.49523	1.6079
								11.7667	0.484953	0.507876	1.60705
								11.7833	0.486175	0.521288	1.60615
								11.8	0.487455	0.534848	1.6056
								11.8167	0.488698	0.54872	1.6049
								11.8333	0.489848	0.562485	1.60423
								11.85	0.490964	0.576235	1.60346
								11.8667	0.492183	0.590029	1.60258
								11.8833	0.49331	0.604163	1.60203
								11.9	0.494205	0.617863	1.60155
								11.9167	0.495179	0.631683	1.60112
								11.9333	0.49598	0.645351	1.6004
								11.95	0.496934	0.659053	1.59998
								11.9667	0.497646	0.672779	1.5997
								11.9833	0.49835	0.68638	1.59938
								12	0.499109	0.699669	1.59913
								12.0167	0.499752	0.712535	1.59891
								12.0333	0.500445	0.725318	1.59881
								12.05	0.501186	0.738267	1.59842
								12.0667	0.501879	0.750668	1.59864
								12.0833	0.502492	0.762848	1.5985
								12.1	0.502919	0.774515	1.59844
								12.1167	0.503262	0.786255	1.59856
								12.1333	0.503878	0.797766	1.59864
								12.15	0.504219	0.809003	1.5984
								12.1667	0.504652	0.820344	1.59848
								12.1833	0.505127	0.831217	1.59844
								12.2	0.505405	0.841691	1.59881
								12.2167	0.505824	0.852139	1.59921
								12.2333	0.506464	0.862358	1.59952
								12.25	0.507135	0.872421	1.5998
								12.2667	0.507449	0.882088	1.6001
								12.2833	0.507852	0.89162	1.60091
								12.3	0.508291	0.900958	1.60164
								12.3167	0.508693	0.909901	1.60227
								12.3333	0.509089	0.918727	1.60338
								12.35	0.509559	0.927326	1.60381
								12.3667	0.509979	0.935659	1.60456
								12.3833	0.510417	0.943783	1.60541
								12.4	0.510859	0.951703	1.6063
								12.4167	0.511272	0.959464	1.60758
								12.4333	0.511782	0.96717	1.60857
								12.45	0.512328	0.974751	1.60972
								12.4667	0.512833	0.982057	1.61098
								12.4833	0.513434	0.989218	1.61247
								12.5	0.514144	0.996274	1.61411
								12.5167	0.514944	1.00329	1.6156
								12.5333	0.515595	1.0104	1.61721
								12.55	0.516185	1.01754	1.61884
								12.5667	0.516966	1.02469	1.62086
								12.5833	0.517944	1.03175	1.62284
								12.6	0.518863	1.03895	1.62478
								12.6167	0.519832	1.04617	1.62677
								12.6333	0.520825	1.05351	1.62857
								12.65	0.521718	1.0607	1.63038
								12.6667	0.522643	1.06797	1.63209
								12.6833	0.523622	1.07512	1.63387
								12.7	0.52482	1.08238	1.63548
								12.7167	0.525894	1.0894	1.6374
								12.7333	0.526987	1.09651	1.63929
								12.75	0.52832	1.10353	1.64102
								12.7667	0.529353	1.11048	1.64288
								12.7833	0.53057	1.11771	1.6447
								12.8	0.531864	1.12505	1.64661
								12.8167	0.533006	1.1326	1.64822
								12.8333	0.534195	1.13992	1.64996
								12.85	0.53558	1.14741	1.65186
								12.8667	0.536897	1.15465	1.65344
								12.8833	0.538049	1.16188	1.655
								12.9	0.539176	1.16951	1.65631
								12.9167	0.540406	1.17681	1.65749
								12.9333	0.541744	1.18473	1.65859
								12.95	0.543128	1.193	1.66016
								12.9667	0.544408	1.20089	1.66112
								12.9833	0.54575	1.20877	1.6619
								13	0.547057	1.21658	1.66286
								13.0167	0.548351	1.22449	1.66407
								13.0333	0.549658	1.23216	1.66433
								13.05	0.550912	1.24012	1.66464
								13.0667	0.552248	1.24795	1.66517
								13.0833	0.553532	1.25599	1.66549
								13.1	0.554595	1.26401	1.66561
								13.1167	0.555768	1.2721	1.66571
								13.1333	0.556896	1.2804	1.66624
								13.15	0.558148	1.28859	1.66619
								13.1667	0.559289	1.29677	1.66607
								13.1833	0.560387	1.30469	1.66602
								13.2	0.561602	1.31292	1.66571
								13.2167	0.562666	1.3212	1.66549
								13.2333	0.563786	1.3294	1.66509
								13.25	0.564736	1.33763	1.6647
								13.2667	0.56575	1.34587	1.66452
								13.2833	0.566589	1.35434	1.66402
								13.3	0.567409	1.3626	1.6636
								13.3167	0.56823	1.37081	1.6627
								13.3333	0.569073	1.37943	1.66201
								13.35	0.569866	1.38755	1.66112
								13.3667	0.570614	1.39577	1.66018
								13.3833	0.571285	1.40379	1.65906
								13.4	0.571802	1.41185	1.65804
								13.4167	0.572372	1.4199	1.65678
								13.4333	0.57294	1.42803	1.65574
								13.45	0.573518	1.43612	1.65445
								13.4667	0.573957	1.44422	1.65331
								13.4833	0.574539	1.45216	1.65223
								13.5	0.57495	1.45984	1.65081
								13.5167	0.575381	1.46753	1.64886
								13.5333	0.57583	1.47493	1.64775
								13.55	0.576302	1.48235	1.64643
								13.5667	0.576595	1.48973	1.64508
								13.5833	0.576983	1.49681	1.64379
								13.6	0.577264	1.50399	1.64277
								13.6167	0.577632	1.51117	1.64147
								13.6333	0.577926	1.51785	1.63988
								13.65	0.578321	1.52426	1.6386
								13.6667	0.578609	1.53042	1.63734
								13.6833	0.578868	1.53628	1.63621
								13.7	0.579011	1.54191	1.63503
								13.7167	0.579139	1.54761	1.63398
								13.7333	0.579393	1.55306	1.63308
								13.75	0.579498	1.55839	1.63221
								13.7667	0.579705	1.5635	1.63143
								13.7833	0.57998	1.56835	1.63086
								13.8	0.580264	1.57286	1.63013
								13.8167	0.580482	1.5773	1.62925
								13.8333	0.580644	1.58158	1.62839
								13.85	0.580929	1.58584	1.62767
								13.8667	0.58118	1.58955	1.6269
								13.8833	0.581422	1.59289	1.62631
								13.9	0.581647	1.59597	1.62598
								13.9167	0.581917	1.59874	1.62542
								13.9333	0.582059	1.60135	1.62491
								13.95	0.58235	1.6039	1.62467
								13.9667	0.582576	1.6062	1.62447
								13.9833	0.582981	1.60844	1.62417
								14	0.583314	1.61067	1.6241
								14.0167	0.583797	1.61238	1.62385
								14.0333	0.584103	1.61387	1.62384
								14.05	0.584664	1.61516	1.6237
								14.0667	0.585027	1.61581	1.62383
								14.0833	0.585397	1.61652	1.62418
								14.1	0.585922	1.61709	1.62475
								14.1167	0.586486	1.61749	1.62546
								14.1333	0.587001	1.61752	1.626
								14.15	0.587492	1.61735	1.62612
								14.1667	0.588191	1.61719	1.62669
								14.1833	0.589085	1.61687	1.62734
								14.2	0.589933	1.616	1.62827
								14.2167	0.59059	1.6149	1.62904
								14.2333	0.591242	1.61322	1.63035
								14.25	0.592066	1.61165	1.63151
								14.2667	0.592923	1.60989	1.63316
								14.2833	0.593757	1.60814	1.63406
								14.3	0.594516	1.60596	1.6358
								14.3167	0.595208	1.60363	1.63748
								14.3333	0.596022	1.60106	1.63955
								14.35	0.596908	1.59851	1.64144
								14.3667	0.597869	1.59584	1.64325
								14.3833	0.598886	1.5928	1.64531
								14.4	0.599938	1.59002	1.64731
								14.4167	0.600956	1.58679	1.64947
								14.4333	0.602044	1.58359	1.65159
								14.45	0.6032	1.58024	1.65403
								14.4667	0.604275	1.57699	1.65648
								14.4833	0.605351	1.57363	1.65867
								14.5	0.606507	1.57015	1.66096
								14.5167	0.60765	1.5665	1.66338
								14.5333	0.608918	1.56283	1.66586
								14.55	0.610127	1.55942	1.66849
								14.5667	0.611314	1.55596	1.67101
								14.5833	0.612466	1.55221	1.67355
								14.6	0.613449	1.54842	1.67616
								14.6167	0.614709	1.54433	1.67904
								14.6333	0.616018	1.54036	1.68179
								14.65	0.617249	1.53626	1.68441
								14.6667	0.618397	1.53207	1.68716
								14.6833	0.619692	1.52801	1.69029
								14.7	0.620926	1.52386	1.69295
								14.7167	0.622176	1.51943	1.69582
								14.7333	0.623464	1.51539	1.69886
								14.75	0.624707	1.51131	1.70205
								14.7667	0.625925	1.50739	1.70547
								14.7833	0.62716	1.50346	1.70885
								14.8	0.628426	1.4998	1.71226
								14.8167	0.629608	1.49625	1.71582
								14.8333	0.630874	1.49288	1.71945
								14.85	0.632084	1.48947	1.7231
								14.8667	0.633174	1.48606	1.7267
								14.8833	0.634375	1.48254	1.73019
								14.9	0.635593	1.4793	1.7338
								14.9167	0.636598	1.47623	1.73736
								14.9333	0.637523	1.47343	1.74073
								14.95	0.638529	1.47062	1.74453
								14.9667	0.63961	1.46797	1.74805
								14.9833	0.640504	1.46523	1.75203
								15	0.641486	1.46271	1.756
								15.0167	0.642286	1.46011	1.75985
								15.0333	0.643025	1.45773	1.76353
								15.05	0.643789	1.45532	1.76742
								15.0667	0.644455	1.45304	1.7714
								15.0833	0.645144	1.45074	1.77533
								15.1	0.645585	1.44884	1.77906
								15.1167	0.646104	1.44727	1.78304
								15.1333	0.646493	1.4457	1.78743
								15.15	0.646918	1.44436	1.79134
								15.1667	0.64739	1.44281	1.79595
								15.1833	0.647715	1.44146	1.80047
								15.2	0.648078	1.44052	1.80511
								15.2167	0.6484	1.43982	1.809
								15.2333	0.648562	1.43937	1.81364
								15.25	0.648641	1.43891	1.81791
								15.2667	0.648782	1.43883	1.82223
								15.2833	0.648788	1.4387	1.82618
								15.3	0.648854	1.43851	1.83055
								15.3167	0.648699	1.43882	1.83505
								15.3333	0.648548	1.43876	1.83943
								15.35	0.648361	1.43896	1.8436
								15.3667	0.648202	1.43911	1.84805
								15.3833	0.647882	1.43962	1.85249
								15.4	0.647591	1.44013	1.85697
								15.4167	0.64715	1.44061	1.86122
								15.4333	0.64679	1.44131	1.86562
								15.45	0.646307	1.44223	1.87011
								15.4667	0.645855	1.44344	1.87434
								15.4833	0.645406	1.44465	1.87874
								15.5	0.644886	1.44601	1.8831
								15.5167	0.644148	1.44742	1.88718
								15.5333	0.643412	1.44907	1.89097
								15.55	0.642799	1.45063	1.89513
								15.5667	0.642116	1.45236	1.89888
								15.5833	0.641331	1.45422	1.90328
								15.6	0.640569	1.45614	1.90752
								15.6167	0.63978	1.45828	1.91119
								15.6333	0.638921	1.46044	1.91538
								15.65	0.638128	1.46264	1.91942
								15.6667	0.637119	1.46489	1.92319
								15.6833	0.636199	1.46717	1.92702
								15.7	0.635361	1.46959	1.9306
								15.7167	0.634562	1.47219	1.93448
								15.7333	0.633786	1.47488	1.93854
								15.75	0.63293	1.47758	1.94213
								15.7667	0.632241	1.48051	1.94572
								15.7833	0.631365	1.4835	1.9492
								15.8	0.630564	1.48651	1.95273
								15.8167	0.629698	1.48944	1.9559
								15.8333	0.628994	1.49256	1.959
								15.85	0.62832	1.49552	1.96232
								15.8667	0.627539	1.49887	1.96565
								15.8833	0.62691	1.50215	1.9692
								15.9	0.626175	1.50499	1.97226
								15.9167	0.625461	1.50802	1.97561
								15.9333	0.624711	1.51087	1.9787
								15.95	0.624113	1.51407	1.98199
								15.9667	0.623647	1.51742	1.98521
								15.9833	0.623314	1.52099	1.98799
								16	0.622886	1.52468	1.99101
								16.0167	0.622562	1.52815	1.99441
								16.0333	0.622159	1.53162	1.99744
								16.05	0.62184	1.53506	2.00027
								16.0667	0.621579	1.53863	2.00338
								16.0833	0.621503	1.54216	2.00632
								16.1	0.621445	1.54554	2.00921
								16.1167	0.621331	1.54875	2.01203
								16.1333	0.621397	1.55173	2.0149
								16.15	0.62158	1.55509	2.01775
								16.1667	0.621773	1.55828	2.02081
								16.1833	0.621981	1.56168	2.02386
								16.2	0.622167	1.56487	2.02653
								16.2167	0.622537	1.56798	2.02968
								16.2333	0.622888	1.57099	2.03274
								16.25	0.62321	1.57389	2.03583
								16.2667	0.623643	1.57657	2.03918
								16.2833	0.624212	1.5794	2.04239
								16.3	0.624988	1.58226	2.04575
								16.3167	0.625751	1.58543	2.04854
								16.3333	0.626564	1.58842	2.05186
								16.35	0.627269	1.5914	2.05462
								16.3667	0.62817	1.59424	2.05785
								16.3833	0.629191	1.59698	2.06055
								16.4	0.630154	1.59964	2.0637
								16.4167	0.631193	1.60225	2.06673
								16.4333	0.632331	1.60472	2.07022
								16.45	0.633459	1.60719	2.07346
								16.4667	0.634487	1.60965	2.07643
								16.4833	0.635597	1.61178	2.08012
								16.5	0.636679	1.61403	2.08372
								16.5167	0.637751	1.6161	2.08765
								16.5333	0.638933	1.61817	2.09127
								16.55	0.639993	1.61995	2.0947
								16.5667	0.640914	1.62189	2.0986
								16.5833	0.642122	1.62389	2.10239
								16.6	0.643313	1.62595	2.10626
								16.6167	0.644441	1.62787	2.11045
								16.6333	0.645702	1.62983	2.11446
								16.65	0.646881	1.63196	2.11834
								16.6667	0.648208	1.63412	2.12234
								16.6833	0.649428	1.63593	2.12654
								16.7	0.650481	1.63806	2.13039
								16.7167	0.651458	1.63994	2.1349
								16.7333	0.652448	1.642	2.13916
								16.75	0.653688	1.64428	2.14344
								16.7667	0.654725	1.64646	2.14778
								16.7833	0.655601	1.64884	2.15251
								16.8	0.656505	1.65133	2.1571
								16.8167	0.657444	1.65359	2.1617
								16.8333	0.658394	1.65619	2.16619
								16.85	0.659295	1.65869	2.17073
								16.8667	0.6601	1.66123	2.17541
								16.8833	0.660892	1.66405	2.18024
								16.9	0.66173	1.66682	2.18517
								16.9167	0.662349	1.67	2.19005
								16.9333	0.663166	1.67334	2.19457
								16.95	0.663763	1.67671	2.19913
								16.9667	0.664384	1.68011	2.2044
								16.9833	0.66496	1.6836	2.21002
								17	0.665586	1.68727	2.2154
								17.0167	0.666252	1.69104	2.221
								17.0333	0.666787	1.69529	2.22639
								17.05	0.667348	1.69951	2.23181
								17.0667	0.668041	1.70415	2.23686
								17.0833	0.668485	1.70881	2.24204
								17.1	0.668996	1.71395	2.24748
								17.1167	0.669621	1.71915	2.25271
								17.1333	0.670181	1.72437	2.25818
								17.15	0.670837	1.72995	2.26405
								17.1667	0.671376	1.73585	2.26998
								17.1833	0.672102	1.7416	2.27603
								17.2	0.672694	1.74735	2.28227
								17.2167	0.673216	1.75322	2.28831
								17.2333	0.673726	1.75934	2.29442
								17.25	0.674041	1.76577	2.30039
								17.2667	0.674748	1.77258	2.30653
								17.2833	0.675293	1.77945	2.31259
								17.3	0.675978	1.78631	2.31931
								17.3167	0.676685	1.79343	2.32561
								17.3333	0.677458	1.80069	2.33222
								17.35	0.678297	1.8079	2.33867
								17.3667	0.679151	1.81529	2.34564
								17.3833	0.679843	1.823	2.35197
								17.4	0.680619	1.83075	2.3587
								17.4167	0.681467	1.83867	2.36558
								17.4333	0.682368	1.84667	2.37258
								17.45	0.683326	1.85495	2.3796
								17.4667	0.684266	1.86298	2.38608
								17.4833	0.685368	1.87087	2.39326
								17.5	0.686429	1.8788	2.40037
								17.5167	0.687439	1.88672	2.40693
								17.5333	0.688368	1.89436	2.41366
								17.55	0.689389	1.90181	2.42053
								17.5667	0.690404	1.90932	2.42725
								17.5833	0.691552	1.91677	2.43424
								17.6	0.692729	1.92411	2.44132
								17.6167	0.693887	1.93073	2.44857
								17.6333	0.694826	1.93737	2.45543
								17.65	0.695718	1.94422	2.46263
								17.6667	0.697046	1.95076	2.4689
								17.6833	0.698125	1.95732	2.47553
								17.7	0.699136	1.96387	2.48195
								17.7167	0.700282	1.97039	2.48828
								17.7333	0.701273	1.97685	2.49453
								17.75	0.70231	1.98301	2.50049
								17.7667	0.703544	1.98908	2.50633
								17.7833	0.704667	1.99484	2.5122
								17.8	0.705553	2.00038	2.51762
								17.8167	0.706378	2.00576	2.52267
								17.8333	0.707211	2.01095	2.52797
								17.85	0.70802	2.01606	2.53268
								17.8667	0.709016	2.02092	2.53753
								17.8833	0.710003	2.02563	2.54188
								17.9	0.710831	2.03013	2.54611
								17.9167	0.711612	2.03452	2.55004
								17.9333	0.712194	2.03874	2.55354
								17.95	0.713143	2.04286	2.55647
								17.9667	0.713806	2.04695	2.55952
								17.9833	0.714509	2.05111	2.56321
								18	0.715328	2.05493	2.56592
								18.0167	0.71606	2.0587	2.56869
								18.0333	0.7168	2.06192	2.57114
								18.05	0.717403	2.06503	2.57351
								18.0667	0.717848	2.06779	2.57609
								18.0833	0.718217	2.07026	2.5787
								18.1	0.718737	2.07298	2.58048
								18.1167	0.719184	2.07519	2.58293
								18.1333	0.719721	2.07741	2.58549
								18.15	0.72017	2.07932	2.58761
								18.1667	0.720416	2.08116	2.5891
								18.1833	0.720666	2.08321	2.59096
								18.2	0.721124	2.08519	2.59251
								18.2167	0.721447	2.08711	2.59387
								18.2333	0.721703	2.08908	2.59529
								18.25	0.721829	2.091	2.59624
								18.2667	0.72197	2.09274	2.59699
								18.2833	0.722166	2.09445	2.59835
								18.3	0.722054	2.09586	2.59925
								18.3167	0.722122	2.09742	2.60059
								18.3333	0.722156	2.09904	2.60158
								18.35	0.722196	2.10079	2.60245
								18.3667	0.722087	2.10194	2.60342
								18.3833	0.722041	2.10316	2.60463
								18.4	0.721996	2.10416	2.60605
								18.4167	0.721758	2.105	2.6072
								18.4333	0.721662	2.10612	2.60824
								18.45	0.721422	2.10752	2.60955
								18.4667	0.721041	2.10909	2.61119
								18.4833	0.720739	2.11063	2.61262
								18.5	0.720312	2.11235	2.61424
								18.5167	0.719948	2.11403	2.61586
								18.5333	0.719574	2.11578	2.61778
								18.55	0.719206	2.1179	2.61999
								18.5667	0.718769	2.12013	2.62224
								18.5833	0.718313	2.12229	2.62474
								18.6	0.717823	2.12442	2.62691
								18.6167	0.717269	2.12651	2.62927
								18.6333	0.716778	2.12875	2.63213
								18.65	0.716202	2.13112	2.63486
								18.6667	0.715381	2.13352	2.63764
								18.6833	0.714707	2.13583	2.64058
								18.7	0.713956	2.13825	2.64355
								18.7167	0.71303	2.14066	2.64678
								18.7333	0.712091	2.14309	2.65001
								18.75	0.711141	2.14585	2.65329
								18.7667	0.710203	2.14898	2.65667
								18.7833	0.709334	2.15222	2.66063
								18.8	0.708493	2.15563	2.66435
								18.8167	0.707535	2.15918	2.66838
								18.8333	0.706487	2.16291	2.67228
								18.85	0.705569	2.16668	2.67647
								18.8667	0.704906	2.17073	2.68062
								18.8833	0.703929	2.17523	2.685
								18.9	0.703022	2.17995	2.6894
								18.9167	0.702037	2.18457	2.69381
								18.9333	0.701154	2.18956	2.69801
								18.95	0.700231	2.19465	2.70249
								18.9667	0.699392	2.19987	2.70702
								18.9833	0.698454	2.20526	2.71154
								19	0.697641	2.21052	2.71647
								19.0167	0.696885	2.21599	2.72183
								19.0333	0.696095	2.22167	2.72684
								19.05	0.695162	2.22756	2.73192
								19.0667	0.694383	2.23357	2.7366
								19.0833	0.693613	2.23979	2.74135
								19.1	0.692754	2.24622	2.74628
								19.1167	0.692089	2.25258	2.7512
								19.1333	0.691275	2.2591	2.7566
								19.15	0.690441	2.26569	2.76193
								19.1667	0.689669	2.27235	2.76712
								19.1833	0.689095	2.27876	2.77231
								19.2	0.688493	2.28545	2.77732
								19.2167	0.688053	2.29254	2.78229
								19.2333	0.687586	2.29944	2.78663
								19.25	0.687134	2.30618	2.79115
								19.2667	0.686673	2.31314	2.7956
								19.2833	0.686163	2.32027	2.80002
								19.3	0.686168	2.32762	2.8041
								19.3167	0.686261	2.33478	2.80846
								19.3333	0.686077	2.34205	2.81282
								19.35	0.685704	2.3491	2.81711
								19.3667	0.685475	2.35601	2.82207
								19.3833	0.685176	2.36298	2.82639
								19.4	0.684978	2.3698	2.83111
								19.4167	0.684892	2.37656	2.83531
								19.4333	0.684816	2.38355	2.83923
								19.45	0.684776	2.39057	2.84303
								19.4667	0.685042	2.39731	2.84709
								19.4833	0.685265	2.40387	2.85093
								19.5	0.685552	2.41055	2.85485
								19.5167	0.685506	2.41728	2.85834
								19.5333	0.685864	2.42379	2.86178
								19.55	0.686198	2.43021	2.86567
								19.5667	0.686463	2.43672	2.869
								19.5833	0.686739	2.44313	2.87232
								19.6	0.687265	2.44964	2.87604
								19.6167	0.68787	2.45615	2.87945
								19.6333	0.688451	2.4626	2.88288
								19.65	0.689125	2.46879	2.88642
								19.6667	0.689609	2.475	2.88939
								19.6833	0.690423	2.48125	2.89208
								19.7	0.691212	2.48777	2.89502
								19.7167	0.691968	2.4945	2.89778
								19.7333	0.692768	2.50073	2.89999
								19.75	0.693549	2.50709	2.90266
								19.7667	0.694539	2.51329	2.90539
								19.7833	0.695641	2.5193	2.90796
								19.8	0.696531	2.52514	2.91027
								19.8167	0.697498	2.53083	2.91245
								19.8333	0.698696	2.53673	2.91476
								19.85	0.69965	2.54237	2.91644
								19.8667	0.70056	2.54807	2.91851
								19.8833	0.701773	2.55399	2.92061
								19.9	0.703187	2.55986	2.92223
								19.9167	0.704387	2.56569	2.92379
								19.9333	0.705443	2.57153	2.92557
								19.95	0.706546	2.57735	2.92722
								19.9667	0.707626	2.5831	2.92857
								19.9833	0.70879	2.58882	2.93007
								20	0.709923	2.5947	2.93121
								20.0167	0.711182	2.60061	2.93276
								20.0333	0.712173	2.60627	2.93357
								20.05	0.713213	2.61183	2.93398
								20.0667	0.714259	2.61759	2.93391
								20.0833	0.715373	2.62337	2.93415
								20.1	0.716259	2.62914	2.93402
								20.1167	0.717195	2.63506	2.93328
								20.1333	0.717935	2.64107	2.93231
								20.15	0.718672	2.64697	2.93102
								20.1667	0.719638	2.65292	2.92946
								20.1833	0.720419	2.65856	2.92753
								20.2	0.721118	2.66449	2.9253
								20.2167	0.721602	2.67016	2.92265
								20.2333	0.722134	2.67582	2.92055
								20.25	0.722672	2.68168	2.91811
								20.2667	0.723143	2.68744	2.91536
								20.2833	0.72346	2.69306	2.91242
								20.3	0.72372	2.69855	2.90927
								20.3167	0.723973	2.70367	2.90561
								20.3333	0.724178	2.70887	2.90205
								20.35	0.724223	2.71388	2.89814
								20.3667	0.724137	2.71894	2.89348
								20.3833	0.724057	2.72392	2.88882
								20.4	0.723967	2.72881	2.88377
								20.4167	0.723674	2.73378	2.87845
								20.4333	0.723155	2.73859	2.87277
								20.45	0.722598	2.74362	2.86664
								20.4667	0.721748	2.74844	2.86014
								20.4833	0.720934	2.75301	2.85383
								20.5	0.720136	2.75743	2.84718
								20.5167	0.719116	2.76151	2.84078
								20.5333	0.718166	2.76518	2.83416
								20.55	0.717065	2.76852	2.8275
								20.5667	0.715914	2.77185	2.82045
								20.5833	0.714643	2.77495	2.81288
								20.6	0.713324	2.77804	2.8049
								20.6167	0.71192	2.78086	2.7968
								20.6333	0.710463	2.78354	2.78864
								20.65	0.708852	2.78618	2.77996
								20.6667	0.707143	2.7889	2.77081
								20.6833	0.705456	2.7914	2.76245
								20.7	0.703634	2.79385	2.75407
								20.7167	0.701766	2.79636	2.74573
								20.7333	0.699921	2.79852	2.73721
								20.75	0.698043	2.80042	2.72891
								20.7667	0.695969	2.80256	2.72042
								20.7833	0.693716	2.80449	2.71222
								20.8	0.691748	2.80635	2.70411
								20.8167	0.689457	2.80805	2.69613
								20.8333	0.687137	2.80947	2.68827
								20.85	0.684849	2.81084	2.68021
								20.8667	0.682465	2.81168	2.67193
								20.8833	0.679907	2.81249	2.66396
								20.9	0.677425	2.81312	2.65611
								20.9167	0.674846	2.81355	2.64896
								20.9333	0.672196	2.8139	2.64148
								20.95	0.669337	2.81402	2.63445
								20.9667	0.666666	2.81398	2.62744
								20.9833	0.663996	2.81381	2.62087
								21	0.661369	2.81364	2.6148
								21.0167	0.658515	2.81355	2.60928
								21.0333	0.655876	2.81333	2.604
								21.05	0.653154	2.81288	2.59904
								21.0667	0.650519	2.81242	2.59418
								21.0833	0.647684	2.81191	2.58985
								21.1	0.644867	2.81127	2.58576
								21.1167	0.642331	2.81055	2.58228
								21.1333	0.639816	2.80979	2.57885
								21.15	0.637103	2.80893	2.57589
								21.1667	0.634495	2.80808	2.57362
								21.1833	0.631905	2.80708	2.57213
								21.2	0.62932	2.80609	2.57125
								21.2167	0.626913	2.80505	2.57036
								21.2333	0.624427	2.80398	2.57007
								21.25	0.622108	2.80299	2.57021
								21.2667	0.619738	2.80193	2.57122
								21.2833	0.617284	2.80056	2.57295
								21.3	0.614836	2.79951	2.57481
								21.3167	0.612576	2.79814	2.57761
								21.3333	0.610349	2.79694	2.58095
								21.35	0.608232	2.79568	2.58446
								21.3667	0.606207	2.79425	2.58847
								21.3833	0.603957	2.79252	2.593
								21.4	0.60172	2.79101	2.59784
								21.4167	0.599926	2.78928	2.60321
								21.4333	0.598245	2.78778	2.60921
								21.45	0.596729	2.78612	2.61497
								21.4667	0.59553	2.78466	2.62184
								21.4833	0.594164	2.78326	2.62875
								21.5	0.592996	2.7821	2.63662
								21.5167	0.591825	2.78071	2.64511
								21.5333	0.590679	2.77947	2.65393
								21.55	0.589563	2.77812	2.66254
								21.5667	0.58863	2.7768	2.67107
								21.5833	0.587821	2.7757	2.68083
								21.6	0.587318	2.77438	2.69053
								21.6167	0.586507	2.77318	2.70028
								21.6333	0.586021	2.77212	2.71029
								21.65	0.585487	2.77131	2.72049
								21.6667	0.585033	2.77042	2.73093
								21.6833	0.584618	2.76952	2.74126
								21.7	0.584466	2.76864	2.75162
								21.7167	0.584307	2.76789	2.76186
								21.7333	0.584277	2.76727	2.77237
								21.75	0.584516	2.76666	2.78295
								21.7667	0.584384	2.7659	2.79364
								21.7833	0.584637	2.7653	2.80396
								21.8	0.584972	2.76482	2.81405
								21.8167	0.585469	2.76444	2.8246
								21.8333	0.585643	2.76416	2.83471
								21.85	0.586056	2.76385	2.84464
								21.8667	0.586414	2.76345	2.85481
								21.8833	0.587055	2.76392	2.86487
								21.9	0.587802	2.76443	2.87466
								21.9167	0.588524	2.76498	2.88406
								21.9333	0.589545	2.76561	2.89353
								21.95	0.590329	2.76622	2.90207
								21.9667	0.591102	2.76674	2.91048
								21.9833	0.591678	2.76753	2.91903
								22	0.592701	2.7685	2.9267
								22.0167	0.593654	2.76943	2.93389
								22.0333	0.59456	2.77083	2.94069
								22.05	0.595438	2.77205	2.94724
								22.0667	0.596426	2.77362	2.95312
								22.0833	0.597431	2.77519	2.95922
								22.1	0.598297	2.77665	2.96396
								22.1167	0.599146	2.77833	2.96914
								22.1333	0.600179	2.78017	2.97388
								22.15	0.601127	2.78193	2.9787
								22.1667	0.601944	2.78374	2.98245
								22.1833	0.602956	2.78584	2.98603
								22.2	0.603881	2.78794	2.98957
								22.2167	0.604941	2.78998	2.99269
								22.2333	0.606077	2.79229	2.99562
								22.25	0.607069	2.79504	2.99778
								22.2667	0.607941	2.79791	2.99964
								22.2833	0.608822	2.80066	3.00098
								22.3	0.609706	2.80328	3.00166
								22.3167	0.610498	2.80597	3.00173
								22.3333	0.61124	2.80856	3.00191
								22.35	0.612115	2.81098	3.00178
								22.3667	0.612959	2.81368	3.00083
								22.3833	0.61357	2.81638	2.99939
								22.4	0.614212	2.81912	2.99814
								22.4167	0.61473	2.82191	2.99652
								22.4333	0.615394	2.82459	2.99477
								22.45	0.615888	2.82749	2.99244
								22.4667	0.616347	2.83036	2.99014
								22.4833	0.616559	2.83325	2.98709
								22.5	0.616888	2.83605	2.9838
								22.5167	0.617082	2.83883	2.9805
								22.5333	0.617287	2.8416	2.97696
								22.55	0.617498	2.84439	2.97269
								22.5667	0.617479	2.84717	2.9682
								22.5833	0.617346	2.84983	2.96365
								22.6	0.617258	2.85229	2.9587
								22.6167	0.616907	2.8546	2.953
								22.6333	0.616404	2.85704	2.94701
								22.65	0.615768	2.85921	2.94122
								22.6667	0.615086	2.86122	2.93539
								22.6833	0.614313	2.86301	2.92947
								22.7	0.613493	2.86469	2.92322
								22.7167	0.612459	2.86604	2.91683
								22.7333	0.611374	2.86705	2.91035
								22.75	0.610241	2.86802	2.904
								22.7667	0.609061	2.86899	2.89731
								22.7833	0.607712	2.8696	2.89023
								22.8	0.606277	2.86985	2.88279
								22.8167	0.604781	2.87008	2.87542
								22.8333	0.603063	2.87043	2.86769
								22.85	0.601247	2.8704	2.85986
								22.8667	0.599675	2.86993	2.85162
								22.8833	0.597879	2.86932	2.84353
								22.9	0.596245	2.86859	2.83545
								22.9167	0.594438	2.86786	2.82739
								22.9333	0.592561	2.86686	2.81928
								22.95	0.590631	2.8658	2.81139
								22.9667	0.588755	2.86447	2.80334
								22.9833	0.586753	2.86294	2.79516
								23	0.584676	2.86124	2.78663
								23.0167	0.582571	2.85934	2.77844
								23.0333	0.580518	2.85723	2.76998
								23.05	0.578453	2.85493	2.76203
								23.0667	0.576193	2.85249	2.75369
								23.0833	0.57396	2.84985	2.74541
								23.1	0.571898	2.84694	2.73675
								23.1167	0.569601	2.84404	2.72804
								23.1333	0.567377	2.84098	2.7192
								23.15	0.565174	2.83773	2.71061
								23.1667	0.563099	2.83444	2.70204
								23.1833	0.561005	2.83104	2.69333
								23.2	0.558863	2.82767	2.68466
								23.2167	0.556747	2.82416	2.67605
								23.2333	0.554818	2.82059	2.66737
								23.25	0.552884	2.8169	2.65884
								23.2667	0.55098	2.81316	2.64947
								23.2833	0.549082	2.80937	2.64065
								23.3	0.547223	2.80563	2.63212
								23.3167	0.545581	2.80185	2.62367
								23.3333	0.543889	2.798	2.61525
								23.35	0.542171	2.79421	2.60651
								23.3667	0.540585	2.79058	2.598
								23.3833	0.53914	2.78657	2.58964
								23.4	0.537666	2.783	2.58098
								23.4167	0.53631	2.77936	2.57227
								23.4333	0.534983	2.77565	2.56405
								23.45	0.533789	2.77212	2.55585
								23.4667	0.532651	2.76865	2.54787
								23.4833	0.531569	2.7651	2.53995
								23.5	0.530574	2.76176	2.53178
								23.5167	0.529529	2.75821	2.52361
								23.5333	0.528471	2.75492	2.51552
								23.55	0.527266	2.75147	2.50729
								23.5667	0.526404	2.74817	2.49932
								23.5833	0.525444	2.74492	2.49144
								23.6	0.524631	2.74189	2.48379
								23.6167	0.524008	2.73869	2.4762
								23.6333	0.523338	2.73582	2.46913
								23.65	0.522656	2.73305	2.46253
								23.6667	0.521947	2.73019	2.45504
								23.6833	0.521384	2.72756	2.44819
								23.7	0.520945	2.72503	2.44162
								23.7167	0.520462	2.72267	2.43491
								23.7333	0.520176	2.72023	2.42829
								23.75	0.520041	2.71782	2.422
								23.7667	0.51967	2.71542	2.41598
								23.7833	0.519244	2.71326	2.41001
								23.8	0.519046	2.71104	2.40434
								23.8167	0.5188	2.70903	2.39843
								23.8333	0.518336	2.707	2.3929
								23.85	0.518397	2.70522	2.38739
								23.8667	0.518077	2.70366	2.38216
								23.8833	0.517978	2.70181	2.37732
								23.9	0.517834	2.7002	2.37236
								23.9167	0.518061	2.69867	2.36775
								23.9333	0.602503	39.9722	2.36301
								23.95	2.51687	1.46374	2.35816

## Sheet: BootstrapMeanPeakTimes
			RED CONE natural	RED CONE night	CONELESS natural
		MEAN	2.30681	0.817328	-0.237032
		SD	0.191803	0.342803	0.0777369
		Ranked mean phase	Circular Mean	Circular Mean	Circular Mean
		1	1.7877	-0.213	-0.5603
		2	1.8055	-0.1248	-0.4891
		3	1.8143	-0.1031	-0.4799
		4	1.8276	-0.027	-0.4625
		5	1.8435	-0.023	-0.4623
		6	1.8574	-0.0113	-0.4488
		7	1.8628	-0.0018	-0.4406
		8	1.8686	0.0162	-0.4379
		9	1.8734	0.0188	-0.4372
		10	1.8778	0.0275	-0.4369
		11	1.8811	0.0282	-0.4269
		12	1.8814	0.0448	-0.4248
		13	1.8818	0.0478	-0.4227
		14	1.8867	0.0547	-0.4189
		15	1.8891	0.0706	-0.413
		16	1.8892	0.0745	-0.4079
		17	1.8912	0.0845	-0.4068
		18	1.897	0.097	-0.4064
		19	1.8973	0.1018	-0.4039
		20	1.8976	0.1053	-0.4004
		21	1.9031	0.1095	-0.3985
		22	1.9099	0.1158	-0.3965
		23	1.9138	0.1163	-0.395
		24	1.9152	0.1356	-0.3938
		25	1.9167	0.1375	-0.3911
		26	1.9213	0.1393	-0.3899
		27	1.9222	0.1489	-0.3863
		28	1.9224	0.1517	-0.3861
		29	1.9249	0.1581	-0.385
		30	1.9293	0.1615	-0.3832
		31	1.9337	0.1662	-0.3807
		32	1.9347	0.1708	-0.3772
		33	1.9355	0.1723	-0.377
		34	1.9485	0.1738	-0.3768
		35	1.9489	0.1746	-0.3761
		36	1.9504	0.1924	-0.3757
		37	1.9508	0.2015	-0.3737
		38	1.9567	0.2073	-0.3725
		39	1.9572	0.2115	-0.3718
		40	1.9573	0.2171	-0.3715
		41	1.9617	0.2253	-0.3693
		42	1.9714	0.2308	-0.3693
		43	1.9752	0.2346	-0.3686
		44	1.9766	0.2346	-0.3683
		45	1.981	0.2418	-0.3683
		46	1.985	0.2429	-0.3682
		47	1.9875	0.245	-0.368
		48	1.9897	0.2553	-0.3676
		49	1.9908	0.2561	-0.3664
		50	1.9918	0.2601	-0.3663
		51	1.9934	0.2642	-0.3648
		52	1.9941	0.2729	-0.3648
		53	1.9944	0.2775	-0.3648
		54	1.9962	0.2778	-0.3639
		55	1.9962	0.2846	-0.3639
		56	1.9972	0.2921	-0.3638
		57	1.9978	0.2926	-0.3638
		58	2.0005	0.2949	-0.3635
		59	2.0021	0.2971	-0.3633
		60	2.0056	0.2987	-0.3624
		61	2.0085	0.2999	-0.3624
		62	2.009	0.3007	-0.3619
		63	2.0098	0.3012	-0.3613
		64	2.011	0.3113	-0.361
		65	2.0113	0.3118	-0.3595
		66	2.0118	0.3122	-0.3588
		67	2.0133	0.3135	-0.3588
		68	2.0145	0.3159	-0.3576
		69	2.016	0.3185	-0.3574
		70	2.0221	0.3192	-0.3573
		71	2.0237	0.3193	-0.3573
		72	2.0253	0.3232	-0.3554
		73	2.0253	0.3235	-0.3531
		74	2.028	0.3271	-0.3511
		75	2.03	0.3284	-0.3511
		76	2.0302	0.3307	-0.3505
		77	2.0303	0.3346	-0.3504
		78	2.0311	0.3391	-0.3503
		79	2.0312	0.3438	-0.35
		80	2.0375	0.345	-0.3486
		81	2.0379	0.3465	-0.3476
		82	2.0381	0.3479	-0.3474
		83	2.0386	0.3506	-0.3469
		84	2.0388	0.3513	-0.3468
		85	2.0403	0.3552	-0.3466
		86	2.0407	0.356	-0.3464
		87	2.0414	0.3579	-0.3463
		88	2.0436	0.3601	-0.3456
		89	2.0437	0.3665	-0.3454
		90	2.0459	0.3678	-0.3441
		91	2.0471	0.3683	-0.3441
		92	2.0484	0.372	-0.3435
		93	2.0494	0.3749	-0.3431
		94	2.0498	0.3749	-0.342
		95	2.0527	0.377	-0.3415
		96	2.0533	0.379	-0.3412
		97	2.0536	0.3792	-0.3408
		98	2.0541	0.3839	-0.3408
		99	2.0583	0.3851	-0.3396
		100	2.06	0.3867	-0.3393
		101	2.0632	0.3929	-0.3393
		102	2.0651	0.394	-0.3393
		103	2.0655	0.3967	-0.3387
		104	2.0663	0.3985	-0.3383
		105	2.0677	0.3986	-0.3379
		106	2.0715	0.3989	-0.3375
		107	2.0718	0.4009	-0.3356
		108	2.0758	0.4023	-0.3356
		109	2.0758	0.4035	-0.3349
		110	2.0774	0.4065	-0.3347
		111	2.0775	0.4069	-0.3338
		112	2.0775	0.4078	-0.3333
		113	2.0779	0.4102	-0.3323
		114	2.0785	0.4108	-0.3322
		115	2.0797	0.4109	-0.3316
		116	2.0804	0.411	-0.329
		117	2.0811	0.4115	-0.3283
		118	2.0814	0.4121	-0.3276
		119	2.0826	0.4123	-0.3274
		120	2.083	0.4141	-0.3273
		121	2.0831	0.4182	-0.3267
		122	2.0845	0.4211	-0.326
		123	2.0867	0.4239	-0.325
		124	2.0873	0.4247	-0.3249
		125	2.0877	0.4263	-0.3247
		126	2.0903	0.4264	-0.324
		127	2.0923	0.4291	-0.3239
		128	2.0926	0.4305	-0.3239
		129	2.0927	0.4316	-0.3235
		130	2.0928	0.4322	-0.3215
		131	2.094	0.4329	-0.3215
		132	2.0945	0.4349	-0.3209
		133	2.0951	0.4362	-0.3207
		134	2.0952	0.4384	-0.3203
		135	2.0984	0.4441	-0.3203
		136	2.0988	0.4449	-0.3202
		137	2.0988	0.4458	-0.3201
		138	2.099	0.4467	-0.32
		139	2.0999	0.4509	-0.3195
		140	2.1014	0.4513	-0.319
		141	2.1027	0.4525	-0.3177
		142	2.1044	0.4561	-0.3177
		143	2.1078	0.457	-0.3175
		144	2.1081	0.4572	-0.3174
		145	2.1083	0.4618	-0.3168
		146	2.1084	0.4639	-0.3168
		147	2.1085	0.464	-0.3166
		148	2.1086	0.4645	-0.3166
		149	2.1098	0.4664	-0.3166
		150	2.1115	0.4676	-0.3165
		151	2.1126	0.4688	-0.3163
		152	2.1152	0.4691	-0.3163
		153	2.1161	0.4733	-0.316
		154	2.1169	0.4736	-0.3158
		155	2.1181	0.474	-0.3158
		156	2.1184	0.4757	-0.3157
		157	2.1185	0.4769	-0.3157
		158	2.1188	0.4775	-0.3154
		159	2.1194	0.4779	-0.3149
		160	2.12	0.4797	-0.3145
		161	2.1201	0.48	-0.3145
		162	2.1205	0.4802	-0.314
		163	2.1207	0.4802	-0.314
		164	2.1208	0.4804	-0.3138
		165	2.1208	0.4809	-0.3135
		166	2.1212	0.4826	-0.3133
		167	2.1215	0.4834	-0.3131
		168	2.1227	0.4845	-0.313
		169	2.1232	0.4861	-0.3126
		170	2.1247	0.4862	-0.3125
		171	2.1258	0.4872	-0.3116
		172	2.126	0.4883	-0.311
		173	2.1264	0.4901	-0.311
		174	2.1269	0.4903	-0.3107
		175	2.127	0.4918	-0.3095
		176	2.1275	0.492	-0.3095
		177	2.1277	0.4931	-0.3094
		178	2.1295	0.4934	-0.3092
		179	2.1303	0.4999	-0.3088
		180	2.1322	0.5014	-0.3086
		181	2.1327	0.502	-0.3081
		182	2.133	0.503	-0.308
		183	2.1346	0.5044	-0.3073
		184	2.135	0.5046	-0.3067
		185	2.1386	0.5069	-0.3063
		186	2.139	0.508	-0.3059
		187	2.1403	0.5118	-0.3058
		188	2.1404	0.5163	-0.3058
		189	2.1416	0.5181	-0.3057
		190	2.1425	0.5185	-0.3056
		191	2.143	0.5201	-0.3056
		192	2.1433	0.5206	-0.3051
		193	2.1434	0.5218	-0.3043
		194	2.1467	0.522	-0.3033
		195	2.1468	0.5227	-0.3033
		196	2.1469	0.5241	-0.3033
		197	2.1471	0.5242	-0.3032
		198	2.1473	0.5261	-0.3029
		199	2.1491	0.5274	-0.3024
		200	2.1496	0.5284	-0.3023
		201	2.1497	0.5284	-0.3023
		202	2.1498	0.5303	-0.3023
		203	2.1504	0.5313	-0.302
		204	2.1506	0.5331	-0.302
		205	2.1519	0.5338	-0.3018
		206	2.1522	0.5375	-0.3018
		207	2.1527	0.5387	-0.3016
		208	2.1532	0.5388	-0.3016
		209	2.1535	0.5403	-0.3015
		210	2.1541	0.5452	-0.3008
		211	2.1562	0.5464	-0.3006
		212	2.1572	0.5476	-0.3004
		213	2.1575	0.55	-0.3004
		214	2.1581	0.5504	-0.3001
		215	2.1584	0.5523	-0.3001
		216	2.1594	0.5533	-0.2996
		217	2.1594	0.5535	-0.2996
		218	2.161	0.5546	-0.2988
		219	2.1612	0.5559	-0.2986
		220	2.1614	0.5579	-0.2981
		221	2.1621	0.5582	-0.2978
		222	2.1624	0.5593	-0.2978
		223	2.1631	0.5611	-0.2976
		224	2.1635	0.5641	-0.2976
		225	2.1641	0.5642	-0.2974
		226	2.1643	0.5644	-0.2962
		227	2.1646	0.5646	-0.296
		228	2.1654	0.5659	-0.2956
		229	2.1654	0.5662	-0.2949
		230	2.1655	0.5664	-0.2949
		231	2.1656	0.5671	-0.2943
		232	2.166	0.5685	-0.2942
		233	2.1662	0.5698	-0.2933
		234	2.1678	0.571	-0.2931
		235	2.1687	0.5722	-0.2929
		236	2.1696	0.5735	-0.2926
		237	2.1702	0.5743	-0.292
		238	2.1713	0.5759	-0.2919
		239	2.1713	0.576	-0.2915
		240	2.1717	0.576	-0.2913
		241	2.1719	0.5764	-0.2912
		242	2.1726	0.5783	-0.2912
		243	2.1732	0.5797	-0.291
		244	2.1744	0.5803	-0.2901
		245	2.1755	0.5806	-0.2901
		246	2.1759	0.5809	-0.2898
		247	2.1771	0.5817	-0.2897
		248	2.1785	0.582	-0.2887
		249	2.1786	0.5823	-0.2886
		250	2.1791	0.5838	-0.2883
		251	2.1796	0.5845	-0.2878
		252	2.1796	0.5857	-0.2873
		253	2.1799	0.5861	-0.287
		254	2.1808	0.5874	-0.2867
		255	2.1812	0.588	-0.2856
		256	2.1821	0.5912	-0.285
		257	2.1825	0.5917	-0.2842
		258	2.1831	0.5927	-0.2841
		259	2.1842	0.5956	-0.2838
		260	2.1847	0.5962	-0.2835
		261	2.1847	0.5967	-0.2834
		262	2.1849	0.5984	-0.2831
		263	2.1851	0.5996	-0.283
		264	2.1859	0.6002	-0.2821
		265	2.1864	0.6008	-0.282
		266	2.1865	0.602	-0.2808
		267	2.1866	0.6044	-0.2798
		268	2.188	0.6046	-0.2795
		269	2.1881	0.6069	-0.2793
		270	2.1883	0.6076	-0.2792
		271	2.1884	0.6082	-0.2791
		272	2.1892	0.6082	-0.279
		273	2.1903	0.6085	-0.2788
		274	2.1906	0.6096	-0.2786
		275	2.1917	0.6096	-0.2786
		276	2.1921	0.6108	-0.2778
		277	2.1924	0.6121	-0.277
		278	2.1927	0.6129	-0.277
		279	2.1932	0.6134	-0.2765
		280	2.1941	0.6138	-0.2764
		281	2.1944	0.6141	-0.2763
		282	2.1951	0.6156	-0.2755
		283	2.1959	0.6161	-0.2753
		284	2.1959	0.6183	-0.2743
		285	2.1972	0.6184	-0.2743
		286	2.1973	0.6219	-0.2743
		287	2.1981	0.6226	-0.2741
		288	2.1984	0.625	-0.2738
		289	2.1999	0.6273	-0.2735
		290	2.2002	0.628	-0.2734
		291	2.2019	0.6296	-0.2729
		292	2.2021	0.6307	-0.2728
		293	2.2023	0.6366	-0.2727
		294	2.2023	0.6374	-0.2723
		295	2.2027	0.6377	-0.2722
		296	2.2032	0.6385	-0.2721
		297	2.204	0.6391	-0.272
		298	2.2052	0.6393	-0.272
		299	2.2068	0.6395	-0.2719
		300	2.207	0.6414	-0.2716
		301	2.2072	0.6433	-0.271
		302	2.2073	0.6435	-0.2702
		303	2.2074	0.6437	-0.2702
		304	2.2078	0.6443	-0.27
		305	2.2084	0.6457	-0.2698
		306	2.2086	0.6459	-0.2694
		307	2.2088	0.6489	-0.2693
		308	2.2089	0.6491	-0.2692
		309	2.209	0.6502	-0.2691
		310	2.2091	0.6526	-0.269
		311	2.2104	0.6528	-0.2689
		312	2.2108	0.6538	-0.2688
		313	2.2111	0.6541	-0.2688
		314	2.2112	0.6542	-0.2688
		315	2.2118	0.6543	-0.2687
		316	2.2122	0.6545	-0.2683
		317	2.2132	0.6559	-0.2683
		318	2.2134	0.6568	-0.2679
		319	2.2136	0.6577	-0.2678
		320	2.2138	0.6591	-0.2676
		321	2.2141	0.6592	-0.2675
		322	2.2142	0.6593	-0.2674
		323	2.2152	0.66	-0.267
		324	2.2153	0.6615	-0.2669
		325	2.2157	0.663	-0.2668
		326	2.2167	0.6643	-0.2668
		327	2.2169	0.6647	-0.2666
		328	2.2183	0.6649	-0.2665
		329	2.2185	0.666	-0.2663
		330	2.2185	0.6663	-0.2663
		331	2.2193	0.667	-0.2662
		332	2.2199	0.6688	-0.266
		333	2.2204	0.6706	-0.2658
		334	2.2212	0.6707	-0.2657
		335	2.2219	0.6727	-0.2656
		336	2.2226	0.6728	-0.2653
		337	2.2227	0.6733	-0.2652
		338	2.2232	0.6769	-0.2648
		339	2.2238	0.6773	-0.2648
		340	2.2239	0.6778	-0.2648
		341	2.224	0.6781	-0.2645
		342	2.2248	0.6782	-0.2642
		343	2.2267	0.6792	-0.2641
		344	2.2268	0.6812	-0.264
		345	2.2275	0.6821	-0.2635
		346	2.2282	0.6821	-0.2634
		347	2.2285	0.6826	-0.2633
		348	2.2286	0.6839	-0.2632
		349	2.2293	0.6839	-0.2631
		350	2.2294	0.685	-0.263
		351	2.2295	0.6856	-0.2629
		352	2.2296	0.6861	-0.2627
		353	2.231	0.6867	-0.2626
		354	2.231	0.6875	-0.2625
		355	2.2312	0.6883	-0.2623
		356	2.2332	0.6885	-0.2621
		357	2.2337	0.6893	-0.2616
		358	2.2343	0.6896	-0.2612
		359	2.2349	0.6904	-0.2611
		360	2.235	0.692	-0.2607
		361	2.2352	0.6922	-0.2605
		362	2.2353	0.6925	-0.2605
		363	2.2358	0.6927	-0.2601
		364	2.2368	0.695	-0.26
		365	2.2372	0.6953	-0.2599
		366	2.2375	0.6957	-0.2597
		367	2.2375	0.6962	-0.2594
		368	2.2381	0.6975	-0.2593
		369	2.2384	0.6985	-0.2593
		370	2.2391	0.6991	-0.2592
		371	2.2391	0.7006	-0.2591
		372	2.2391	0.7009	-0.259
		373	2.2393	0.7025	-0.2585
		374	2.2403	0.7031	-0.2583
		375	2.2406	0.7034	-0.2583
		376	2.241	0.704	-0.2582
		377	2.241	0.7044	-0.2577
		378	2.2412	0.7045	-0.2575
		379	2.2412	0.7047	-0.2575
		380	2.2424	0.7067	-0.2573
		381	2.2428	0.7078	-0.2573
		382	2.2438	0.7079	-0.2572
		383	2.2441	0.7083	-0.2569
		384	2.2442	0.7087	-0.2568
		385	2.2444	0.7101	-0.2562
		386	2.2445	0.7113	-0.256
		387	2.2448	0.7141	-0.2558
		388	2.2452	0.7141	-0.2557
		389	2.2456	0.7149	-0.2556
		390	2.2461	0.7153	-0.2552
		391	2.2473	0.7162	-0.255
		392	2.2473	0.7168	-0.2547
		393	2.2475	0.7177	-0.2546
		394	2.2493	0.718	-0.2546
		395	2.2495	0.7186	-0.2545
		396	2.25	0.7201	-0.2538
		397	2.2513	0.7202	-0.2533
		398	2.2523	0.7222	-0.2532
		399	2.2524	0.7223	-0.253
		400	2.2524	0.7227	-0.2529
		401	2.253	0.7246	-0.2527
		402	2.254	0.7249	-0.2527
		403	2.2546	0.7257	-0.2526
		404	2.2551	0.7267	-0.2526
		405	2.2565	0.7272	-0.2523
		406	2.2566	0.7277	-0.2521
		407	2.2567	0.7316	-0.252
		408	2.2569	0.7319	-0.2518
		409	2.257	0.7327	-0.2518
		410	2.2579	0.7346	-0.2517
		411	2.2591	0.7366	-0.2516
		412	2.2598	0.737	-0.2515
		413	2.2607	0.7376	-0.2514
		414	2.2608	0.738	-0.2513
		415	2.261	0.7386	-0.2508
		416	2.2614	0.7405	-0.2508
		417	2.2626	0.7416	-0.2508
		418	2.2627	0.7419	-0.2507
		419	2.2631	0.742	-0.2503
		420	2.2632	0.7427	-0.2501
		421	2.264	0.7445	-0.2501
		422	2.2647	0.7446	-0.25
		423	2.2653	0.7446	-0.25
		424	2.2653	0.7456	-0.2498
		425	2.2669	0.7474	-0.2495
		426	2.2674	0.7478	-0.2491
		427	2.2677	0.7479	-0.2484
		428	2.2683	0.749	-0.2481
		429	2.2686	0.7491	-0.248
		430	2.2687	0.7516	-0.2479
		431	2.2692	0.7535	-0.2476
		432	2.2696	0.7542	-0.2475
		433	2.2698	0.7547	-0.2475
		434	2.2712	0.7552	-0.2474
		435	2.2722	0.7556	-0.2474
		436	2.2726	0.7582	-0.2473
		437	2.2731	0.7613	-0.2471
		438	2.2737	0.7637	-0.2471
		439	2.2739	0.7651	-0.2469
		440	2.274	0.7656	-0.2465
		441	2.2741	0.7663	-0.2463
		442	2.2742	0.7669	-0.246
		443	2.2752	0.7686	-0.2458
		444	2.2752	0.7695	-0.2455
		445	2.2757	0.7707	-0.2454
		446	2.2764	0.7724	-0.2454
		447	2.2768	0.774	-0.2452
		448	2.2776	0.7756	-0.2452
		449	2.2783	0.7756	-0.2452
		450	2.2788	0.7767	-0.245
		451	2.279	0.778	-0.2447
		452	2.2791	0.7784	-0.2446
		453	2.2795	0.7789	-0.2445
		454	2.2797	0.7797	-0.2441
		455	2.2809	0.7798	-0.2439
		456	2.282	0.7801	-0.2437
		457	2.282	0.782	-0.2435
		458	2.2821	0.7833	-0.2433
		459	2.2822	0.7836	-0.243
		460	2.2825	0.785	-0.242
		461	2.2826	0.7851	-0.2418
		462	2.2827	0.7852	-0.2415
		463	2.2844	0.7863	-0.2413
		464	2.2856	0.7867	-0.2412
		465	2.2856	0.7871	-0.2412
		466	2.2861	0.7883	-0.2412
		467	2.2863	0.7887	-0.2411
		468	2.2871	0.7911	-0.2406
		469	2.2874	0.7962	-0.2403
		470	2.2875	0.7965	-0.2403
		471	2.2883	0.7968	-0.2403
		472	2.289	0.7977	-0.2399
		473	2.2894	0.7997	-0.2399
		474	2.2898	0.8006	-0.2398
		475	2.2899	0.8015	-0.2395
		476	2.2901	0.8018	-0.2395
		477	2.2922	0.8027	-0.239
		478	2.2926	0.8034	-0.2388
		479	2.2926	0.8038	-0.2382
		480	2.2929	0.8041	-0.238
		481	2.2929	0.8041	-0.2378
		482	2.293	0.8056	-0.2378
		483	2.2933	0.8077	-0.2375
		484	2.2937	0.8082	-0.2372
		485	2.2938	0.8091	-0.2372
		486	2.2945	0.8094	-0.2369
		487	2.295	0.8096	-0.2368
		488	2.2953	0.8117	-0.2366
		489	2.2961	0.8123	-0.2366
		490	2.2976	0.8138	-0.2365
		491	2.2983	0.8158	-0.2362
		492	2.2989	0.8168	-0.2361
		493	2.2993	0.8169	-0.2359
		494	2.2999	0.8174	-0.2356
		495	2.3004	0.8177	-0.2355
		496	2.3006	0.8203	-0.2353
		497	2.3009	0.8206	-0.2353
		498	2.301	0.8207	-0.235
		499	2.3011	0.8209	-0.2349
		500	2.3016	0.822	-0.2348
		501	2.302	0.8225	-0.2347
		502	2.303	0.8228	-0.2346
		503	2.3035	0.823	-0.2344
		504	2.3036	0.8238	-0.2343
		505	2.3043	0.8245	-0.2342
		506	2.3046	0.8251	-0.2339
		507	2.3047	0.8256	-0.2337
		508	2.3048	0.8267	-0.2335
		509	2.3052	0.8268	-0.2335
		510	2.3053	0.8269	-0.2333
		511	2.3053	0.8279	-0.233
		512	2.3061	0.828	-0.2328
		513	2.3061	0.83	-0.2325
		514	2.3071	0.8301	-0.2324
		515	2.3076	0.8303	-0.2323
		516	2.308	0.8305	-0.2321
		517	2.3083	0.8308	-0.2317
		518	2.3085	0.8309	-0.2316
		519	2.31	0.831	-0.2313
		520	2.3111	0.8316	-0.2311
		521	2.3113	0.8317	-0.231
		522	2.3114	0.8329	-0.2309
		523	2.3115	0.833	-0.2303
		524	2.3116	0.8332	-0.2302
		525	2.3119	0.8346	-0.23
		526	2.312	0.8353	-0.2298
		527	2.3124	0.836	-0.2298
		528	2.3129	0.8362	-0.2298
		529	2.313	0.8376	-0.2297
		530	2.3133	0.8378	-0.2296
		531	2.3134	0.8386	-0.2294
		532	2.3146	0.8388	-0.2293
		533	2.3152	0.8415	-0.2292
		534	2.3155	0.8423	-0.2292
		535	2.316	0.8449	-0.229
		536	2.316	0.847	-0.229
		537	2.3162	0.8497	-0.2289
		538	2.3165	0.8501	-0.2286
		539	2.3169	0.8505	-0.2286
		540	2.3176	0.8507	-0.2286
		541	2.3183	0.851	-0.2284
		542	2.3186	0.8526	-0.2284
		543	2.3196	0.853	-0.2284
		544	2.3198	0.8537	-0.2283
		545	2.3205	0.8556	-0.2283
		546	2.3205	0.8573	-0.2281
		547	2.3214	0.8574	-0.228
		548	2.3214	0.8574	-0.2276
		549	2.3217	0.8579	-0.2274
		550	2.3218	0.8588	-0.227
		551	2.3225	0.8592	-0.2266
		552	2.3235	0.8611	-0.2265
		553	2.3239	0.8629	-0.2264
		554	2.324	0.8629	-0.2263
		555	2.3248	0.8641	-0.2262
		556	2.3252	0.8664	-0.2259
		557	2.3255	0.8666	-0.2259
		558	2.3256	0.8673	-0.2258
		559	2.3256	0.8679	-0.2258
		560	2.3258	0.8679	-0.2255
		561	2.3265	0.8688	-0.225
		562	2.3271	0.8691	-0.225
		563	2.3272	0.87	-0.2248
		564	2.3277	0.871	-0.2248
		565	2.3277	0.871	-0.2245
		566	2.3278	0.8711	-0.2243
		567	2.3278	0.8724	-0.2243
		568	2.328	0.8728	-0.2241
		569	2.3283	0.8736	-0.2238
		570	2.3285	0.8741	-0.2235
		571	2.3295	0.8741	-0.2228
		572	2.3303	0.8745	-0.2228
		573	2.3304	0.8761	-0.2221
		574	2.3313	0.878	-0.2221
		575	2.3314	0.879	-0.222
		576	2.3318	0.8798	-0.2217
		577	2.3323	0.8825	-0.2217
		578	2.3326	0.8836	-0.2217
		579	2.3339	0.8839	-0.2216
		580	2.3363	0.8845	-0.2215
		581	2.3364	0.8846	-0.2211
		582	2.3372	0.8848	-0.2211
		583	2.3381	0.8852	-0.2211
		584	2.3385	0.8882	-0.2208
		585	2.339	0.8906	-0.2207
		586	2.3406	0.8908	-0.2205
		587	2.3408	0.8908	-0.2201
		588	2.3408	0.8914	-0.2198
		589	2.3427	0.8927	-0.2198
		590	2.3432	0.8936	-0.2197
		591	2.3436	0.8945	-0.2195
		592	2.3449	0.8946	-0.2192
		593	2.345	0.8967	-0.2192
		594	2.3451	0.8969	-0.219
		595	2.3457	0.8982	-0.219
		596	2.346	0.8991	-0.219
		597	2.3475	0.8997	-0.219
		598	2.3476	0.9029	-0.219
		599	2.3479	0.9031	-0.2187
		600	2.3485	0.9034	-0.2186
		601	2.3486	0.9036	-0.2184
		602	2.3495	0.904	-0.2181
		603	2.3503	0.9071	-0.2181
		604	2.3504	0.9074	-0.2179
		605	2.3509	0.9075	-0.2178
		606	2.351	0.9077	-0.2176
		607	2.3514	0.908	-0.2175
		608	2.3516	0.9086	-0.2175
		609	2.3529	0.909	-0.2173
		610	2.3532	0.9102	-0.2168
		611	2.3539	0.9113	-0.2167
		612	2.3544	0.9124	-0.2167
		613	2.3544	0.9135	-0.2163
		614	2.3545	0.9171	-0.216
		615	2.3546	0.9178	-0.2159
		616	2.3548	0.9191	-0.2158
		617	2.3548	0.9215	-0.2155
		618	2.355	0.9249	-0.2154
		619	2.3557	0.9255	-0.2151
		620	2.3573	0.9258	-0.215
		621	2.3578	0.928	-0.2148
		622	2.3578	0.928	-0.2146
		623	2.3585	0.9282	-0.2143
		624	2.3586	0.9284	-0.2142
		625	2.3593	0.9285	-0.2142
		626	2.3605	0.9286	-0.2142
		627	2.3608	0.9298	-0.2141
		628	2.3615	0.9304	-0.214
		629	2.3639	0.9306	-0.2139
		630	2.364	0.9315	-0.2138
		631	2.3655	0.9338	-0.2135
		632	2.3663	0.9339	-0.2135
		633	2.3678	0.9341	-0.2133
		634	2.3682	0.9353	-0.2132
		635	2.3683	0.9354	-0.2132
		636	2.3686	0.9378	-0.213
		637	2.3689	0.9399	-0.2129
		638	2.3689	0.9401	-0.2129
		639	2.3692	0.9424	-0.2128
		640	2.3692	0.9426	-0.2127
		641	2.3692	0.9453	-0.2123
		642	2.37	0.9458	-0.2123
		643	2.3703	0.9464	-0.2121
		644	2.3703	0.9469	-0.212
		645	2.3718	0.9473	-0.2119
		646	2.3727	0.9477	-0.2117
		647	2.3728	0.9486	-0.2117
		648	2.3739	0.9487	-0.2107
		649	2.3743	0.9498	-0.2106
		650	2.3756	0.9499	-0.2105
		651	2.3757	0.9504	-0.2102
		652	2.3767	0.9513	-0.21
		653	2.3777	0.9522	-0.2099
		654	2.3783	0.9526	-0.2099
		655	2.3785	0.9541	-0.2093
		656	2.3787	0.9541	-0.2091
		657	2.3796	0.9555	-0.2088
		658	2.3805	0.9559	-0.2086
		659	2.3817	0.9564	-0.2082
		660	2.3821	0.9577	-0.208
		661	2.3823	0.9585	-0.2075
		662	2.3826	0.9601	-0.2074
		663	2.3836	0.9614	-0.2071
		664	2.3837	0.9619	-0.2068
		665	2.3843	0.9633	-0.2067
		666	2.3854	0.9643	-0.2066
		667	2.3855	0.9669	-0.2059
		668	2.3856	0.967	-0.2058
		669	2.3867	0.9673	-0.2056
		670	2.3868	0.9676	-0.2053
		671	2.3883	0.9677	-0.2053
		672	2.3884	0.9706	-0.2051
		673	2.3901	0.9713	-0.2047
		674	2.3903	0.9719	-0.2036
		675	2.3904	0.9729	-0.2035
		676	2.3916	0.9733	-0.2035
		677	2.3919	0.9737	-0.2033
		678	2.3931	0.975	-0.2031
		679	2.3932	0.9751	-0.203
		680	2.3946	0.9757	-0.2029
		681	2.3963	0.9767	-0.2026
		682	2.3966	0.9768	-0.2026
		683	2.3968	0.9774	-0.2023
		684	2.3968	0.9784	-0.2023
		685	2.3969	0.9785	-0.202
		686	2.397	0.9792	-0.2013
		687	2.3971	0.9792	-0.201
		688	2.3976	0.9795	-0.2002
		689	2.3982	0.9823	-0.2001
		690	2.3999	0.983	-0.2
		691	2.4004	0.9844	-0.1998
		692	2.4009	0.9854	-0.1995
		693	2.4025	0.9856	-0.1995
		694	2.4031	0.9857	-0.1987
		695	2.4047	0.986	-0.1985
		696	2.4053	0.9861	-0.1982
		697	2.4056	0.9867	-0.1978
		698	2.406	0.9868	-0.1977
		699	2.4069	0.9871	-0.1971
		700	2.4084	0.9888	-0.197
		701	2.4092	0.9894	-0.1968
		702	2.4098	0.9904	-0.1967
		703	2.4103	0.9921	-0.1966
		704	2.4113	0.9939	-0.1965
		705	2.4114	0.9953	-0.1963
		706	2.4116	0.9953	-0.1962
		707	2.4117	0.998	-0.196
		708	2.4123	0.9989	-0.1958
		709	2.4124	0.9997	-0.1953
		710	2.4131	1.0001	-0.1951
		711	2.4135	1.0009	-0.1948
		712	2.4136	1.0009	-0.1944
		713	2.4148	1.0018	-0.1944
		714	2.4162	1.0018	-0.1944
		715	2.4164	1.0019	-0.1943
		716	2.4169	1.0042	-0.1943
		717	2.4181	1.0044	-0.1937
		718	2.4185	1.005	-0.1937
		719	2.4192	1.0052	-0.1933
		720	2.4195	1.0053	-0.1933
		721	2.4197	1.0058	-0.1929
		722	2.4204	1.0064	-0.1922
		723	2.4218	1.0078	-0.192
		724	2.4231	1.0082	-0.1917
		725	2.4246	1.0083	-0.1916
		726	2.4272	1.0111	-0.1915
		727	2.4284	1.0111	-0.1915
		728	2.4296	1.0114	-0.1913
		729	2.43	1.0123	-0.1912
		730	2.4316	1.0125	-0.1911
		731	2.4328	1.014	-0.191
		732	2.4328	1.0145	-0.1908
		733	2.4339	1.0153	-0.1907
		734	2.434	1.016	-0.1906
		735	2.4347	1.0163	-0.1906
		736	2.4349	1.0164	-0.1906
		737	2.4358	1.0165	-0.1904
		738	2.4364	1.0165	-0.19
		739	2.4386	1.0169	-0.1894
		740	2.4388	1.017	-0.1892
		741	2.4395	1.0189	-0.1888
		742	2.4401	1.021	-0.1888
		743	2.4407	1.0216	-0.1881
		744	2.4423	1.0231	-0.188
		745	2.4423	1.0257	-0.188
		746	2.4432	1.026	-0.1875
		747	2.444	1.0268	-0.1873
		748	2.4443	1.0275	-0.1872
		749	2.4449	1.0276	-0.1869
		750	2.4452	1.0301	-0.1868
		751	2.4458	1.0331	-0.1868
		752	2.4472	1.0332	-0.1868
		753	2.4472	1.0351	-0.1868
		754	2.448	1.0351	-0.1866
		755	2.4497	1.0353	-0.1866
		756	2.4499	1.0353	-0.1863
		757	2.4509	1.0355	-0.1863
		758	2.4514	1.0357	-0.1861
		759	2.4528	1.0369	-0.1858
		760	2.4528	1.0374	-0.1854
		761	2.4531	1.0382	-0.1853
		762	2.4532	1.0404	-0.1852
		763	2.4533	1.0405	-0.185
		764	2.4538	1.0407	-0.185
		765	2.454	1.0414	-0.1848
		766	2.4542	1.042	-0.1847
		767	2.4546	1.0434	-0.1847
		768	2.4553	1.0462	-0.1843
		769	2.4574	1.047	-0.1827
		770	2.4578	1.047	-0.1823
		771	2.4579	1.0494	-0.182
		772	2.4581	1.0496	-0.1818
		773	2.4585	1.0502	-0.1818
		774	2.4587	1.0506	-0.1811
		775	2.4589	1.0507	-0.181
		776	2.4595	1.0547	-0.181
		777	2.4596	1.055	-0.1805
		778	2.4598	1.0574	-0.1805
		779	2.4598	1.0646	-0.18
		780	2.4617	1.0651	-0.1795
		781	2.4635	1.0654	-0.1787
		782	2.4636	1.0664	-0.1775
		783	2.4637	1.0678	-0.1773
		784	2.464	1.0698	-0.1771
		785	2.464	1.0734	-0.1768
		786	2.4659	1.0736	-0.1767
		787	2.4661	1.0752	-0.1765
		788	2.4665	1.0757	-0.1763
		789	2.4665	1.0758	-0.1763
		790	2.4666	1.0773	-0.1762
		791	2.4669	1.0777	-0.1753
		792	2.4672	1.0781	-0.1753
		793	2.4687	1.0781	-0.1751
		794	2.4692	1.0782	-0.175
		795	2.4692	1.0822	-0.175
		796	2.4698	1.0832	-0.1745
		797	2.4711	1.0868	-0.1745
		798	2.4726	1.087	-0.1745
		799	2.4734	1.0872	-0.1731
		800	2.4736	1.0894	-0.1722
		801	2.4741	1.0901	-0.1718
		802	2.4749	1.0908	-0.1711
		803	2.4758	1.0909	-0.1703
		804	2.4775	1.0919	-0.1703
		805	2.4782	1.0921	-0.1701
		806	2.4788	1.0923	-0.17
		807	2.4798	1.0929	-0.17
		808	2.4812	1.093	-0.1695
		809	2.4837	1.0934	-0.1688
		810	2.4839	1.0936	-0.1684
		811	2.4869	1.0945	-0.1673
		812	2.489	1.0969	-0.1673
		813	2.4895	1.0989	-0.1669
		814	2.4896	1.0991	-0.1668
		815	2.49	1.0998	-0.1667
		816	2.4919	1.1028	-0.1667
		817	2.4929	1.103	-0.1666
		818	2.493	1.1078	-0.1666
		819	2.4941	1.1083	-0.1663
		820	2.4942	1.1094	-0.166
		821	2.4945	1.1104	-0.1659
		822	2.495	1.1112	-0.1653
		823	2.4952	1.1139	-0.1653
		824	2.4957	1.1156	-0.1649
		825	2.4966	1.1176	-0.1647
		826	2.4975	1.1191	-0.1645
		827	2.4979	1.1198	-0.1642
		828	2.5001	1.1204	-0.1639
		829	2.5025	1.1217	-0.1639
		830	2.5065	1.1226	-0.1638
		831	2.5068	1.1226	-0.1637
		832	2.5089	1.1228	-0.1635
		833	2.5097	1.1238	-0.1634
		834	2.5101	1.1247	-0.1629
		835	2.5105	1.1248	-0.1623
		836	2.5114	1.1259	-0.1615
		837	2.5115	1.1278	-0.1613
		838	2.5121	1.1288	-0.1613
		839	2.5121	1.1301	-0.161
		840	2.5145	1.1326	-0.1606
		841	2.5145	1.1339	-0.1606
		842	2.515	1.1339	-0.1602
		843	2.5167	1.1371	-0.1602
		844	2.517	1.139	-0.1596
		845	2.5172	1.1408	-0.1586
		846	2.5174	1.1413	-0.1578
		847	2.5179	1.1436	-0.1577
		848	2.5184	1.1437	-0.1575
		849	2.5186	1.1446	-0.1571
		850	2.5196	1.1451	-0.1567
		851	2.521	1.1478	-0.1567
		852	2.5212	1.1499	-0.1566
		853	2.5218	1.1538	-0.1564
		854	2.5221	1.156	-0.1561
		855	2.5224	1.1579	-0.1559
		856	2.5228	1.1591	-0.1558
		857	2.5228	1.1608	-0.1558
		858	2.5231	1.1626	-0.1557
		859	2.5233	1.1643	-0.1554
		860	2.5234	1.1735	-0.1551
		861	2.5236	1.1747	-0.1551
		862	2.524	1.1794	-0.1548
		863	2.5249	1.1798	-0.1545
		864	2.5263	1.1827	-0.1541
		865	2.5276	1.1836	-0.1541
		866	2.531	1.1837	-0.1535
		867	2.5327	1.1837	-0.1534
		868	2.5336	1.187	-0.1523
		869	2.5338	1.1872	-0.1518
		870	2.534	1.1893	-0.1515
		871	2.5355	1.1895	-0.1508
		872	2.5356	1.1898	-0.1505
		873	2.5361	1.1903	-0.1505
		874	2.5379	1.1959	-0.1502
		875	2.538	1.1972	-0.1495
		876	2.5386	1.2005	-0.1489
		877	2.5396	1.202	-0.1486
		878	2.5397	1.2036	-0.1481
		879	2.5399	1.2048	-0.1481
		880	2.5405	1.2069	-0.148
		881	2.5405	1.2085	-0.148
		882	2.5412	1.2124	-0.1471
		883	2.5417	1.2128	-0.1466
		884	2.5418	1.2142	-0.1463
		885	2.5431	1.2212	-0.1462
		886	2.5466	1.2221	-0.146
		887	2.5475	1.2232	-0.1458
		888	2.5488	1.2239	-0.1456
		889	2.5489	1.2266	-0.1451
		890	2.5497	1.2271	-0.1451
		891	2.5501	1.2275	-0.1445
		892	2.5504	1.2278	-0.1443
		893	2.5506	1.2278	-0.1436
		894	2.5517	1.2307	-0.1433
		895	2.5526	1.2342	-0.1419
		896	2.5543	1.2356	-0.1413
		897	2.556	1.2377	-0.1411
		898	2.5561	1.2412	-0.1393
		899	2.5573	1.2413	-0.139
		900	2.559	1.2418	-0.1386
		901	2.559	1.2434	-0.1385
		902	2.5603	1.2455	-0.1384
		903	2.5607	1.2478	-0.1382
		904	2.5611	1.2487	-0.138
		905	2.5618	1.2506	-0.1376
		906	2.5622	1.2527	-0.1375
		907	2.563	1.2614	-0.137
		908	2.5636	1.2616	-0.1351
		909	2.5638	1.2619	-0.135
		910	2.5643	1.263	-0.1348
		911	2.5645	1.2645	-0.1346
		912	2.5648	1.2692	-0.1345
		913	2.5661	1.2789	-0.1326
		914	2.5671	1.2803	-0.1319
		915	2.5678	1.2895	-0.1318
		916	2.5679	1.2901	-0.1313
		917	2.5683	1.2924	-0.1309
		918	2.5705	1.2962	-0.1296
		919	2.5726	1.2985	-0.1296
		920	2.5746	1.2995	-0.129
		921	2.5761	1.3109	-0.1289
		922	2.5786	1.3172	-0.1288
		923	2.5807	1.318	-0.1274
		924	2.5812	1.319	-0.1273
		925	2.5815	1.3196	-0.1262
		926	2.5832	1.3209	-0.126
		927	2.5844	1.3209	-0.1252
		928	2.5852	1.3228	-0.1249
		929	2.5862	1.3262	-0.1248
		930	2.5883	1.3294	-0.1245
		931	2.5888	1.3305	-0.124
		932	2.5898	1.3317	-0.124
		933	2.5909	1.3354	-0.1239
		934	2.5938	1.3354	-0.1235
		935	2.5944	1.338	-0.1234
		936	2.5992	1.3391	-0.1229
		937	2.5998	1.3409	-0.1229
		938	2.6001	1.3466	-0.1225
		939	2.6007	1.3482	-0.1204
		940	2.6024	1.352	-0.1185
		941	2.6056	1.3537	-0.1176
		942	2.6092	1.3566	-0.1164
		943	2.6093	1.3697	-0.1163
		944	2.6093	1.3713	-0.1155
		945	2.6099	1.3741	-0.1152
		946	2.6101	1.3751	-0.1149
		947	2.6123	1.3774	-0.1145
		948	2.6159	1.3792	-0.1145
		949	2.6163	1.3845	-0.1142
		950	2.6206	1.3879	-0.1138
		951	2.6231	1.3957	-0.1133
		952	2.6293	1.396	-0.1131
		953	2.6307	1.3963	-0.1125
		954	2.6322	1.3997	-0.1108
		955	2.6365	1.4037	-0.1105
		956	2.6373	1.4103	-0.1091
		957	2.6402	1.4154	-0.1081
		958	2.6422	1.4175	-0.1049
		959	2.6432	1.4213	-0.1045
		960	2.6437	1.4235	-0.1042
		961	2.6464	1.4251	-0.1041
		962	2.6477	1.4456	-0.1005
		963	2.6486	1.4495	-0.0991
		964	2.6488	1.454	-0.0987
		965	2.6553	1.4559	-0.0986
		966	2.658	1.4576	-0.0979
		967	2.6593	1.465	-0.0965
		968	2.6615	1.4726	-0.0951
		969	2.662	1.4776	-0.0933
		970	2.666	1.4796	-0.0924
		971	2.671	1.494	-0.0909
		972	2.6732	1.4977	-0.0899
		973	2.6737	1.5041	-0.0899
		974	2.6817	1.5049	-0.088
		975	2.6818	1.5103	-0.085
		976	2.6865	1.5109	-0.0847
		977	2.687	1.5242	-0.0775
		978	2.6932	1.5368	-0.0752
		979	2.6972	1.5478	-0.072
		980	2.7017	1.5573	-0.0712
		981	2.7072	1.5618	-0.069
		982	2.7206	1.5741	-0.069
		983	2.7305	1.5799	-0.0689
		984	2.7308	1.6226	-0.0681
		985	2.7332	1.6233	-0.0681
		986	2.7355	1.632	-0.063
		987	2.738	1.659	-0.0597
		988	2.7405	1.6636	-0.0587
		989	2.7408	1.6919	-0.0587
		990	2.7458	1.6984	-0.0548
		991	2.7458	1.6997	-0.0542
		992	2.7517	1.6998	-0.0523
		993	2.7549	1.7126	-0.0485
		994	2.7635	1.7555	-0.047
		995	2.7689	1.7636	-0.04
		996	2.7835	1.7791	-0.0387
		997	2.8129	1.8664	-0.0382
		998	2.8148	1.8761	-0.0343
		999	2.8177	1.9947	-0.0222
		1000	2.8232	2.0353	0.004
